# Supplementary material for: Landscape of enhancer disruption and functional screen in melanoma cells
Source: Genome Biol. 2023 Oct 30;24:248. doi: 10.1186/s13059-023-03087-5 (PMC10614365; doi:10.1186/s13059-023-03087-5)
Supplement: Supplementary file 2 — Additional file 2: Table S1. Integrated clinical information of 297 melanoma patients from ICGC. [file 13059_2023_3087_MOESM2_ESM.xlsx]

## Sheet: Sheet1
Table S1. Intergrated clinical information of 297 melanoma patients from ICGC
ICGC_donor_id	project_code	study_donor_involved_in	submitted_donor_id	donor_sex	donor_vital_status	disease_status_last_followup	donor_relapse_type	donor_age_at_diagnosis	donor_age_at_enrollment	donor_age_at_last_followup	donor_relapse_interval	donor_diagnosis_icd10	donor_tumour_staging_system_at_diagnosis	donor_tumour_stage_at_diagnosis	donor_tumour_stage_at_diagnosis_supplemental	donor_survival_time	donor_interval_of_last_followup	prior_malignancy	cancer_type_prior_malignancy	cancer_history_first_degree_relative
MELA_0001	MELA-AU	PCAWG	MELA-0001	female	alive			67	77	83	583	C43.7	AJCC 7th Edition 2010	IIA		6080	6080	unknown		unknown
MELA_0002	MELA-AU	PCAWG	MELA-0002	male	deceased			75	79	82	254	C43.6	AJCC 7th Edition 2010	IIB		2464	2464	unknown		unknown
MELA_0003	MELA-AU	PCAWG	MELA-0003	female	deceased			79	80	81	126	C43.7	AJCC 7th Edition 2010	IIIB		519	519	unknown		unknown
MELA_0004	MELA-AU		MELA-0004	female	alive			56	56	56		C43.7	AJCC 7th Edition 2010	IIC		25	25	unknown		unknown
MELA_0005	MELA-AU	PCAWG	MELA-0005	female	deceased			58	66	72	772	C43.7	AJCC 7th Edition 2010	IA/IB		4870	4870	unknown		unknown
MELA_0006	MELA-AU		MELA-0006	male	deceased			81	81	82		C43.3	AJCC 7th Edition 2010	IIC		154	154	yes	C85.9	unknown
MELA_0007	MELA-AU	PCAWG	MELA-0007	female	deceased			69	73	76	1533	C43.7	AJCC 7th Edition 2010	IIIA		2717	2717	unknown		unknown
MELA_0008	MELA-AU	PCAWG	MELA-0008	female	deceased			84	84	84		C43.7	AJCC 7th Edition 2010	IIIC		294	294	unknown		unknown
MELA_0009	MELA-AU	PCAWG	MELA-0009	male	deceased			71	73	76	813	C43.7	AJCC 7th Edition 2010	IIC		1732	1732	unknown		unknown
MELA_0010	MELA-AU		MELA-0010	male	deceased			84	84	88	833	C43.7	AJCC 7th Edition 2010	IIB		1687	1687	unknown		unknown
MELA_0011	MELA-AU	PCAWG	MELA-0011	female	alive			41	41	47	387	C43.7	AJCC 7th Edition 2010	IIIA		1918	1918	unknown		unknown
MELA_0012	MELA-AU	PCAWG	MELA-0012	female	deceased			78	79	79		C43.7	AJCC 7th Edition 2010	IIC		323	323	unknown		unknown
MELA_0013	MELA-AU		MELA-0013	female	alive			46	46	49		C51.9	AJCC 7th Edition 2010	IIA/IIB		954	954	unknown		unknown
MELA_0014	MELA-AU		MELA-0014	male	alive			76	76	76		C43.7	AJCC 7th Edition 2010	IIC		69	69	yes	C61, C74	unknown
MELA_0015	MELA-AU	PCAWG	MELA-0015	male	alive			75	86	87		C43.7	AJCC 7th Edition 2010	IB		4219	4219	unknown		unknown
MELA_0016	MELA-AU		MELA-0016	male	deceased			69	69	70		C43.5	AJCC 7th Edition 2010	IIIA		415	415	unknown		unknown
MELA_0017	MELA-AU		MELA-0017	male	alive			72	72	82		C43.5	AJCC 7th Edition 2010	IB		3695	3695	unknown		unknown
MELA_0018	MELA-AU		MELA-0018	male	alive			36	36	45		C43.6	AJCC 7th Edition 2010	IIIC		3407	3407	unknown		unknown
MELA_0019	MELA-AU		MELA-0019	male	alive			75	75	77		C43.6	AJCC 7th Edition 2010	IIIC		763	763	unknown		unknown
MELA_0020	MELA-AU		MELA-0020	male	alive			59	59	66		C43.4	AJCC 7th Edition 2010	IIIA		2548	2548	yes	C60.9, C44	unknown
MELA_0021	MELA-AU		MELA-0021	male	deceased			38	38	41	577	C43.6	AJCC 7th Edition 2010	IIIA		1323	1323	unknown		unknown
MELA_0022	MELA-AU	PCAWG	MELA-0022	male	alive			83	83	86	943	C43.2	AJCC 7th Edition 2010	IB		1160	1160	unknown		unknown
MELA_0023	MELA-AU		MELA-0023	male	deceased			58	58	62	700	C43.6	AJCC 7th Edition 2010	IIIB		1322	1322	unknown		unknown
MELA_0024	MELA-AU		MELA-0024	male	alive			73	73	77		C43.7	AJCC 7th Edition 2010	IIB		1338	1338	unknown		unknown
MELA_0025	MELA-AU		MELA-0025	female	alive			68	69	73		C43.7	AJCC 7th Edition 2010	IB		1683	1683	unknown		unknown
MELA_0026	MELA-AU		MELA-0026	male	alive			57	57	59		C43.6	AJCC 7th Edition 2010	IIIC		546	546	unknown		unknown
MELA_0027	MELA-AU		MELA-0027	male	alive			33	33	36		C43.0	AJCC 7th Edition 2010	IIC		1199	1199	unknown		unknown
MELA_0028	MELA-AU		MELA-0028	male	alive			65	65	68	221	C43.5	AJCC 7th Edition 2010	IIIA		1236	1236	unknown		unknown
MELA_0029	MELA-AU		MELA-0029	female	alive			51	51	53		C43.7	AJCC 7th Edition 2010	IB		763	763	unknown		yes
MELA_0030	MELA-AU		MELA-0030	female	alive			64	64			C43.7	AJCC 7th Edition 2010	IIA				unknown		yes
MELA_0031	MELA-AU		MELA-0031	male	alive			67	67	67		C43.3	AJCC 7th Edition 2010	IIB		212	212	unknown		unknown
MELA_0032	MELA-AU		MELA-0032	female	alive			82	82	84		C43.5	AJCC 7th Edition 2010	IIIB		489	489	unknown		unknown
MELA_0034	MELA-AU	PCAWG	MELA-0034	male	deceased			63	66	71	944	C43.5	AJCC 7th Edition 2010	IA		3049	3049	unknown		unknown
MELA_0035	MELA-AU		MELA-0035	male	deceased			49	50	50	112	C43.6	AJCC 7th Edition 2010	IB		659	659	unknown		unknown
MELA_0037	MELA-AU	PCAWG	MELA-0037	male	deceased			77	87	97		C43.7	AJCC 7th Edition 2010	IB		7000	7000	unknown		unknown
MELA_0039	MELA-AU		MELA-0039	male	deceased			73	74	78	407	C43.6	AJCC 7th Edition 2010	IB		1871	1871	yes	C18.9	unknown
MELA_0040	MELA-AU		MELA-0040	female	alive			45	58	68		C43.7	AJCC 7th Edition 2010	IA		8444	8444	unknown		unknown
MELA_0041	MELA-AU		MELA-0041	male	deceased			35	43	54	2760	C43.5	AJCC 7th Edition 2010	IIA		6590	6590	unknown		unknown
MELA_0043	MELA-AU	PCAWG	MELA-0043	male	deceased			47	51	59	1366	C43.7	AJCC 7th Edition 2010	IIC		4343	4343	yes	C64.9	unknown
MELA_0044	MELA-AU		MELA-0044	male	deceased			70	74	74	1232	C43.4	AJCC 7th Edition 2010	IIB		1653	1653	unknown		unknown
MELA_0046	MELA-AU	PCAWG	MELA-0046	female	alive			38	39	48		C43.7	AJCC 7th Edition 2010	IB		3479	3479	unknown		unknown
MELA_0047	MELA-AU		MELA-0047	male	deceased			52	56	56	1091	C43.7	AJCC 7th Edition 2010	IIB		1438	1438	unknown		unknown
MELA_0048	MELA-AU	PCAWG	MELA-0048	male	deceased			51	52	53	180	C43.7	AJCC 7th Edition 2010	IIIA		590	590	unknown		yes
MELA_0049	MELA-AU		MELA-0049	male	deceased			58	59	62		C43.5	AJCC 7th Edition 2010	IA		1446	1446	unknown		unknown
MELA_0050	MELA-AU	PCAWG	MELA-0050	female	deceased			61	73	74	4512	C43.7	AJCC 7th Edition 2010	IB		4753	4753	unknown		unknown
MELA_0051	MELA-AU	PCAWG	MELA-0051	male	alive			49	51	64	608	C43.5	AJCC 7th Edition 2010	IIB		5501	5501	yes	C61	yes
MELA_0052	MELA-AU	PCAWG	MELA-0052	female	deceased			85	85	85		C43.7	AJCC 7th Edition 2010	IIA		313	313	yes	C44, C73, C18.9	unknown
MELA_0053	MELA-AU	PCAWG	MELA-0053	female	alive			67	74	85		C43.7	AJCC 7th Edition 2010	IB/IIA		6672	6672	unknown		yes
MELA_0054	MELA-AU		MELA-0054	female	alive			88	88	89		C43.6	AJCC 7th Edition 2010	IB/IIA		510	510	unknown		unknown
MELA_0055	MELA-AU	PCAWG	MELA-0055	female	deceased			49	51	53	1148	C43.7	AJCC 7th Edition 2010	IIIA		1504	1504	unknown		unknown
MELA_0056	MELA-AU	PCAWG	MELA-0056	male	alive			53	56	58	1233	C30.0	AJCC 7th Edition 2010	IIA		1860	1860	unknown		unknown
MELA_0057	MELA-AU		MELA-0057	female	deceased			90	90	92	147	C43.7	AJCC 7th Edition 2010	IIIC		640	640	yes	C16.9	unknown
MELA_0058	MELA-AU		MELA-0058	female	alive			54	54	58	1016	C51.9	AJCC 7th Edition 2010	IIA		1484	1484	yes	C43	unknown
MELA_0059	MELA-AU		MELA-0059	male	alive			75	75	76		C30.0	AJCC 7th Edition 2010			573	573	unknown		unknown
MELA_0060	MELA-AU	PCAWG	MELA-0060	female	alive			84	85	86	304	C43.7	AJCC 7th Edition 2010	IIB		523	523	unknown		unknown
MELA_0061	MELA-AU	PCAWG	MELA-0061	male	deceased			63	65	67	510	C43.6	AJCC 7th Edition 2010	IIIB		1188	1188	unknown		unknown
MELA_0063	MELA-AU		MELA-0063	female	alive			64	64	68	273	C69.5	AJCC 7th Edition 2010			1158	1158	unknown		unknown
MELA_0064	MELA-AU	PCAWG	MELA-0064	female	alive			81	82	84		C43.7	AJCC 7th Edition 2010	IIIC		1275	1275	unknown		unknown
MELA_0065	MELA-AU		MELA-0065	female	alive			62	62	63		C20	AJCC 7th Edition 2010			157	157	yes	C54.1	unknown
MELA_0066	MELA-AU	PCAWG	MELA-0066	male	alive			61	61	64	152	C43.7	AJCC 7th Edition 2010	IIIA		1257	1257	unknown		unknown
MELA_0067	MELA-AU	PCAWG	MELA-0067	female	alive			80	80	90	1390	C43.7	AJCC 7th Edition 2010	IIIA		3690	3690	unknown		unknown
MELA_0068	MELA-AU		MELA-0068	female	deceased			58	61	62	1093	C43.7	AJCC 7th Edition 2010	IB		1505	1505	unknown		unknown
MELA_0069	MELA-AU	PCAWG	MELA-0069	male	deceased			60	65	66	1556	C43.7	AJCC 7th Edition 2010	IIIB		1923	1923	yes	C61	unknown
MELA_0070	MELA-AU	PCAWG	MELA-0070	female	alive			87	88	88		C43.7	AJCC 7th Edition 2010	IIIC		129	129	unknown		unknown
MELA_0071	MELA-AU		MELA-0071	female	alive			57	57	58	137	C52	AJCC 7th Edition 2010	IIC		309	309	unknown		unknown
MELA_0072	MELA-AU		MELA-0072	male	deceased			65	66	69	256	C43.7	AJCC 7th Edition 2010	IIIB		1334	1334	unknown		unknown
MELA_0075	MELA-AU	PCAWG	MELA-0075	male	deceased			69	69	70		C43.7	AJCC 7th Edition 2010	IIIC		265	265	yes	C61	unknown
MELA_0076	MELA-AU	PCAWG	MELA-0076	male	alive			39	39	50	1239	C43.9	AJCC 7th Edition 2010	III		4051	4051	unknown		unknown
MELA_0078	MELA-AU		MELA-0078	female	deceased			39	61	61	8104	C43.7	AJCC 7th Edition 2010	IB		8174	8174	unknown		yes
MELA_0079	MELA-AU		MELA-0079	male	deceased			82	82	84	233	C43.4	AJCC 7th Edition 2010	IIC		882	882	unknown		unknown
MELA_0080	MELA-AU		MELA-0080	male	alive			38	38	46		C43.5	AJCC 7th Edition 2010	IIIA		2908	2908	unknown		unknown
MELA_0081	MELA-AU		MELA-0081	female	alive			72	72	75		C43.6	AJCC 7th Edition 2010	IIIB		1203	1203	unknown		unknown
MELA_0082	MELA-AU		MELA-0082	female	alive			65	65	72		C43.5	AJCC 7th Edition 2010	IIB		2611	2611	unknown		unknown
MELA_0083	MELA-AU		MELA-0083	female	deceased			58	58	59	286	C43.4	AJCC 7th Edition 2010	IB		545	545	unknown		unknown
MELA_0098	MELA-AU		MELA-0098	male	alive			61	64	72		C43.5	AJCC 7th Edition 2010	IA		3932	3932	unknown		unknown
MELA_0102	MELA-AU		MELA-0102	male	deceased			58	59	60		C43.7	AJCC 7th Edition 2010			876	876	unknown		unknown
MELA_0103	MELA-AU		MELA-0103	female	deceased			46	47	48		C43.5	AJCC 7th Edition 2010			633	633	unknown		unknown
MELA_0104	MELA-AU		MELA-0104	female	deceased			48	50	51		C43.7	AJCC 7th Edition 2010			1264	1264	unknown		unknown
MELA_0105	MELA-AU		MELA-0105	male	deceased			59	60	61		C43.7	AJCC 7th Edition 2010			828	828	unknown		unknown
MELA_0107	MELA-AU		MELA-0107	female	deceased			31	34	34		C43.7	AJCC 7th Edition 2010			1138	1138	unknown		unknown
MELA_0108	MELA-AU		MELA-0108	male	deceased			71	71	71		C43.5	AJCC 7th Edition 2010			161	161	unknown		unknown
MELA_0110	MELA-AU		MELA-0110	female	alive			54	57	64		C43.5	AJCC 7th Edition 2010			3771	3771	unknown		unknown
MELA_0114	MELA-AU		MELA-0114	male	alive			54	61	66		C43.5	AJCC 7th Edition 2010			4552	4552	unknown		unknown
MELA_0116	MELA-AU		MELA-0116	female	deceased			49	52	52		C43.5	AJCC 7th Edition 2010			1120	1120	unknown		unknown
MELA_0118	MELA-AU		MELA-0118	male	deceased			69	80	80		C43.5	AJCC 7th Edition 2010			4030	4030	unknown		unknown
MELA_0119	MELA-AU		MELA-0119	female	alive			33	35			C43.5	AJCC 7th Edition 2010					unknown		unknown
MELA_0121	MELA-AU		MELA-0121	female	alive			63	64	66		C43.7	AJCC 7th Edition 2010			1097	1097	unknown		unknown
MELA_0122	MELA-AU		MELA-0122	male				67	67	68			AJCC 7th Edition 2010					unknown		unknown
MELA_0135	MELA-AU		MELA-0135	female	deceased			19	20	22		C43.5	AJCC 7th Edition 2010			1052	1052	unknown		unknown
MELA_0160	MELA-AU	PCAWG	MELA-0160	male	deceased			55	66	67	4033	C43.5	AJCC 7th Edition 2010	IIIA		4566	4566	yes	C81.9, C62.9	unknown
MELA_0161	MELA-AU	PCAWG	MELA-0161	male	deceased			64	70	71	2115	C43.4	AJCC 7th Edition 2010	IIB		2613	2613	unknown		unknown
MELA_0163	MELA-AU		MELA-0163	male	deceased			19	46	47		C43.7	AJCC 7th Edition 2010			10438	10438	unknown		unknown
MELA_0164	MELA-AU		MELA-0164	female	alive			86	86	90	2165	C43.7	AJCC 7th Edition 2010	IIC		2446	2446	unknown		unknown
MELA_0165	MELA-AU		MELA-0165	male	alive			63	63	68		C43.5	AJCC 7th Edition 2010	IIC		1934	1934	unknown		unknown
MELA_0166	MELA-AU		MELA-0166	male	deceased			78	79	79		C43.6	AJCC 7th Edition 2010	IV		79	79	unknown		unknown
MELA_0167	MELA-AU	PCAWG	MELA-0167	male	alive			25	25	26	317	C43.4	AJCC 7th Edition 2010	IV		427	427	unknown		unknown
MELA_0168	MELA-AU	PCAWG	MELA-0168	female	alive			46	54	57	2645	C43.6	AJCC 7th Edition 2010	IIA		4136	4136	unknown		unknown
MELA_0169	MELA-AU	PCAWG	MELA-0169	male	deceased			67	71	72		C43.5	AJCC 7th Edition 2010	IA		1810	1810	unknown		unknown
MELA_0170	MELA-AU	PCAWG	MELA-0170	male	deceased			65	74	76	945	C43.7	AJCC 7th Edition 2010	IB/IIA		3743	3743	yes	C49	no
MELA_0171	MELA-AU		MELA-0171	female	alive			18	21	31	982	C43.7	AJCC 7th Edition 2010	IIB		4825	4825	unknown		unknown
MELA_0172	MELA-AU		MELA-0172	female	deceased			54	55	55	210	C43.7	AJCC 7th Edition 2010	IIIA/IIIB		601	601	unknown		unknown
MELA_0173	MELA-AU	PCAWG	MELA-0173	male	alive			59	61	74		C43.6	AJCC 7th Edition 2010	IA		5590	5590	unknown		unknown
MELA_0174	MELA-AU	PCAWG	MELA-0174	female	deceased			76	78	78		C43.7	AJCC 7th Edition 2010	IIIC		598	598	unknown		unknown
MELA_0175	MELA-AU		MELA-0175	male	deceased			66	66	67	274	C43.5	AJCC 7th Edition 2010	IIA		516	516	unknown		unknown
MELA_0176	MELA-AU		MELA-0176	male	alive			47	47	51		C43.9	AJCC 7th Edition 2010	III		1527	1527	unknown		unknown
MELA_0177	MELA-AU		MELA-0177	male	deceased			30	40	41	1962	C43.7	AJCC 7th Edition 2010	IIA		4221	4221	unknown		unknown
MELA_0178	MELA-AU		MELA-0178	female	deceased			83	84	84		C43.6	AJCC 7th Edition 2010	IIC		282	282	unknown		unknown
MELA_0179	MELA-AU	PCAWG	MELA-0179	male	deceased			23	29	31	2238	C43.5	AJCC 7th Edition 2010	IIC		2993	2993	unknown		unknown
MELA_0180	MELA-AU	PCAWG	MELA-0180	male	deceased			23	29	31	318	C43.5	AJCC 7th Edition 2010	IA		2800	2800	unknown		unknown
MELA_0181	MELA-AU		MELA-0181	female	deceased			78	78	90	640	C43.6	AJCC 7th Edition 2010	IIIA		4256	4256	unknown		unknown
MELA_0182	MELA-AU		MELA-0182	male	alive			69	69	70		C43.6	AJCC 7th Edition 2010	IIA/IIB		363	363	unknown		unknown
MELA_0183	MELA-AU	PCAWG	MELA-0183	male	alive			71	72	82	231	C43.5	AJCC 7th Edition 2010	IIA		3978	3978	unknown		unknown
MELA_0184	MELA-AU	PCAWG	MELA-0184	male	alive			56	66	77		C43.6	AJCC 7th Edition 2010	IA/IB		7730	7730	unknown		unknown
MELA_0185	MELA-AU	PCAWG	MELA-0185	female	alive			57	58	64		C43.5	AJCC 7th Edition 2010	IIIB		2495	2495	unknown		unknown
MELA_0186	MELA-AU		MELA-0186	male	alive			51	51	57		C43.6	AJCC 7th Edition 2010	IIB		2226	2226	unknown		unknown
MELA_0187	MELA-AU	PCAWG	MELA-0187	male	deceased			64	66	68		C43.7	AJCC 7th Edition 2010	IIA		1447	1447	unknown		unknown
MELA_0188	MELA-AU		MELA-0188	female	deceased			55	55	55		C43.7	AJCC 7th Edition 2010	IIIC		151	151	unknown		unknown
MELA_0189	MELA-AU		MELA-0189	male	alive			72	72	72		C43.6	AJCC 7th Edition 2010	IIB		35	35	unknown		unknown
MELA_0190	MELA-AU	PCAWG	MELA-0190	male	deceased			27	27	29	106	C43.3	AJCC 7th Edition 2010	IB		486	486	unknown		unknown
MELA_0192	MELA-AU	PCAWG	MELA-0192	male	deceased			63	64	65	548	C43.6	AJCC 7th Edition 2010	IB		664	664	unknown		unknown
MELA_0193	MELA-AU	PCAWG	MELA-0193	male	alive			78	79	81		C43.5	AJCC 7th Edition 2010	IA/IB		1324	1324	unknown		unknown
MELA_0195	MELA-AU		MELA-0195	male	alive			30	30	40		C43.9	AJCC 7th Edition 2010	III		3733	3733	unknown		unknown
MELA_0196	MELA-AU	PCAWG	MELA-0196	male	deceased			53	66	67		C43.5	AJCC 7th Edition 2010	IA		5325	5325	yes	C64.9	unknown
MELA_0197	MELA-AU	PCAWG	MELA-0197	female	alive			56	56	57		C43.5	AJCC 7th Edition 2010	IIIB		310	310	yes	C73, C18.9	yes
MELA_0199	MELA-AU		MELA-0199	female	deceased			63	72	77		C43.6	AJCC 7th Edition 2010	IB		5107	5107	unknown		unknown
MELA_0200	MELA-AU	PCAWG	MELA-0200	male	alive			43	65	69		C43.6	AJCC 7th Edition 2010					yes	C43	unknown
MELA_0201	MELA-AU		MELA-0201	male	alive			51	52	56	225	C43.6	AJCC 7th Edition 2010	IIIB		1803	1803	unknown		unknown
MELA_0202	MELA-AU	PCAWG	MELA-0202	male	alive			50	52	60	434	C43.7	AJCC 7th Edition 2010	IB		3377	3377	unknown		unknown
MELA_0203	MELA-AU	PCAWG	MELA-0203	female	alive			70	74	81	1134	C43.6	AJCC 7th Edition 2010	IB		3735	3735	unknown		unknown
MELA_0204	MELA-AU		MELA-0204	female	deceased			84	84	85		C51.9	AJCC 7th Edition 2010	IIB		660	660	unknown		unknown
MELA_0205	MELA-AU	PCAWG	MELA-0205	male	alive			38	38	44		C43.6	AJCC 7th Edition 2010	IIIC		2235	2235	unknown		unknown
MELA_0206	MELA-AU		MELA-0206	female	deceased			65	65	66	488	C43.7	AJCC 7th Edition 2010	IIIA		559	559	unknown		unknown
MELA_0207	MELA-AU		MELA-0207	female	alive			52	52	56		C43.7	AJCC 7th Edition 2010	IIA		1514	1514	unknown		unknown
MELA_0208	MELA-AU		MELA-0208	female	deceased			87	87	88		C43.7	AJCC 7th Edition 2010	IIB		351	351	unknown		unknown
MELA_0209	MELA-AU		MELA-0209	male	deceased			80	80	82		C43.2	AJCC 7th Edition 2010	IIC		900	900	unknown		unknown
MELA_0210	MELA-AU		MELA-0210	male	deceased			75	75	77	302	C43.6	AJCC 7th Edition 2010	IIIB		623	623	yes	C18.9	unknown
MELA_0211	MELA-AU		MELA-0211	female	deceased			88	88	91		C43.7	AJCC 7th Edition 2010	IIC		1093	1093	unknown		unknown
MELA_0212	MELA-AU		MELA-0212	female	deceased			40	40	41		C43.5	AJCC 7th Edition 2010	IIC		424	424	unknown		unknown
MELA_0213	MELA-AU	PCAWG	MELA-0213	female	alive			63	63	69	896	C43.9	AJCC 7th Edition 2010	IV		2307	2307	unknown		unknown
MELA_0214	MELA-AU		MELA-0214	female	alive			62	62	64		C43.7	AJCC 7th Edition 2010	IIC		743	743	unknown		unknown
MELA_0215	MELA-AU		MELA-0215	male	deceased			20	21	27	163	C43.5	AJCC 7th Edition 2010	IB		2402	2402	unknown		yes
MELA_0216	MELA-AU		MELA-0216	female	deceased			90	90	94		C43.3	AJCC 7th Edition 2010	IIC		1419	1419	unknown		unknown
MELA_0217	MELA-AU		MELA-0217	male	deceased			79	79	80		C43.7	AJCC 7th Edition 2010	IV		412	412	unknown		unknown
MELA_0218	MELA-AU		MELA-0218	male	alive			35	35	38		C43.0	AJCC 7th Edition 2010	IIB		1270	1270	unknown		unknown
MELA_0220	MELA-AU		MELA-0220	male	deceased			56	60	61			AJCC 7th Edition 2010			7814	7814	unknown		unknown
MELA_0221	MELA-AU		MELA-0221	female	deceased			90	90	95	224	C43.3	AJCC 7th Edition 2010	IIIA		2013	2013	unknown		unknown
MELA_0222	MELA-AU		MELA-0222	male	deceased			65	65	67	93	C43.4	AJCC 7th Edition 2010	IIIA		756	756	yes	C61	unknown
MELA_0223	MELA-AU	PCAWG	MELA-0223	female	deceased			52	80	80		C43.6	AJCC 7th Edition 2010			10274	10274	unknown		unknown
MELA_0225	MELA-AU		MELA-0225	female	deceased			67	68	69	204	C43.7	AJCC 7th Edition 2010	IIIB		508	508	unknown		unknown
MELA_0226	MELA-AU	PCAWG	MELA-0226	male	deceased			39	39	40	171	C43.9	AJCC 7th Edition 2010	III		266	266	unknown		unknown
MELA_0227	MELA-AU		MELA-0227	male	deceased			59	71	71	2509	C43.7	AJCC 7th Edition 2010	IB		4459	4459	unknown		unknown
MELA_0228	MELA-AU	PCAWG	MELA-0228	male	alive			56	75	80	6727	C43.5	AJCC 7th Edition 2010	IIA		8479	8479	yes	D09.0	no
MELA_0229	MELA-AU	PCAWG	MELA-0229	male	deceased			70	71	72		C43.4	AJCC 7th Edition 2010	IIA		595	595	unknown		unknown
MELA_0230	MELA-AU	PCAWG	MELA-0230	male	alive			16	16	19		C43.5	AJCC 7th Edition 2010	IV		1236	1236	unknown		unknown
MELA_0231	MELA-AU	PCAWG	MELA-0231	male	deceased			48	56	57	2473	C43.5	AJCC 7th Edition 2010	IB		3023	3023	unknown		unknown
MELA_0232	MELA-AU	PCAWG	MELA-0232	female	deceased			47	47	47		C43.5	AJCC 7th Edition 2010	IV		248	248	unknown		unknown
MELA_0234	MELA-AU	PCAWG	MELA-0234	female	deceased			70	72	73	637	C43.5	AJCC 7th Edition 2010	IB		842	842	unknown		unknown
MELA_0236	MELA-AU	PCAWG	MELA-0236	male	alive			30	31	33	485	C43.4	AJCC 7th Edition 2010	IIA		1176	1176	unknown		unknown
MELA_0237	MELA-AU	PCAWG	MELA-0237	male	alive			19	25	28		C43.4	AJCC 7th Edition 2010	IB		3439	3439	unknown		unknown
MELA_0238	MELA-AU	PCAWG	MELA-0238	male	alive			51	51	55	259	C43.9	AJCC 7th Edition 2010	III		1366	1366	unknown		unknown
MELA_0239	MELA-AU	PCAWG	MELA-0239	male	alive			43	50	56		C43.3	AJCC 7th Edition 2010	IIB		4635	4635	unknown		unknown
MELA_0240	MELA-AU		MELA-0240	female	deceased			68	68	69	210	C43.5	AJCC 7th Edition 2010	IIIB		463	463	yes	C50.9	unknown
MELA_0241	MELA-AU		MELA-0241	female	deceased			75	75	77	185	C43.7	AJCC 7th Edition 2010	IIIC		940	940	unknown		unknown
MELA_0242	MELA-AU		MELA-0242	male	deceased			69	69	70		C43.7	AJCC 7th Edition 2010	IV		124	124	unknown		unknown
MELA_0243	MELA-AU		MELA-0243	male	deceased			58	58	60	310	C43.7	AJCC 7th Edition 2010	IIIC		650	650	unknown		unknown
MELA_0244	MELA-AU		MELA-0244	female	deceased			88	88	88		C43.7	AJCC 7th Edition 2010	IIIC		280	280	unknown		unknown
MELA_0245	MELA-AU		MELA-0245	female	alive			60	60	65	1551	C43.5	AJCC 7th Edition 2010	IIIC		1623	1623	unknown		unknown
MELA_0247	MELA-AU		MELA-0247	male	deceased			82	83	86	888	C43.4	AJCC 7th Edition 2010	IIB		1110	1110	unknown		unknown
MELA_0248	MELA-AU		MELA-0248	male	deceased			76	76	78	190	C43.4	AJCC 7th Edition 2010	IIC		907	907	unknown		unknown
MELA_0249	MELA-AU		MELA-0249	male	alive			69	69	72	209	C43.4	AJCC 7th Edition 2010	IIIC		1096	1096	unknown		yes
MELA_0250	MELA-AU		MELA-0250	male	deceased			50	50	51	378	C43.7	AJCC 7th Edition 2010	IIIB		509	509	unknown		unknown
MELA_0251	MELA-AU		MELA-0251	female	alive			90	90	92		C43.4	AJCC 7th Edition 2010	IIIC		99	99	unknown		unknown
MELA_0253	MELA-AU		MELA-0253	male	alive			79	79	82	305	C43.4	AJCC 7th Edition 2010	IIA		1192	1192	unknown		unknown
MELA_0254	MELA-AU		MELA-0254	female	deceased			75	75	80		C43.7	AJCC 7th Edition 2010	IIIB		1915	1915	unknown		unknown
MELA_0255	MELA-AU		MELA-0255	female	alive			66	66	69		C43.7	AJCC 7th Edition 2010	IIIA		1202	1202	unknown		unknown
MELA_0256	MELA-AU	PCAWG	MELA-0256	female	deceased			39		50		C43.6	AJCC 7th Edition 2010	IA		4015	4015	unknown		unknown
MELA_0257	MELA-AU	PCAWG	MELA-0257	female	deceased			37		43		C43.6	AJCC 7th Edition 2010	IV		2575	2575	unknown		unknown
MELA_0258	MELA-AU		MELA-0258	female	alive			21		37		C43.6	AJCC 7th Edition 2010			5649	5649	unknown		unknown
MELA_0259	MELA-AU	PCAWG	MELA-0259	male	deceased			49		50		C43.6	AJCC 7th Edition 2010	IV		512	512	unknown		unknown
MELA_0261	MELA-AU		MELA-0261	male	alive			35	35	38		C43.5	AJCC 7th Edition 2010	IIC		1138	1138	unknown		unknown
MELA_0262	MELA-AU		MELA-0262	male	alive			83	83	84		C43.4	AJCC 7th Edition 2010	IIC		163	163	unknown		unknown
MELA_0263	MELA-AU		MELA-0263	male	deceased			45	45	45		C43.5	AJCC 7th Edition 2010	IIIC		104	104	unknown		unknown
MELA_0264	MELA-AU		MELA-0264		alive			62	62	65		C43.5	AJCC 7th Edition 2010	IIA		848	848	unknown		unknown
DO218841	SKCA-BR		ML_04	female	deceased	progression	distant recurrence/metastasis	71	71	71	254	C43	AJCC/2009	3	B	399	2335	no		no
DO218842	SKCA-BR		ML_05	male	alive	complete remission		71	74	80		C43	AJCC/2009	2	C	3695	3695	no		no
DO218843	SKCA-BR		ML_07	female	deceased	progression	distant recurrence/metastasis	48	48	50	238	C43	AJCC/2009	3	C	666	1528	yes	C53	no
DO218844	SKCA-BR		ML_09	male	deceased	progression	distant recurrence/metastasis	54	57	58	1023	C43	AJCC/2009	1	A	1941	2769	yes	C44.9	no
DO218845	SKCA-BR		ML_10	female	alive	complete remission		39	39	44		C43	AJCC/2009	1	B	1816	1816	no		no
DO219871	SKCA-BR		ML_102	female	alive	complete remission		66	66	70		C43	AJCC/2009	1	B	1710	1710	yes	C50	yes
DO219872	SKCA-BR		ML_103	female	alive	complete remission		86	86	90		C43	AJCC/2009	1	B	1595	1595	no		yes
DO219873	SKCA-BR		ML_104	male	deceased	progression	distant recurrence/metastasis	49	52	52	36	C43	AJCC/2009	2	C	1206	2113	no		no
DO219875	SKCA-BR		ML_108	male	deceased	progression	distant recurrence/metastasis	68	69	69	59	C43	AJCC/2009	4		106	3230	no		unknown
DO228016	SKCA-BR		ML_109	male	deceased	progression	distant recurrence/metastasis	50	50	50	0	C43	AJCC/2009	4		352	2838	no		yes
DO228017	SKCA-BR		ML_110	female	deceased	progression	distant recurrence/metastasis	54	55	57	730	C43	AJCC/2009	2	B	1013	2176	no		no
DO228018	SKCA-BR		ML_113	female	deceased	progression	distant recurrence/metastasis	67	67	69	724	C43	AJCC/2009	3	B	1110	1110	no		yes
DO228019	SKCA-BR		ML_114	male	deceased	progression	distant recurrence/metastasis	50	50	58	2547	C43	AJCC/2009	3	A	2928	3280	no		no
DO228020	SKCA-BR		ML_123	female	alive	complete remission		50	52	54		C43	AJCC/2009	2	B	1986	1986	no		yes
DO218846	SKCA-BR		ML_14	male	deceased	progression	distant recurrence/metastasis	59	59	61	35	C43	AJCC/2009	3	B	1124	2328	no		yes
DO219876	SKCA-BR		ML_15	male	deceased	progression	distant recurrence/metastasis	53	54	54	21	C43	AJCC/2009	4	E	303	2166	no		no
DO218847	SKCA-BR		ML_17	female	deceased	progression	distant recurrence/metastasis	67	68	68	21	C43	AJCC/2009	2	C	736	2249	no		no
DO218848	SKCA-BR		ML_21	male	deceased	progression	distant recurrence/metastasis	82	82	84	602	C43	AJCC/2009	2	C	857	1944	no		no
DO218849	SKCA-BR		ML_23	male	deceased	progression	distant recurrence/metastasis	48	49	50	306	C43	AJCC/2009	2	C	874	1787	yes	C44.9	no
DO218850	SKCA-BR		ML_24	female	deceased	progression	distant recurrence/metastasis	72	73	74	116	C43	AJCC/2009	2	C	706	1759	no		yes
DO227677	SKCA-BR		ML_26	female	deceased	complete remission		61	61	62		C43	AJCC/2009	3	A	531	1578	no		yes
DO218851	SKCA-BR		ML_28	male	deceased	progression	local recurrence	56	61	61	1533	C43	AJCC/2009	X		1795	2994	no		no
DO218852	SKCA-BR		ML_29	female	alive	complete remission		72	72	78		C43	AJCC/2009	2	C	2422	2422	no		no
DO218853	SKCA-BR		ML_30	female	deceased	progression	distant recurrence/metastasis	55	55	58	411	C43	AJCC/2009	2	C	1063	1803	no		yes
DO219877	SKCA-BR		ML_31	male	alive	progression	distant recurrence/metastasis	56	56	60	926	C43	AJCC/2009	3	B	1609	1609	no		yes
DO219878	SKCA-BR		ML_33	male	deceased	progression	distant recurrence/metastasis	52	53	55	0	C43	AJCC/2009	X		1229	3209	no		yes
DO218854	SKCA-BR		ML_34	male	alive	relapse	distant recurrence/metastasis	67	68	69	0	C43	AJCC/2009	2	B	890	890	no		no
DO227681	SKCA-BR		ML_35	male	deceased	progression	distant recurrence/metastasis	61	61	61	0	C43	AJCC/2009	4		157	3166	no		no
DO218855	SKCA-BR		ML_36	male	deceased	complete remission		79	81	81		C43	AJCC/2009	3	C	741	3722	yes		no
DO218856	SKCA-BR		ML_37	male	deceased	progression	distant recurrence/metastasis	41	50	55	1680	C43	AJCC/2009	4		5035	6195	no		no
DO219879	SKCA-BR		ML_38	female	deceased	progression	distant recurrence/metastasis	52	52	54	62	C43	AJCC/2009	3	C	936	2994	no		yes
DO218857	SKCA-BR		ML_39	female	alive	complete remission		60	60	69		C43	AJCC/2009	3	B	3385	3385	no		no
DO218858	SKCA-BR		ML_41	female	deceased	progression	distant recurrence/metastasis	54	59	59	0	C43	AJCC/2009	3		2194	4577	no		no
DO218859	SKCA-BR		ML_42	male	deceased	progression	distant recurrence/metastasis	29	35	35	1359	C43	AJCC/2009	2	A	2262	4938	no		yes
DO219880	SKCA-BR		ML_43	female	deceased	progression	distant recurrence/metastasis	64	64	64	0	C43	AJCC/2009	4		245	2504	yes	C50.9	no
DO218860	SKCA-BR		ML_44	female	deceased	progression	distant recurrence/metastasis	29	30	30	46	C43	AJCC/2009	1	B	1037	2475	no		yes
DO218861	SKCA-BR		ML_45	male	deceased	progression	distant recurrence/metastasis	53	55	55	83	C43	AJCC/2009	4		715	2567	yes	C43.6	yes
DO219881	SKCA-BR		ML_47	male	alive	complete remission		85	87	92		C43	AJCC/2009	3	C	2987	2987	no		yes
DO227688	SKCA-BR		ML_48	male	alive	relapse	distant recurrence/metastasis	49	51	56	0	C43	AJCC/2009	3	B	2769	2769	no		yes
DO218862	SKCA-BR		ML_50	male	deceased	progression	distant recurrence/metastasis	60	60	60	114	C43	AJCC/2009	3	C	260	2041	no		no
DO218863	SKCA-BR		ML_52	female	deceased	progression	distant recurrence/metastasis	60	60	61	124	C43	AJCC/2009	2	B	577	2299	no		yes
DO218864	SKCA-BR		ML_53	male	deceased	progression	distant recurrence/metastasis	33	33	36	1	C43	AJCC/2009	4		1486	2081	no		no
DO218866	SKCA-BR		ML_55	female	deceased	progression	distant recurrence/metastasis	55	58	60	10	C43	AJCC/2009	3	B	1870	2519	no		yes
DO227691	SKCA-BR		ML_56	male	deceased	progression	distant recurrence/metastasis	75	77	78	431	C43	AJCC/2009	2	C	1082	2474	yes	C61	unknown
DO228010	SKCA-BR		ML_57	female	deceased	progression	distant recurrence/metastasis	85	86	87	595	C43	AJCC/2009	4		722	1707			unknown
DO228011	SKCA-BR		ML_58	male	alive	progression	distant recurrence/metastasis	48	48	52	0	C43	AJCC/2009	3	C	1889	1889	no		yes
DO218868	SKCA-BR		ML_59	male	deceased	progression	distant recurrence/metastasis	63	63	64	118	C43	AJCC/2009	3	C	590	1670	no		yes
DO228012	SKCA-BR		ML_60	male	alive	complete remission		54	56	61		C43	AJCC/2009	3		2426	2426	no		yes
DO218870	SKCA-BR		ML_63	male	deceased	progression	distant recurrence/metastasis	45	46	47	396	C43	AJCC/2009	2	C	659	1560	no		yes
DO218872	SKCA-BR		ML_64	female	alive	complete remission		40	46	50		C43	AJCC/2009			4743	4743	yes	C43	yes
DO228013	SKCA-BR		ML_65	female	alive	complete remission		40	41	44		C43	AJCC/2009	3	C	1783	1783	no		no
DO218874	SKCA-BR		ML_66	male	deceased	progression	distant recurrence/metastasis	54	60	63	397	C43	AJCC/2009	4		3501	3501	no		yes
DO218876	SKCA-BR		ML_67	female	deceased	progression	distant recurrence/metastasis	49	52	53	0	C43	AJCC/2009	3	A	1242	2132	no		no
DO218878	SKCA-BR		ML_68	female	alive	progression	local recurrence	90	90	92	959	C43	AJCC/2009	3	C	1089	1089	no		yes
DO218880	SKCA-BR		ML_69	male	alive	complete remission		75	76	80		C43	AJCC/2009	2	B	1819	1819	no		no
DO228014	SKCA-BR		ML_71	male	alive	complete remission		40	40	43		C43	AJCC/2009	1	B	1583	1583	no		no
DO218882	SKCA-BR		ML_73	male	alive	complete remission		28	28	32		C43	AJCC/2009	1	B	1558	1558	no		yes
DO218884	SKCA-BR		ML_74	male	alive	complete remission		62	62	64		C43	AJCC/2009	3	C	951	951	no		unknown
DO219882	SKCA-BR		ML_75	female	deceased	progression	distant recurrence/metastasis	68	68	68	42	C43	AJCC/2009	3	C	441	1361	no		no
DO218886	SKCA-BR		ML_76	male	deceased	progression	distant recurrence/metastasis	69	73	74	329	C43	AJCC/2009	3		1959	2802	yes	C44.9	no
DO218888	SKCA-BR		ML_77	male	deceased	progression	distant recurrence/metastasis	77	77	77	33	C43	AJCC/2009	3	C	396	1368	yes	C44.3	yes
DO218890	SKCA-BR		ML_79	male	deceased	progression	distant recurrence/metastasis	74	74	77	0	C43	AJCC/2009	3	C	1526	3149	no		yes
DO218892	SKCA-BR		ML_81	female	deceased	progression	distant recurrence/metastasis	29	38	38	22	C43	AJCC/2009	4		3403	6190	no		no
DO218894	SKCA-BR		ML_86	female	deceased	complete remission		73	84	87		C43	AJCC/2009	2	A	5307	6103	no		no
DO218896	SKCA-BR		ML_87	female	alive	progression	distant recurrence/metastasis	46	47	52	67	C43	AJCC/2009	2	C	2056	2056	no		yes
DO219883	SKCA-BR		ML_89	female	deceased	progression	distant recurrence/metastasis	51	52	53	0	C43	AJCC/2009	2	C	486	1386	no		no
DO228015	SKCA-BR		ML_90	female	deceased	relapse	distant recurrence/metastasis	72	72	76	897	C43	AJCC/2009	2		1796	2318	no		yes
DO218898	SKCA-BR		ML_91	female	alive	progression	distant recurrence/metastasis	52	52	54	388	C43	AJCC/2009			1208	1208	no		yes
DO218900	SKCA-BR		ML_92	male	deceased	progression	distant recurrence/metastasis	66	67	68	60	C43	AJCC/2009	4		512	1471	no		no
DO218902	SKCA-BR		ML_93	male	alive	complete remission		66	66	70		C43	AJCC/2009	1	B	1530	1530	no		yes
DO218904	SKCA-BR		ML_94	male	deceased	progression	distant recurrence/metastasis	20	24	24	1196	C43	AJCC/2009	2	A	1439	2516	no		yes
DO218906	SKCA-BR		ML_95	male	deceased	progression	distant recurrence/metastasis	25	25	25	33	C43	AJCC/2009	4		354	1243	no		no
DO218908	SKCA-BR		ML_96	female	alive	complete remission		72	74	78		C43	AJCC/2009	2	B	2382	2382	no		no
DO218910	SKCA-BR		ML_97	female	deceased	progression	distant recurrence/metastasis	74	75	75	3	C43	AJCC/2009	1	A	304	1466	no		yes
DO218912	SKCA-BR		ML_98	male	deceased	progression	distant recurrence/metastasis	50	50	53	64	C43	AJCC/2009	3	C	1350	1350	no		unknown
DO218914	SKCA-BR		ML_99	female	alive	complete remission		49	52	59		C43	AJCC/2009	2	B	3793	3793	no		unknown
DO37445	SKCM-US	PCAWG	TCGA-D3-A1Q1	female	deceased			79		79		C77.9				504		unknown		unknown
DO37827	SKCM-US	PCAWG	TCGA-D3-A1Q5	male	deceased			60		60		C77.9				3424		unknown		unknown
DO37427	SKCM-US	PCAWG	TCGA-D3-A3MO	male	deceased			47		47		C49.4				284		unknown		unknown
DO37659	SKCM-US	PCAWG	TCGA-DA-A1HV	female	alive	complete remission		75		75		C77.9					26	unknown		unknown
DO38129	SKCM-US	PCAWG	TCGA-DA-A1HW	female	alive	progression		37		37		C77.9					59	unknown		unknown
DO37409	SKCM-US	PCAWG	TCGA-DA-A1HY	male	alive	complete remission		42		50		C77.9					3199	unknown		unknown
DO37719	SKCM-US	PCAWG	TCGA-DA-A1I0	male	alive	complete remission		63		63		C44.9					215	unknown		unknown
DO37758	SKCM-US	PCAWG	TCGA-DA-A1I2	male	deceased			45		57		C77.9				0		unknown		unknown
DO37424	SKCM-US	PCAWG	TCGA-DA-A1I8	female	alive	complete remission		63		65		C44.9					999	unknown		unknown
DO37430	SKCM-US	PCAWG	TCGA-DA-A1IC	male	alive	progression		81		86		C49.9					1926	unknown		unknown
DO37607	SKCM-US	PCAWG	TCGA-DA-A3F3	male	alive	progression		52		52		C77.0					151	unknown		unknown
DO37435	SKCM-US	PCAWG	TCGA-DA-A3F5	male	alive	progression		45		61		C77.0					6076	unknown		unknown
DO37418	SKCM-US	PCAWG	TCGA-DA-A3F8	male	alive	complete remission		39		39		C77.0					111	unknown		unknown
DO37440	SKCM-US	PCAWG	TCGA-EB-A24D	male	alive	complete remission		72		72		C44.6					42	unknown		unknown
DO37599	SKCM-US	PCAWG	TCGA-EE-A185	female	deceased			55		55		C44.5				151		unknown		unknown
DO47255	SKCM-US	PCAWG	TCGA-EE-A29B	male	alive	progression		67		73		C44.7					2452	unknown		unknown
DO37439	SKCM-US	PCAWG	TCGA-EE-A2A0	female	deceased			77		77		C77.4				1424		unknown		unknown
DO37896	SKCM-US	PCAWG	TCGA-EE-A2GN	male	alive	complete remission		67		74		C49.3					2767	unknown		unknown
DO37946	SKCM-US	PCAWG	TCGA-EE-A2GT	male	alive	complete remission		77		78		C77.3					595	unknown		unknown
DO37425	SKCM-US	PCAWG	TCGA-EE-A2M5	male	deceased			49		49		C77.3				659		unknown		unknown
DO37531	SKCM-US	PCAWG	TCGA-EE-A2MI	male	deceased			43		43		C77.3				6225		unknown		unknown
DO47331	SKCM-US	PCAWG	TCGA-EE-A3J5	male	deceased			71		71		C44.5				1124		unknown		unknown
DO47268	SKCM-US	PCAWG	TCGA-EE-A3JI	male	alive	progression		48		60		C77.3					4504	unknown		unknown
DO37750	SKCM-US	PCAWG	TCGA-ER-A19D	female	deceased			46		46		C49.3				383		unknown		unknown
DO47542	SKCM-US	PCAWG	TCGA-ER-A19E	female	deceased			36		36		C44.5				396		unknown		unknown
DO37426	SKCM-US	PCAWG	TCGA-ER-A19J	male	deceased			54		54		C49.0				196		unknown		unknown
DO37587	SKCM-US	PCAWG	TCGA-ER-A19L	male	deceased			35		35		C49.5				4000		unknown		unknown
DO51251	SKCM-US	PCAWG	TCGA-ER-A19T	male	deceased			51		51		C44.7				270		unknown		unknown
DO47451	SKCM-US	PCAWG	TCGA-ER-A2NF	male	alive	progression		53		54		C44.4					498	unknown		unknown
DO37627	SKCM-US	PCAWG	TCGA-FS-A1ZD	male	deceased			63		63		C77.9				1628		unknown		unknown
DO37474	SKCM-US	PCAWG	TCGA-FS-A1ZK	male	deceased			68		68		C44.9				728		unknown		unknown
DO37703	SKCM-US	PCAWG	TCGA-FS-A1ZP	male	deceased			52		52		C77.9				2273		unknown		unknown
DO37723	SKCM-US	PCAWG	TCGA-FS-A1ZU	female	deceased			70		70		C44.9				808		unknown		unknown
DO37515	SKCM-US	PCAWG	TCGA-GN-A262	female	alive	progression		47		57		C44.5					3664	unknown		unknown
DO37527	SKCM-US	PCAWG	TCGA-GN-A264	male	deceased			60		60		C44.5				3587		unknown		unknown
DO37432	SKCM-US	PCAWG	TCGA-GN-A266	male	deceased			45		45		C44.4				308		unknown		unknown
DO37861	SKCM-US	PCAWG	TCGA-GN-A26A	female	deceased			63		63		C44.5				988		unknown		unknown
DO37782	SKCM-US	PCAWG	TCGA-GN-A26C	male	deceased			77		77		C44.5				821		unknown		unknown
