# Supplementary material for: Landscape of enhancer disruption and functional screen in melanoma cells
Source: Genome Biol. 2023 Oct 30;24:248. doi: 10.1186/s13059-023-03087-5 (PMC10614365; doi:10.1186/s13059-023-03087-5)
Supplement: Supplementary file 3 — Additional file 3: Table S2. Summary information and supporting evidence of significant SNV/INDEL-HRRs in melanoma. [file 13059_2023_3087_MOESM3_ESM.xlsx]

## Sheet: snv_driver_annotation.full
Table S2｜Summary information and supporting evidence of significant SNV/INDEL-HRRs in melanoma
Region	Count	FDR	Affected gene(s)	Element	Melanoma essential genes	Genetic evidence	Functional evidence	Literature evidence	Other cancer genes	Source of other cancer genes
3:16306454-16306534	50	1.3e-45	DPH3,OXNAD1	promoter	DPH3		Depmap		OXNAD1	NCG
5:1295142-1295751	79	1.3e-31	TERT	exon,promoter	TERT	NCG		CancerMine
8:30601643-30601700	32	4.9e-29	UBXN8	exon,promoter
19:17970438-17970687	52	1.1e-28	RPL18A	promoter	RPL18A		Depmap
10:39075652-39154921	18	2.3e-28
5:77013278-77013284	18	1.4e-27
13:60738091-60738201	38	5.9e-26	DIAPH3	promoter,exon
1:153963106-153963241	36	1.6e-23	RPS27	exon,promoter	RPS27	NCG	Depmap
3:52960256-52960261	15	1.5e-22
X:9527903-9527907	13	7.9e-20
19:58978291-58978453	35	1.2e-19	ZNF324	exon,promoter					ZNF324	NCG
8:101713496-101713499	12	1.2e-19
3:46780069-46780073	13	1.2e-19
14:53173813-53173914	30	1.8e-19	PSMC6	promoter	PSMC6		Depmap
5:133702908-133702911	12	3e-19	CDKL3	promoter					CDKL3	CancerMine
16:67260906-67261073	35	4.6e-19	TMEM208,LRRC29	exon,promoter					TMEM208	NCG
5:68485295-68485380	27	1.7e-18	CENPH	promoter					CENPH	CancerMine
1:100598497-100598598	28	4.6e-18	SASS6,TRMT13	promoter
7:100026751-100026859	25	1.2e-17	ZCWPW1,MEPCE	promoter	ZCWPW1		Depmap
22:44208173-44208301	31	2.8e-17	EFCAB6	exon,promoter
12:498730-498849	28	1.4e-16	CCDC77,KDM5A	promoter	KDM5A	IntOGen			CCDC77	NCG
3:119182616-119182619	11	1.9e-16	TMEM39A	promoter
19:2151623-2152081	50	3.6e-16	AP3D1	promoter					AP3D1	NCG
20:36156330-36156523	34	4.9e-16	BLCAP	exon,promoter	BLCAP	NCG
2:32390827-32391054	35	3.6e-15	SLC30A6	exon,promoter					SLC30A6	NCG
11:47447876-47448167	37	2.7e-14	PSMC3	exon,promoter					PSMC3	NCG
19:41769708-41769822	25	3.3e-14	HNRNPUL1	promoter
4:152020691-152020778	23	5.9e-14	RPS3A	promoter,exon	RPS3A		Depmap
3:12883008-12883361	41	1e-13	RPL32	exon,promoter
9:128374936-128374950	13	1e-13
4:62494216-62494220	10	2.6e-13
3:88108325-88108352	15	3.7e-13	CGGBP1	promoter
13:37633847-37633875	15	5.8e-13	SUPT20H	exon,promoter
2:89870092-89890809	54	6.5e-13
19:7459775-7460221	43	1.1e-12	ARHGEF18	promoter,exon					ARHGEF18	NCG
18:61660445-61660448	9	1.3e-12
12:19331821-19331826	10	1.4e-12
17:76832491-76832493	8	1.6e-12
7:66461331-66461755	36	1.9e-12	SBDS,TYW1	promoter					SBDS	CancerMine,NCG
8:91705252-91705255	9	2e-12
21:46707808-46707945	21	2e-12	POFUT2	exon,promoter
16:57769276-57769644	39	3.9e-12	KATNB1	promoter					KATNB1	NCG
16:1470750-1470940	27	6.1e-12	C16orf91	promoter					C16orf91	NCG
8:29386800-29386802	8	6.7e-12		enhancer
5:53685689-53685692	8	1.8e-11		enhancer
8:101162804-101162822	12	2.2e-11	POLR2K	promoter
6:57833884-57871061	153	3e-11
5:61894203-61894270	7	3.5e-11
13:41345267-41345419	25	7.4e-11	MRPS31	exon,promoter	MRPS31	NCG
1:179846731-179846994	32	1e-10	TOR1AIP2	exon,promoter
20:15748024-15748026	7	2.2e-10
3:132757808-132757814	9	2.3e-10	TMEM108	promoter
11:30466722-30466771	16	3.7e-10
17:43138483-43138657	24	5e-10	DCAKD,NMT1	exon,promoter
2:234763175-234763365	26	6.1e-10	HJURP	exon,promoter					HJURP	CancerMine
9:94642314-94642316	7	1.2e-09
15:83628169-83628171	7	1.2e-09
8:56986769-56987150	37	1.5e-09	RPS20	exon,promoter
6:108774508-108774512	8	1.8e-09
2:239197504-239197569	15	2e-09	PER2	promoter					PER2	CancerMine
13:80105907-80105909	7	2e-09
17:27962566-27962575	9	2.5e-09
7:112613476-112613478	7	2.5e-09
19:45394155-45394534	34	3e-09	TOMM40	exon,promoter
11:12950531-12950543	9	3.3e-09
12:7942395-7942405	9	3.9e-09	NANOG	promoter					NANOG	CancerMine
5:162828194-162828196	7	4.1e-09
22:35795730-35796070	28	4.3e-09	MCM5	promoter					MCM5	NCG
19:36266252-36266345	18	4.6e-09	ARHGAP33	promoter
1:38325137-38325327	24	4.9e-09	MTF1	promoter,exon					MTF1	CancerMine
2:224660307-224660322	10	6.2e-09
10:98346368-98346371	7	6.2e-09	TM9SF3	promoter
1:25558846-25559092	28	7.4e-09	SYF2	exon,promoter					SYF2	NCG
5:145671228-145671231	7	7.6e-09
19:45455984-45455988	7	8.2e-09
2:37395713-37395716	7	8.6e-09
12:6772025-6772735	47	8.6e-09	ING4	exon,promoter	ING4			CancerMine
16:30381922-30382626	45	9.1e-09	TBC1D10B,MYLPF	promoter,exon	TBC1D10B		Depmap
11:36331061-36331310	28	9.1e-09
5:95354087-95354089	6	1e-08
2:52574359-52574362	7	1e-08
5:59973740-59973746	8	1.3e-08
22:49856751-49856754	7	1.3e-08		enhancer
5:107559519-107559522	7	1.4e-08
21:34100322-34100574	28	1.5e-08	SYNJ1	exon,promoter
1:151611163-151611170	8	1.6e-08	SNX27	promoter
20:36487003-36487010	8	2.1e-08
5:156039509-156039511	6	2.1e-08
14:90422164-90422203	13	2.2e-08	TDP1	promoter
1:20834646-20834711	15	2.4e-08	MUL1	promoter					MUL1	CancerMine
4:21767106-21767110	7	2.7e-08
2:68479924-68480013	17	3.3e-08	PPP3R1	promoter					PPP3R1	CancerMine
X:53346857-53346865	8	3.3e-08
5:80719041-80719053	9	3.3e-08
19:16618144-16618146	6	3.6e-08
7:102826713-102826717	7	3.9e-08
4:114168189-114168196	8	4.5e-08
19:13388095-13388217	17	4.5e-08
22:40667992-40667996	7	4.9e-08
1:38478130-38478402	27	5.3e-08
12:100660884-100660952	15	5.3e-08	DEPDC4,SCYL2	promoter,exon					DEPDC4	NCG
12:100660884-100660952	15	5.3e-08	DEPDC4,SCYL2	promoter,exon					SCYL2	NCG
17:70114895-70114940	12	5.7e-08
6:30796446-30796450	7	6e-08		enhancer
16:12843965-12843967	6	6.4e-08		enhancer
20:2489805-2489851	13	6.6e-08	ZNF343	promoter
14:35682378-35682380	6	7.2e-08
19:6476290-6476360	14	8.5e-08	DENND1C,CRE_60084	promoter,enhancer
2:70056449-70056785	30	8.9e-08	GMCL1	promoter
2:11331940-11331942	6	9.1e-08
6:70818332-70818384	14	9.2e-08
13:24310880-24310882	6	1e-07
2:12496428-12496430	6	1.2e-07
16:14665562-14665564	6	1.2e-07
19:6110689-6110836	20	1.2e-07	RFX2	promoter
8:136612274-136612308	5	1.3e-07
19:4246911-4247462	37	1.3e-07	YJU2	exon
7:156592594-156592596	6	1.5e-07
4:158141706-158141708	6	1.5e-07	GRIA2	promoter					GRIA2	NCG
3:52029908-52030016	17	1.6e-07	RPL29	promoter,exon	RPL29	NCG
7:54838816-54838818	5	1.6e-07
10:24969064-24969066	6	1.7e-07
9:125790150-125790155	7	1.7e-07
4:100009940-100009985	9	1.8e-07	ADH5	promoter
9:132597640-132597683	12	2e-07	C9orf78,USP20	promoter	C9orf78		Depmap
20:32580911-32581541	42	2.1e-07	RALY	promoter	RALY	NCG
3:54488619-54488654	12	2.2e-07
2:19414649-19414651	6	2.3e-07
1:82383183-82383185	6	2.5e-07
2:120442111-120442117	7	2.7e-07
14:73925339-73925483	19	3.2e-07	NUMB	promoter					NUMB	CancerMine,NCG
19:48248644-48248797	19	3.3e-07
21:23101915-23101917	6	3.3e-07
12:45759163-45759166	6	3.4e-07
1:66719191-66719193	6	3.9e-07
4:42588094-42588096	6	4e-07
10:33042814-33042865	10	4.1e-07
2:219108880-219108883	6	4.2e-07	ARPC2	promoter
1:38222841-38222844	6	4.5e-07	EPHA10	promoter					EPHA10	CancerMine
8:14439811-14439852	12	4.6e-07
8:126148430-126148437	7	4.8e-07
17:79849501-79849581	14	4.9e-07	ANAPC11,ALYREF	promoter	ANAPC11		Depmap		ALYREF	CancerMine,NCG
10:126490349-126490364	8	4.9e-07
19:42772963-42773271	26	5.1e-07	CIC	promoter					CIC	CancerMine,NCG,IntOGen
4:77410001-77410020	9	5.4e-07		enhancer
16:33585371-33607848	91	5.4e-07
19:4791256-4791768	34	5.5e-07	FEM1A	exon,promoter					FEM1A	NCG
5:143002868-143002871	6	5.8e-07
5:68430146-68430199	12	5.8e-07
5:153704736-153704794	13	6.9e-07
1:6845033-6845489	32	7e-07	CAMTA1	promoter,exon					CAMTA1	CancerMine,NCG,IntOGen
7:6023771-6023774	6	7e-07
20:62417796-62417799	6	7e-07
3:52322033-52322121	15	7e-07	WDR82,GLYCTK	promoter
4:82466191-82466193	5	8.3e-07
5:71637080-71637082	5	8.8e-07
2:95463311-95463314	6	8.8e-07
15:78730398-78730525	18	8.8e-07	IREB2	promoter					IREB2	CancerMine
7:81811175-81811178	6	9.5e-07
22:50312091-50312246	18	1e-06	CRELD2,ALG12	promoter					CRELD2	NCG
7:34880668-34880671	6	1.1e-06
19:12404776-12404778	5	1.3e-06	ZNF44	promoter
9:114860207-114860210	6	1.3e-06
1:150690524-150690526	5	1.4e-06
5:114512483-114512487	6	1.4e-06
8:142158197-142158199	5	1.4e-06
3:23492969-23492971	5	1.5e-06
8:144639486-144639654	18	1.5e-06	GSDMD	promoter
7:15365854-15365857	6	1.5e-06
2:42396380-42396441	13	1.5e-06	EML4	promoter					EML4	CancerMine,NCG,IntOGen
17:79183356-79183391	10	1.5e-06
12:50501988-50501990	5	1.6e-06
20:23368244-23368247	5	1.6e-06
10:101504199-101504201	5	1.7e-06
5:38071803-38071830	10	1.7e-06
9:72078200-72078202	5	1.8e-06
21:38508785-38508787	5	2e-06
15:31678261-31678278	8	2e-06
9:104296030-104296144	17	2.1e-06	RNF20	exon,promoter					RNF20	CancerMine,NCG
3:12705159-12705191	9	2.3e-06	RAF1	promoter	RAF1	[]		CancerMine
10:18940414-18940606	20	2.4e-06	NSUN6	promoter,exon	NSUN6	NCG
13:113235347-113235349	5	2.4e-06
14:71384832-71384834	5	2.5e-06
15:74392572-74392751	10	2.5e-06	ISLR2,CRE_45128	promoter,enhancer
22:27054113-27054119	6	2.9e-06
12:80239518-80239679	16	2.9e-06
11:27554378-27554380	5	2.9e-06
9:33473912-33474066	18	3e-06	NOL6	exon,promoter					NOL6	CancerMine
4:113296795-113296797	5	3.4e-06
19:16295991-16296195	20	3.4e-06	FAM32A	promoter
10:104261850-104261933	13	3.5e-06	ACTR1A	promoter
2:68930161-68930163	5	3.6e-06
2:24047747-24047750	5	3.6e-06
7:760382-760393	7	3.8e-06
2:30714187-30714189	5	4e-06
16:23547129-23547131	5	4e-06	EARS2	promoter
8:131295176-131295178	5	4e-06
15:41976482-41976484	5	4e-06
16:21720013-21720015	5	4.1e-06
12:41103654-41103656	5	4.5e-06
15:33637771-33637773	5	4.9e-06
2:193034704-193034734	7	5.3e-06
12:18524837-18524839	5	5.3e-06	PIK3C2G	promoter					PIK3C2G	NCG
10:67461573-67461575	5	5.3e-06
20:50786082-50786084	5	5.8e-06
17:2359276-2359278	5	5.8e-06
8:133741132-133741134	5	6.2e-06	TMEM71	promoter					TMEM71	CancerMine,NCG
6:138929845-138929847	5	6.2e-06
14:64601322-64601324	5	6.2e-06
12:6603473-6603511	10	6.2e-06	NCAPD2,MRPL51	promoter					NCAPD2	NCG
1:10604036-10604038	5	6.2e-06
2:234462194-234462196	5	6.6e-06
20:17398445-17398451	6	6.6e-06		enhancer
14:30675659-30675661	5	6.6e-06
9:5719679-5719681	5	6.6e-06
1:167657332-167657339	6	6.6e-06
7:134550311-134550322	7	7e-06	CALD1	promoter	CALD1		Depmap
10:128269513-128269516	5	7e-06
3:74488560-74488564	6	7e-06
17:28705816-28705966	15	7e-06	CPD	exon,promoter					CPD	CancerMine
13:20235532-20235534	5	7.4e-06
12:43891866-43891869	5	7.4e-06
14:61868563-61868565	5	7.4e-06		enhancer
10:91130976-91130978	5	7.4e-06
3:123641255-123641257	5	7.8e-06
18:2874121-2874127	6	7.8e-06
4:111040205-111040207	5	7.8e-06
10:65625487-65625489	5	7.8e-06
22:43644567-43644569	5	8.2e-06
16:56975774-56975776	5	8.6e-06	HERPUD1	promoter
4:170464639-170464641	5	8.6e-06
10:25176377-25176485	15	8.6e-06
2:88990955-88991172	21	8.9e-06	RPIA	promoter	RPIA		Depmap
2:182942560-182942562	5	8.9e-06
8:116654544-116654546	5	8.9e-06
6:151381186-151381188	5	8.9e-06
1:176530584-176530586	5	9.3e-06
14:63914263-63914265	5	9.3e-06
6:71227929-71227931	5	9.3e-06
2:137576142-137576144	5	1e-05
4:2957558-2957564	5	1e-05
4:5723894-5723896	5	1e-05
5:95407428-95407432	5	1e-05
7:6121133-6121230	14	1.1e-05
20:58486130-58486132	5	1.1e-05	SYCP2	promoter	SYCP2		Depmap
2:74682012-74682208	19	1.1e-05	INO80B	promoter	INO80B		Depmap
8:126169385-126169387	5	1.1e-05
3:101012806-101012808	5	1.1e-05
9:105956558-105956593	7	1.1e-05
4:151788745-151788747	5	1.2e-05
X:120007037-120007039	5	1.2e-05
7:99149726-99149765	10	1.2e-05	FAM200A	promoter,exon
21:26944141-26944143	5	1.2e-05
19:59066465-59066513	10	1.2e-05	CHMP2A	exon,promoter
18:56019908-56019911	5	1.2e-05
19:15587713-15587720	6	1.2e-05
2:118701151-118701154	5	1.2e-05	CCDC93	promoter
8:13235391-13235408	8	1.3e-05
3:32920714-32920716	5	1.3e-05
5:93696434-93696436	5	1.3e-05
15:100372294-100372296	5	1.3e-05
1:245206148-245206153	6	1.3e-05
12:40026408-40026410	5	1.4e-05
13:109356723-109356725	5	1.4e-05
6:145953955-145953957	5	1.4e-05
1:72149249-72149251	5	1.5e-05
19:3035432-3035799	24	1.5e-05		enhancer
1:66360998-66361000	5	1.5e-05
9:109168486-109168488	5	1.5e-05
2:238318866-238318869	5	1.6e-05
1:95682614-95682616	5	1.6e-05
X:66910618-66910620	5	1.6e-05
15:68132293-68132636	24	1.7e-05		enhancer
20:40838473-40839525	12	1.7e-05
6:128727845-128727848	5	1.7e-05
10:126519340-126519342	4	1.8e-05
3:185038606-185038625	8	1.8e-05
1:222807942-222807944	5	1.8e-05
2:201390775-201390825	11	1.8e-05
3:197604360-197604434	6	1.9e-05
17:80822685-80822770	12	2e-05	TBCD	promoter	TBCD		Depmap
3:108393460-108393462	5	2e-05
1:3566660-3566749	12	2e-05	WRAP73	promoter,exon					WRAP73	NCG
3:13889275-13889335	11	2.1e-05
8:99163315-99163325	6	2.1e-05
11:207300-207477	17	2.1e-05	BET1L,RIC8A	exon,promoter	RIC8A		Depmap
12:62869596-62869598	4	2.3e-05
2:23749156-23749163	6	2.3e-05
12:49961792-49961978	19	2.3e-05	PRPF40B,MCRS1	promoter,exon					PRPF40B	NCG
12:49961792-49961978	19	2.3e-05	PRPF40B,MCRS1	promoter,exon					MCRS1	CancerMine,NCG
5:148637060-148637062	4	2.4e-05		enhancer
22:43090171-43090173	4	2.4e-05	A4GALT	promoter
6:65024677-65024679	5	2.4e-05
4:135715388-135715390	5	2.5e-05
17:7338336-7338774	29	2.5e-05	TMEM102	exon,promoter	TMEM102		Depmap
10:62323158-62323180	8	2.6e-05
5:154144107-154144110	5	2.6e-05
7:84753831-84753834	5	2.7e-05
10:61851925-61851992	12	2.7e-05
5:120674811-120674813	4	2.7e-05
11:1330696-1330926	18	2.8e-05	TOLLIP	exon,promoter
13:28443122-28443136	7	2.8e-05
17:55604824-55604826	4	2.9e-05
9:132565144-132565435	19	3.2e-05	TOR1B	exon,promoter					TOR1B	NCG
16:12009879-12010107	19	3.4e-05	GSPT1	exon,promoter					GSPT1	CancerMine
7:75623974-75624065	13	3.5e-05	TMEM120A	promoter
2:100047952-100048002	9	3.5e-05
4:130839369-130839453	14	3.5e-05
17:4097380-4097403	5	3.6e-05
6:5442631-5442648	7	3.6e-05
9:134406279-134406283	5	3.9e-05	UCK1	promoter
15:94545975-94546178	14	3.9e-05
14:80727032-80727040	6	3.9e-05
12:99822311-99822314	5	3.9e-05
7:39605958-39606306	25	3.9e-05	YAE1	exon					YAE1	NCG
1:169898242-169898245	5	3.9e-05
8:59062308-59062311	5	4.2e-05
3:183103962-183103965	5	4.2e-05
11:8778753-8778755	4	4.2e-05
4:89204046-89204048	4	4.5e-05	PPM1K	promoter
5:50128396-50128399	5	4.5e-05
16:27561270-27561591	25	4.5e-05	GTF3C1	promoter
2:115654275-115654307	9	4.5e-05
7:136982625-136982682	11	4.5e-05
2:175340583-175340595	6	4.5e-05
2:75107186-75107188	4	4.7e-05
2:184007371-184007375	5	4.7e-05
17:11924076-11924100	8	4.7e-05	MAP2K4	promoter	MAP2K4		Depmap
5:112908798-112908800	4	4.7e-05
3:157319951-157319997	10	5e-05
19:16327845-16327847	4	5.3e-05
8:14072720-14072734	7	5.3e-05
1:43312099-43312281	18	5.3e-05	ZNF691	exon,promoter
2:65325364-65325366	4	5.6e-05
9:97613847-97613849	4	5.9e-05
7:38820742-38820744	4	5.9e-05
15:47989979-47989982	4	6.2e-05
5:137800737-137801410	34	6.2e-05	EGR1	exon,promoter					EGR1	CancerMine,NCG
17:38574104-38574381	22	6.2e-05	TOP2A	promoter,exon					TOP2A	CancerMine,IntOGen
14:93398247-93398251	5	6.2e-05	CHGA	promoter	CHGA			NCG
3:19195852-19195855	5	6.2e-05
22:34116803-34116806	5	6.2e-05
7:69390749-69390752	5	6.4e-05
16:70554843-70554845	4	6.4e-05
2:204258973-204258975	4	6.7e-05	ABI2	promoter					ABI2	CancerMine
3:170521807-170521809	4	6.7e-05
19:18654485-18654487	4	6.7e-05	FKBP8	promoter
17:37070089-37070092	4	7.3e-05	LASP1	promoter					LASP1	CancerMine
8:117768055-117768174	15	7.3e-05	EIF3H	exon,promoter					EIF3H	CancerMine
2:189985469-189985471	4	7.5e-05
2:66616193-66616195	4	7.8e-05
17:79980700-79981305	27	7.8e-05	LRRC45,CENPX	exon,promoter					LRRC45	NCG
4:108532924-108532926	4	8.1e-05
12:122371852-122371854	4	8.7e-05
1:21802429-21802433	5	8.7e-05
19:46366546-46366874	20	8.7e-05	SYMPK,FOXA3	promoter	SYMPK		Depmap		FOXA3	CancerMine
5:145826644-145826963	24	8.9e-05	TCERG1	promoter,exon	TCERG1		Depmap
X:135443023-135443025	4	8.9e-05
13:109798097-109798100	4	9.2e-05
11:19231061-19231065	5	9.5e-05	CSRP3	promoter
17:29450066-29450068	4	9.5e-05
12:124851821-124851840	7	9.7e-05
8:85723811-85723833	8	0.0001
9:135287416-135287434	7	0.0001
15:86267748-86267750	4	0.0001
10:463562-464056	10	0.00011
1:26560377-26560833	28	0.00011	CEP85	exon,promoter
1:7831271-7831348	11	0.00011	VAMP3	promoter
18:59901914-59901917	4	0.00011
7:90738383-90738388	5	0.00011
10:135254655-135254710	5	0.00011
5:75845777-75845779	4	0.00011
13:23473582-23473585	4	0.00011
5:138188547-138188563	6	0.00011
13:46592324-46592328	5	0.00011
3:31783927-31783932	5	0.00012
2:109152778-109152780	4	0.00012
5:93354535-93354537	4	0.00012
12:120970633-120970635	4	0.00012	RNF10	promoter
5:34814294-34814302	5	0.00012
19:7694331-7694570	19	0.00012	PET100,XAB2	promoter,exon
10:19680040-19680166	14	0.00012
8:8673484-8673486	4	0.00012
11:132593968-132593971	4	0.00012
15:44358626-44358630	5	0.00012
1:211218378-211218385	5	0.00013
12:95018333-95018335	4	0.00013
21:37757579-37757718	15	0.00013	CHAF1B	promoter,exon					CHAF1B	NCG
1:50451986-50451988	4	0.00013
3:37434947-37434949	4	0.00013
19:14192151-14192587	26	0.00013	C19orf67	enhancer,exon
6:42018543-42018545	4	0.00013	TAF8,CCND3	promoter	TAF8		Depmap		CCND3	CancerMine,NCG,IntOGen
15:88167431-88167435	5	0.00013
6:35884001-35884028	7	0.00013
17:44194894-44194899	5	0.00014
1:216925564-216925566	4	0.00014
10:6086205-6086207	4	0.00014
7:128394115-128394117	4	0.00014
1:72458701-72458703	4	0.00014
17:26148024-26148029	5	0.00014
1:53449323-53449325	4	0.00014
17:10198107-10198111	5	0.00014
6:136237273-136237275	4	0.00014
2:162372989-162373014	8	0.00014
8:73952211-73952213	4	0.00014
8:127884214-127884216	4	0.00014
12:124668343-124668345	4	0.00015
7:111846572-111846818	20	0.00015	ZNF277,DOCK4	exon,promoter					DOCK4	NCG
15:50399736-50399746	6	0.00015
7:90376794-90376796	4	0.00015
3:122134745-122135054	22	0.00015	WDR5B	promoter,exon
22:50267505-50267507	4	0.00015
19:17446620-17446664	8	0.00015	GTPBP3,ANO8	promoter
17:75084707-75084747	9	0.00015	SEC14L1	promoter					SEC14L1	NCG
15:96743152-96743154	4	0.00015
14:61923123-61923125	4	0.00015	PRKCH	promoter
3:141030588-141030813	19	0.00015		enhancer
4:74109259-74109261	4	0.00015
11:96491320-96491322	4	0.00016
11:113013583-113013590	5	0.00016
8:116974144-116974190	10	0.00016
1:116526808-116526810	4	0.00016
13:46179237-46179250	6	0.00016
2:96971276-96971601	23	0.00016	SNRNP200	exon,promoter					SNRNP200	NCG
5:77006501-77006503	4	0.00016		enhancer
7:6746612-6746665	10	0.00016	ZNF12	promoter
15:84150055-84150057	4	0.00017
1:20973140-20973146	5	0.00017
2:39777652-39777654	4	0.00017
8:5977112-5977137	8	0.00017
1:180265292-180265294	4	0.00017
15:52069380-52069383	4	0.00017
18:46767110-46767112	4	0.00017
5:96484485-96484487	4	0.00017
16:18841087-18841089	4	0.00017
11:88687793-88687802	5	0.00017
22:42784201-42784218	6	0.00017
5:147268934-147268961	8	0.00017
17:64697079-64697081	4	0.00018
22:39547887-39547889	4	0.00018	CBX7	promoter					CBX7	CancerMine
1:3432201-3432208	5	0.00018
22:47063056-47063064	5	0.00018
2:118545138-118545140	4	0.00019
19:3435233-3435505	19	0.00019	NFIC	enhancer,promoter	NFIC		Depmap
7:56031920-56031927	5	0.00019
12:32948874-32949004	14	0.00019
11:15939547-15939549	4	0.00019
9:113174345-113174387	6	0.00019
17:15940102-15940104	4	0.00019
16:68119137-68119140	4	0.00019	NFATC3	promoter					NFATC3	CancerMine
1:53439120-53439122	4	0.00019
8:16952254-16952256	4	0.00019
20:5084361-5084363	4	0.00019
17:52988873-52988875	4	0.00019
8:58451435-58451437	4	0.00019
21:36223049-36223051	4	0.00019
17:45973148-45973877	37	0.0002	SP2	promoter,exon					SP2	CancerMine
11:51246027-51264409	49	0.0002
1:236445307-236445338	8	0.0002
11:125850243-125850255	6	0.0002
4:103512087-103512089	4	0.0002
16:14726375-14726682	21	0.0002	BFAR,PARN	promoter
2:99190687-99190713	7	0.0002
16:791033-791273	18	0.00021
22:30484045-30484122	6	0.00021
21:43237105-43237107	4	0.00021
19:50316574-50316620	9	0.00021	FUZ	promoter
20:61286661-61286718	6	0.00021	SLCO4A1	promoter
2:114657298-114657300	4	0.00021
1:183528021-183528023	4	0.00021
4:123223957-123223959	4	0.00021
12:12631646-12631648	4	0.00022
22:41295264-41295266	4	0.00022
11:27898961-27898973	6	0.00023
2:232127342-232127345	4	0.00023
2:45951861-45951863	4	0.00023
3:189862546-189863512	35	0.00023
22:28540013-28540053	9	0.00023
6:158452651-158452653	4	0.00023
13:110806212-110806214	4	0.00023
6:33422243-33422372	14	0.00023	ZBTB9	promoter,exon
14:95671659-95671661	4	0.00023
4:177141335-177141337	4	0.00023
15:49804734-49804745	6	0.00023
21:43515599-43515654	9	0.00023
6:17873166-17873168	4	0.00023
4:152485442-152485444	4	0.00023
3:186716617-186716619	4	0.00024
3:79546532-79546534	4	0.00024
13:52684203-52684205	4	0.00024
2:176231674-176231679	5	0.00024
7:65355147-65355153	5	0.00024
7:107304737-107304739	4	0.00024
16:11038975-11038977	4	0.00024	CLEC16A	promoter
16:15149912-15150134	18	0.00024	NTAN1	promoter,exon
2:10310640-10310641	3	0.00024
3:195010827-195010829	4	0.00024
9:139845466-139845477	5	0.00024	LCN12	promoter
9:77687912-77687914	4	0.00024
9:126611132-126611134	4	0.00024
16:15931030-15931032	4	0.00024
8:81642079-81642081	4	0.00024
6:168319949-168319952	4	0.00024
4:186541081-186541083	4	0.00024
17:77982328-77982385	9	0.00024
16:89284049-89284195	14	0.00024	ZNF778	exon,promoter	ZNF778	NCG
6:6280017-6280019	4	0.00024
7:148684200-148684596	25	0.00026		enhancer
X:104721331-104721333	4	0.00026
22:50631189-50631218	7	0.00026	TRABD	promoter
14:59958090-59958092	4	0.00026
17:6539163-6539165	4	0.00026	KIAA0753	promoter
17:28194404-28194413	5	0.00026
6:25678579-25678581	4	0.00026
14:86072958-86072960	4	0.00026
15:66740515-66740559	8	0.00026
9:98068849-98068851	4	0.00026
21:45553221-45553490	19	0.00026		enhancer
5:159292718-159292721	4	0.00026
8:142406165-142406168	4	0.00026
10:30019901-30019917	6	0.00026
1:36502896-36502898	4	0.00027
12:32854974-32854976	4	0.00027	DNM1L	promoter					DNM1L	CancerMine
12:129286895-129286897	4	0.00027	SLC15A4	promoter
2:235356373-235356375	4	0.00027
13:24147619-24147624	4	0.00027
13:64565637-64565639	4	0.00027
14:76147590-76147592	4	0.00027
6:56491796-56491798	4	0.00027	DST	promoter					DST	CancerMine,NCG
4:93897106-93897108	4	0.00027
15:36116463-36116465	4	0.00027
20:328029-328031	4	0.00027	NRSN2	promoter
20:57596517-57596519	4	0.00027
14:36328319-36328321	4	0.00027
14:103068414-103068416	4	0.00029
8:121139099-121139102	4	0.00029
11:100643201-100643203	4	0.00029
1:61196133-61196135	4	0.00029
1:146730895-146730897	4	0.00029
3:18785677-18785685	5	0.00029
1:58860769-58860771	4	0.00029		enhancer
4:129811190-129811192	4	0.00029
21:33500965-33500968	4	0.00029
19:35335201-35335203	4	0.00029
8:143482216-143482218	4	0.00029
4:184046003-184046005	4	0.00029
4:169220531-169220533	4	0.00029
3:106688209-106688212	4	0.0003
13:94919869-94919871	4	0.0003
1:57049971-57049973	4	0.0003
3:12603008-12603010	4	0.0003
4:143154030-143154032	4	0.0003
6:111905911-111905913	4	0.0003		enhancer
15:61513650-61513652	4	0.0003
9:127172790-127172793	4	0.0003		enhancer
19:3985455-3985578	12	0.0003	EEF2	promoter,exon					EEF2	NCG
10:47615688-47615690	4	0.0003
1:42451915-42451917	4	0.00032
22:32662325-32662343	6	0.00032		enhancer
7:5462884-5462912	6	0.00032	TNRC18	promoter					TNRC18	NCG
7:111958851-111958853	4	0.00032
18:56541710-56541713	4	0.00032
3:159941699-159941756	9	0.00032
6:165905359-165905388	5	0.00032
8:17198075-17198078	4	0.00032
10:63965908-63965910	4	0.00032
9:98758497-98758509	6	0.00032
5:38937882-38937884	4	0.00032
5:55432615-55432617	4	0.00032
4:120404664-120404666	4	0.00032
7:55730453-55730455	4	0.00033
7:105438272-105438274	4	0.00033
12:102376433-102376435	4	0.00033
11:76631121-76631123	4	0.00033
13:111072068-111072070	4	0.00033		enhancer
3:187956050-187956052	4	0.00033
17:31073938-31073940	4	0.00033		enhancer
9:16461610-16461612	4	0.00033
5:130583742-130583744	4	0.00033
16:79117380-79117382	4	0.00033
1:116920418-116920420	4	0.00034		enhancer
12:76301304-76301306	4	0.00034
11:33668347-33668349	4	0.00034
11:57412450-57412453	4	0.00034
11:65889164-65889166	4	0.00034
13:95693792-95693794	4	0.00034
1:20638731-20638742	5	0.00034
3:100028904-100028906	4	0.00034
22:17970281-17970283	4	0.00034
9:5994029-5994031	4	0.00034
20:50699851-50699854	4	0.00034
15:40493754-40493756	4	0.00034
5:145872767-145872770	4	0.00034	TCERG1	promoter	TCERG1		Depmap
6:42807915-42807917	4	0.00034
15:72507991-72507993	4	0.00034
1:94693815-94693817	4	0.00035
7:8292186-8292188	4	0.00035
12:111745511-111745513	4	0.00035
13:31813673-31813675	4	0.00035
1:19180485-19180487	4	0.00035
10:105773799-105773801	4	0.00035
X:11312271-11312273	4	0.00035	AMELX	promoter
19:6737601-6738001	24	0.00035	TRIP10,GPR108	promoter,exon					TRIP10	CancerMine
19:31151860-31151862	4	0.00035
6:37883048-37883050	4	0.00035
6:57187836-57187838	4	0.00035
7:140581155-140581157	4	0.00037
2:85115703-85115705	4	0.00037
7:49876522-49876524	4	0.00037
1:172864706-172864711	4	0.00037		enhancer
1:174220694-174220703	5	0.00037
5:112338860-112338862	4	0.00037
11:89084352-89084354	4	0.00037
X:71675325-71675327	4	0.00038
12:11864151-11864153	4	0.00038
2:20155746-20155749	4	0.00038
2:148604382-148604384	4	0.00038
2:178356974-178356993	6	0.00038
20:8623637-8623659	7	0.00038
13:20553917-20553919	4	0.00038
20:37395552-37395554	4	0.00038
19:19828769-19828771	4	0.00038
21:46859478-46859481	4	0.00038
5:32286609-32286659	6	0.00038
5:151220059-151220061	4	0.00038
4:125076678-125076680	4	0.00038
3:49893893-49894116	18	0.00039	TRAIP	exon,promoter					TRAIP	CancerMine,NCG
8:67578988-67579866	38	0.00039	VCPIP1	promoter,exon					VCPIP1	NCG
1:21314526-21314528	4	0.00039
14:35267318-35267326	5	0.00039
4:5616558-5616560	4	0.00039
15:40106999-40107001	4	0.00039
6:107190664-107190666	4	0.00039
4:98997948-98997951	4	0.00039
4:129260494-129260496	4	0.00039
10:116989104-116989119	6	0.00039
14:103451632-103451634	3	0.0004
3:100133498-100133500	4	0.0004
3:109479393-109479437	8	0.0004
18:34117007-34117010	4	0.0004
18:43678342-43678344	4	0.0004
14:27013332-27013352	7	0.0004
X:114082244-114082246	4	0.0004
6:167544400-167544501	13	0.0004
4:69185019-69185021	4	0.0004	YTHDC1	promoter					YTHDC1	CancerMine
9:102519585-102519595	5	0.0004
5:80089660-80089662	4	0.0004
17:45365128-45365130	3	0.0004		enhancer
2:208576064-208576432	21	0.00041	CCNYL1	exon,promoter
2:125361632-125361634	4	0.00041
2:13947686-13948245	6	0.00041
6:21083134-21083136	4	0.00041
4:79234154-79234157	4	0.00041
1:208266774-208266776	4	0.00041
19:42283024-42283313	17	0.00043
11:8962037-8962039	4	0.00043
1:176140578-176140580	4	0.00043
3:79214341-79214343	4	0.00043
9:131038243-131038739	28	0.00043	SWI5,GOLGA2	exon,promoter					GOLGA2	CancerMine,NCG
7:148638509-148638655	14	0.00044		enhancer
12:30787321-30787323	4	0.00044
12:48559076-48559084	5	0.00044
19:3648500-3648592	10	0.00044	PIP5K1C	promoter
14:33981170-33981172	4	0.00044
17:1082487-1082491	4	0.00044	ABR	promoter	ABR		Depmap
2:199045460-199045462	4	0.00044
15:36987208-36987210	4	0.00044
4:141634456-141634478	7	0.00045
4:124793477-124793479	4	0.00045
4:169839475-169839478	4	0.00045
6:87929402-87929404	4	0.00045
8:109459087-109459089	4	0.00045
1:50484132-50484134	4	0.00045
11:87815534-87815537	4	0.00045
2:30470473-30470475	4	0.00045
7:155597859-155597877	6	0.00045
1:91255098-91255100	4	0.00046
17:45140457-45140459	3	0.00046
17:72856974-72856982	4	0.00046	GRIN2C	promoter
6:161859718-161859720	4	0.00046
5:156161049-156161051	4	0.00046
5:170143490-170143493	4	0.00046
9:108382174-108382177	4	0.00046
7:32666072-32666075	4	0.00047
7:138980693-138980695	3	0.00047
2:149444879-149444881	4	0.00047
2:219773837-219773871	8	0.00047		enhancer
11:113793873-113793875	4	0.00047
4:141937441-141937474	8	0.00047
11:121947542-121947544	4	0.00048
1:242264333-242264335	4	0.00048
7:29863938-29863940	3	0.00048
7:57544742-57568881	129	0.00048
2:214813145-214813184	8	0.00048
3:100601382-100601384	4	0.00048
17:56736595-56736889	20	0.00048
6:42629301-42629326	7	0.00048
8:104418292-104418336	3	0.00048
4:174192787-174192789	4	0.00048
7:120446130-120446158	8	0.00049
3:97396770-97397109	24	0.00049
2:102367486-102367488	3	0.00049
2:136398846-136398904	9	0.00049
1:91421268-91421285	6	0.00049
10:62461653-62461655	4	0.00049
17:33262102-33262104	4	0.00049
4:23788231-23788233	4	0.00049
9:96105706-96105709	4	0.00049
6:13615460-13615648	16	0.00049	NOL7	promoter,exon					NOL7	CancerMine
17:46891944-46892124	15	0.0005
10:91292457-91292460	4	0.0005
20:11823467-11823469	4	0.0005
20:32641230-32641235	4	0.0005
2:157402102-157402104	3	0.00053
1:10467163-10467171	5	0.00053
16:3985133-3985135	3	0.00053
5:72942531-72942845	21	0.00053
22:18917736-18917742	4	0.00053	PRODH	enhancer,promoter					PRODH	CancerMine
17:70812852-70812854	3	0.00053
10:123591284-123591331	7	0.00053
7:111057671-111057673	4	0.00054
3:43561343-43561345	3	0.00054
7:123492551-123492559	5	0.00055
18:12744329-12744332	4	0.00055
9:14381505-14381515	5	0.00055
5:59597043-59597045	4	0.00055
9:119481250-119481252	4	0.00057
4:84930686-84930689	4	0.00058
6:22094711-22094713	4	0.00058
11:100156406-100157019	18	0.00059
1:113135894-113135897	4	0.00059
18:71755219-71755221	4	0.00059
10:119908162-119908196	8	0.00059
9:79431793-79431795	4	0.00059
5:179780369-179780428	9	0.00059	GFPT2	promoter
10:108668823-108668825	4	0.0006
4:123915661-123915663	3	0.0006
13:86652958-86652960	4	0.0006
4:176868472-176868475	4	0.00063
3:4278117-4278119	4	0.00063
7:105582992-105582995	4	0.00063
7:6048759-6049044	20	0.00064	AIMP2,PMS2	exon,promoter	PMS2		Depmap
16:12643386-12643390	4	0.00064
4:173165332-173165334	4	0.00064
19:53370415-53370461	9	0.00064
4:70653184-70653187	4	0.00065	SULT1B1	promoter					SULT1B1	NCG
4:162436066-162436153	12	0.00066
9:12755747-12755750	4	0.00066
18:14063576-14063579	4	0.00066
6:37942159-37942179	4	0.00066
5:150094719-150094733	5	0.00068
9:114934753-114934755	3	0.00068
12:23800761-23800763	4	0.0007
2:53077700-53077709	5	0.0007
8:3856292-3856294	4	0.0007
8:68570676-68571238	32	0.0007
10:22187995-22187998	4	0.0007
10:126324112-126324116	4	0.00071
1:211101706-211101836	14	0.00072
10:56789310-56789327	6	0.00072
1:109581275-109581281	4	0.00072
7:78691840-78691843	4	0.00072
7:125075700-125075702	4	0.00072
9:115291656-115291664	5	0.00072
2:84787447-84787456	5	0.00072
20:49126672-49127095	25	0.00074	PTPN1	exon,promoter					PTPN1	CancerMine,NCG
10:95963672-95963710	8	0.00074
3:157013389-157013393	4	0.00075
14:37737745-37737752	5	0.00075
6:30650100-30650113	5	0.00075		enhancer
6:45256267-45256372	4	0.00075
6:128833011-128833014	4	0.00076
3:129311417-129311469	8	0.00077
12:22810477-22810479	3	0.00079
10:105745328-105745338	5	0.00079
6:64734681-64734739	9	0.0008
19:46498306-46498722	25	0.00081	CCDC61	promoter					CCDC61	NCG
3:9204302-9204305	4	0.00082
3:148102667-148102669	4	0.00082
2:209636034-209636045	5	0.00082
1:151615800-151615803	4	0.00082
9:138907977-138907989	5	0.00083
20:20482199-20482201	3	0.00083
18:53110699-53110702	4	0.00084
9:689565-689587	6	0.00084
19:9640338-9640341	4	0.00084
12:50794585-50794590	4	0.00085	LARP4	promoter					LARP4	CancerMine
15:80259158-80259178	6	0.00085
18:66523113-66523115	3	0.00086
9:6625565-6625567	3	0.00086
3:54912213-54912224	5	0.00089
13:70466757-70466763	4	0.0009
19:39125429-39125432	4	0.0009
17:26266309-26266311	3	0.00092
11:90551943-90551969	7	0.00093
12:8834799-8834825	6	0.00094	RIMKLB	promoter
2:161108980-161108983	4	0.00094	ITGB6	promoter
13:22117988-22117990	3	0.00094
4:92065607-92065644	8	0.00094
1:28585695-28586191	26	0.00095	SESN2	promoter,exon					SESN2	CancerMine,NCG
12:77170527-77170536	5	0.00095
6:135899960-135899962	3	0.00095
9:72940904-72940914	5	0.00095
6:151253330-151253332	3	0.00095
5:16599317-16599326	5	0.00095
15:66273391-66273394	4	0.00095
7:4199346-4199349	4	0.00096		enhancer
13:78695800-78695812	5	0.00096		enhancer
1:21021160-21021163	3	0.00096
19:58700810-58700813	4	0.00097
7:51043832-51043840	5	0.00097
9:103330868-103330871	4	0.00097
9:116730028-116730031	4	0.00097
6:160685872-160685874	3	0.00097
4:170177662-170177664	3	0.00097
3:47879416-47879421	4	0.00097
11:88467044-88467048	4	0.00097
8:104907137-104907140	4	0.00099
5:32701906-32701932	7	0.001
1:246303899-246303902	4	0.001
12:113159299-113159302	4	0.001
3:17324024-17324027	4	0.001
14:23712521-23712530	5	0.001
2:65780571-65780574	4	0.001
16:17441142-17441145	4	0.001		enhancer
13:39990114-39990117	4	0.001
2:31039320-31039551	5	0.001
6:136493934-136494302	10	0.001
3:101946948-101946964	6	0.001
15:57673950-57674018	10	0.001
11:89900952-89900955	4	0.001
17:11547775-11547778	4	0.001
2:154349132-154349141	5	0.001
8:36448745-36448748	4	0.001
3:139018948-139018951	4	0.001		enhancer
1:10459029-10459048	6	0.0011	PGD	promoter	PGD		Depmap
8:16334559-16334561	3	0.0011
2:61631764-61631766	3	0.0011
2:95540126-95540129	4	0.0011
X:36438803-36438810	5	0.0011
11:128404308-128404311	4	0.0011
12:18572810-18572823	5	0.0011
9:28320824-28320826	3	0.0011
18:13758620-13758622	3	0.0011
12:125473665-125473789	12	0.0011	DHX37	exon,promoter
12:63266881-63266883	3	0.0011
19:50179937-50180427	25	0.0011	PRMT1	promoter,exon					PRMT1	CancerMine
7:2883870-2884225	19	0.0011	GNA12	promoter,exon					GNA12	CancerMine,NCG
7:93676259-93676264	4	0.0011
11:123082702-123082706	4	0.0012
7:18924014-18924186	14	0.0012
11:47378434-47378436	3	0.0012
6:133026716-133026718	3	0.0012
3:111837689-111837701	5	0.0012
17:72251393-72251397	4	0.0012
12:78471273-78471284	5	0.0012
9:123411767-123411769	3	0.0012
19:35431120-35431122	3	0.0012
11:62623373-62623432	9	0.0012	SLC3A2	promoter					SLC3A2	CancerMine
17:27459563-27459565	3	0.0012
10:43951127-43951129	3	0.0012
6:89037575-89037577	3	0.0012
3:105246309-105246316	4	0.0012
11:74071013-74071018	4	0.0012
5:21785618-21785621	4	0.0012
17:34170112-34170158	4	0.0012	TAF15	promoter					TAF15	CancerMine,NCG,IntOGen
5:102512853-102512856	4	0.0012	PPIP5K2	promoter
3:147948132-147948135	4	0.0012
7:20937791-20937794	4	0.0012
2:3430750-3430753	3	0.0012
2:153594927-153594930	4	0.0012
2:177671392-177671395	4	0.0012
3:13588099-13588102	3	0.0012
7:7513752-7513754	3	0.0012
4:128319161-128319163	3	0.0012
15:66149353-66149369	6	0.0012
15:101055162-101055164	3	0.0012
19:53708756-53708767	5	0.0012
5:75922572-75922574	3	0.0012
15:45873076-45873078	3	0.0012
10:84400684-84400687	4	0.0012
13:40229613-40229781	15	0.0013	COG6	exon,promoter
2:162728079-162728093	5	0.0013
3:180995921-180995960	8	0.0013
2:38238169-38238171	3	0.0013
2:137658152-137658183	7	0.0013
2:73716018-73716021	3	0.0013
7:92739939-92739947	4	0.0013
1:192329974-192330244	17	0.0013
2:144102725-144102733	5	0.0013
1:225335265-225335287	6	0.0013
19:2007705-2007707	3	0.0013
18:7662076-7662116	5	0.0013
11:67403522-67403592	6	0.0013
8:121928135-121928137	3	0.0013
8:65559345-65559420	10	0.0013
4:174130873-174130884	5	0.0013
6:165840975-165840977	3	0.0013
19:2304642-2304748	8	0.0013
5:18723233-18723236	4	0.0013
18:39121414-39122101	36	0.0013
15:34120790-34120792	3	0.0013
5:107594760-107594768	5	0.0013
2:197149587-197149589	3	0.0014		enhancer
7:7500527-7500573	8	0.0014
7:106271096-106271169	10	0.0014
12:80129569-80129571	3	0.0014
3:57482227-57482239	5	0.0014
11:84431678-84431683	4	0.0014	DLG2	exon					DLG2	CancerMine,NCG
15:27396380-27396382	3	0.0014
X:67910277-67910279	3	0.0014
15:67772579-67772581	3	0.0014
9:133994558-133994563	4	0.0014
5:22600728-22600942	17	0.0014
8:48806394-48806396	3	0.0014
2:160869470-160869472	3	0.0014
11:130751477-130751482	4	0.0015	SNX19	promoter					SNX19	NCG
7:96124767-96124789	6	0.0015
12:67382948-67382950	3	0.0015
12:81286504-81286546	8	0.0015
2:198056361-198056364	4	0.0015
2:212600720-212600730	5	0.0015
11:79026976-79026978	3	0.0015
13:50670793-50670797	4	0.0015
7:130745683-130745685	3	0.0015
3:32744174-32744176	3	0.0015	CNOT10	promoter	CNOT10		Depmap
16:67719841-67719843	3	0.0015	GFOD2	promoter
18:46240326-46240328	3	0.0015
14:101033505-101033508	3	0.0015	BEGAIN	promoter
6:162966815-162966818	4	0.0015
8:81645679-81645689	5	0.0015
8:102904638-102904640	3	0.0015
4:62823386-62823438	6	0.0015
1:196797853-196797896	8	0.0015
12:39755199-39755201	3	0.0016
12:133127310-133127319	4	0.0016
2:203244333-203244335	3	0.0016
14:94781805-94781807	3	0.0016
X:47863506-47863510	4	0.0016	SPACA5,ZNF182	promoter
8:67974431-67974577	13	0.0016	CSPP1,COPS5	promoter					CSPP1	CancerMine
8:67974431-67974577	13	0.0016	CSPP1,COPS5	promoter					COPS5	CancerMine
8:141224209-141224211	3	0.0016
4:2919514-2919523	4	0.0016
19:36119784-36120069	19	0.0016	RBM42	promoter,exon
21:41507023-41507152	13	0.0016
5:133684667-133684671	4	0.0016
X:6109614-6109624	5	0.0017
7:2393956-2394439	24	0.0017	EIF3B,SNX8	promoter					EIF3B	CancerMine
7:2393956-2394439	24	0.0017	EIF3B,SNX8	promoter					SNX8	NCG
12:108001470-108001488	6	0.0017
11:64059099-64059141	7	0.0017	KCNK4	promoter
1:93317130-93317131	3	0.0017
1:171495715-171495717	3	0.0017
22:29490783-29490795	5	0.0017
17:72951130-72951133	3	0.0017	HID1	promoter
5:125481203-125481205	3	0.0017
6:10192233-10192235	3	0.0017
4:157847474-157847854	23	0.0017
10:63806560-63806562	3	0.0017
15:24400829-24409003	43	0.0017
20:50280309-50280335	3	0.0017
9:2800896-2800898	3	0.0017
9:19580294-19580297	3	0.0017
8:99519239-99519243	4	0.0017
16:4112589-4112591	3	0.0018
12:71449882-71449911	7	0.0018
2:56246837-56246839	3	0.0018
1:86959642-86959657	5	0.0018
1:204131789-204131807	6	0.0018
1:207679660-207679664	4	0.0018
1:156054118-156054126	4	0.0018
3:196814472-196814474	3	0.0018
8:9979019-9979030	5	0.0018
8:73632368-73674115	183	0.0018
4:1085459-1085462	3	0.0018
9:88644510-88644512	3	0.0018
19:44659138-44659140	3	0.0018
17:35260609-35260611	3	0.0018
16:88829136-88829139	3	0.0018
7:27028364-27028378	5	0.0019
2:32782011-32782015	4	0.0019
2:55474888-55474893	4	0.0019
2:189292194-189292196	3	0.0019
11:68148010-68148013	3	0.0019
1:41568466-41568468	3	0.0019
19:950355-950385	5	0.0019
1:209774884-209774888	4	0.0019
18:71880991-71880993	3	0.0019		enhancer
16:74631437-74631439	3	0.0019
18:39566284-39566286	3	0.0019
10:20163160-20163169	5	0.0019
22:17461559-17461562	3	0.0019
17:36102893-36102911	5	0.0019
X:129341253-129341255	3	0.0019
4:13668879-13668882	3	0.0019
16:18865324-18865331	4	0.0019
1:74932843-74932852	5	0.0019
10:128144905-128144907	3	0.0019
14:33182977-33183012	7	0.0019
3:130593813-130593819	4	0.0019
5:134530313-134530326	5	0.0019
7:95013174-95013176	3	0.0019
12:68804018-68804059	7	0.0019
2:80751653-80751655	3	0.0019
2:143787799-143787825	6	0.0019
2:183989035-183989081	8	0.0019	NUP35	promoter
1:8038682-8038694	5	0.0019
1:247124566-247124583	5	0.0019
3:37451714-37451718	4	0.0019
1:247112228-247112230	3	0.0019
3:183353869-183353890	5	0.0019	KLHL24	promoter
14:31900696-31900778	7	0.0019
14:68813123-68813125	3	0.0019
17:59104209-59104213	4	0.0019
8:145970461-145970464	3	0.0019
9:92105767-92105771	4	0.0019
5:41330202-41330713	15	0.0019
5:59470799-59470801	3	0.0019
22:20736594-20736627	7	0.0019
17:42121712-42121714	3	0.002
7:100234975-100234977	3	0.002
4:95552901-95552906	4	0.002
1:243912748-243912751	3	0.002
12:67978139-67978141	3	0.002
11:84416155-84416374	18	0.002
15:73582864-73582985	12	0.002
20:53142298-53142300	3	0.002
19:41192468-41192470	3	0.002	NUMBL	promoter					NUMBL	CancerMine
4:168987651-168987657	4	0.002
4:148420222-148420232	5	0.002
3:113776726-113776728	3	0.0021
7:22331212-22331232	6	0.0021	RAPGEF5	promoter	RAPGEF5	NCG
7:40766825-40766827	3	0.0021
7:78771490-78771492	3	0.0021
2:34824538-34824543	4	0.0021
13:111927281-111927283	3	0.0021
3:112850979-112851197	15	0.0021
13:79071751-79071807	7	0.0021
X:142517364-142517428	8	0.0021		enhancer
6:116605443-116605445	3	0.0021
4:169299918-169299921	3	0.0021
15:49467330-49467333	3	0.0021
19:10230588-10230625	7	0.0021	EIF3G	promoter					EIF3G	NCG
19:36001448-36001481	7	0.0021	DMKN	promoter					DMKN	CancerMine
5:10521073-10521092	5	0.0021
4:85518108-85518114	4	0.0021
9:111838870-111838872	3	0.0022
10:11795766-11795771	4	0.0022
4:144563634-144563704	10	0.0022
4:22354782-22354784	3	0.0022
7:28258783-28258785	3	0.0022
12:23933822-23933824	3	0.0022
7:70254717-70254729	5	0.0022
21:22827285-22827287	3	0.0022
19:18043509-18043849	20	0.0022	CCDC124	promoter,exon					CCDC124	NCG
13:67273482-67273492	5	0.0022
6:9698187-9698189	3	0.0022
7:33422359-33422377	6	0.0022	BBS9	promoter					BBS9	CancerMine
2:188206911-188207025	12	0.0022	CALCRL	exon
2:200641653-200641684	4	0.0022
11:100636156-100636161	4	0.0022
13:45529872-45529874	3	0.0022
19:58901832-58901834	3	0.0022
12:67416063-67416065	3	0.0022
20:21348848-21348850	3	0.0022
20:45785385-45785391	4	0.0022
5:127856619-127856668	6	0.0022
2:28723805-28723834	6	0.0022
3:192527206-192527219	5	0.0022
7:152346832-152346838	4	0.0023
11:120895662-120895676	5	0.0023	TBCEL	promoter
7:132122737-132122743	4	0.0023
7:92091022-92091057	7	0.0023
2:186597588-186597593	4	0.0023
6:110501191-110501610	24	0.0023	CDC40,WASF1	promoter,exon
12:42898733-42898741	4	0.0023
3:142690289-142690291	3	0.0023
5:141796486-141796557	6	0.0023
15:38580066-38580070	4	0.0023
5:95506559-95506561	3	0.0023
14:76384249-76384251	3	0.0023
13:94391745-94391747	3	0.0024
11:124823817-124824022	16	0.0024	CCDC15	promoter
13:60574739-60574741	3	0.0024
6:162863251-162863253	3	0.0024
7:142038870-142048179	31	0.0024
16:56483768-56483770	3	0.0024	NUDT21	promoter					NUDT21	CancerMine
1:70338331-70338333	3	0.0024
X:83356407-83356500	11	0.0024
9:138370811-138370840	6	0.0024	PPP1R26	promoter
13:26444802-26444804	3	0.0025
12:48500488-48500490	3	0.0025	PFKM,SENP1	promoter					SENP1	CancerMine
12:57809016-57809018	3	0.0025
2:28110447-28110661	15	0.0025
1:87336102-87336104	3	0.0025
3:58111587-58111590	3	0.0025
14:59106576-59106578	3	0.0025
5:16838497-16838499	3	0.0025
5:36104580-36104582	3	0.0025
12:42638162-42638164	3	0.0025
11:30344545-30344748	17	0.0025	ARL14EP	promoter,exon	ARL14EP		Depmap
1:228411037-228411039	3	0.0025
3:178027522-178027524	3	0.0025
4:141667900-141667905	4	0.0025
19:2801691-2801694	3	0.0025
17:6796979-6797016	7	0.0025
X:85884025-85884029	4	0.0025
6:44875047-44875049	3	0.0025
6:57182354-57182513	14	0.0025	PRIM2	exon,promoter
4:74113639-74113645	4	0.0025
15:32955697-32955699	3	0.0025
15:89873678-89873684	4	0.0025
20:32215938-32215940	3	0.0025
19:18314856-18315358	24	0.0025	RAB3A	promoter					RAB3A	CancerMine
22:30396473-30396489	3	0.0025
15:30096165-30096167	3	0.0025
3:36514978-36515006	6	0.0026
3:164466290-164466308	6	0.0026
1:198126577-198126579	3	0.0026	NEK7	promoter
3:40494798-40495049	17	0.0026
9:34017511-34017547	6	0.0026
3:172678212-172678221	4	0.0026
15:86755000-86755014	5	0.0026
20:19486006-19486010	4	0.0026
2:55032430-55032432	3	0.0026
16:5563169-5563171	3	0.0027
7:16685363-16685755	22	0.0027	ANKMY2,BZW2	promoter,exon	ANKMY2		Depmap
7:16685363-16685755	22	0.0027	ANKMY2,BZW2	promoter,exon	BZW2		Depmap
12:76791732-76791734	3	0.0027
2:102623853-102623903	8	0.0027	IL1R2	promoter					IL1R2	CancerMine
5:70661227-70661229	3	0.0027
X:72859287-72859291	4	0.0027
16:22165276-22165305	6	0.0027
17:78686310-78686312	3	0.0027
6:522811-522818	4	0.0027
22:43937445-43937447	3	0.0027
11:10484285-10484305	5	0.0027
7:43221848-43221870	6	0.0028
12:109997712-109997714	3	0.0028
2:212622525-212622527	3	0.0028
11:11304034-11304036	3	0.0028
8:128490926-128490989	9	0.0028		enhancer
4:2288012-2288014	3	0.0028	ZFYVE28	promoter
7:43598380-43598396	5	0.0028
4:87023736-87023738	3	0.0028	MAPK10	promoter					MAPK10	CancerMine
10:116231757-116231760	3	0.0028
19:606941-606943	3	0.0028
5:74488885-74488887	3	0.0028
3:115746408-115746410	3	0.0028
13:73435684-73435686	3	0.0028
10:77102432-77102434	3	0.0028
4:38472144-38472147	3	0.0028
7:91449803-91449814	3	0.0028
2:58724094-58724109	5	0.0028
1:43093316-43093318	3	0.0028
17:1587677-1588330	26	0.0028	PRPF8	exon,promoter
1:218483583-218483589	4	0.0028
7:122154357-122154359	3	0.0028
15:85950313-85950326	5	0.0028
21:26768241-26768268	6	0.0028
5:122209902-122209908	4	0.0028
8:143931525-143931602	9	0.0028
3:8649019-8649022	3	0.0029
2:114013242-114013244	3	0.0029
19:41082664-41082771	11	0.0029	SHKBP1	promoter					SHKBP1	NCG
1:175060945-175060969	6	0.0029
13:51802445-51802448	3	0.0029
16:27365589-27365591	3	0.0029	IL4R	promoter					IL4R	NCG
8:15290997-15291017	6	0.0029
8:144351028-144351030	3	0.0029	GLI4	promoter
4:73010711-73010776	9	0.0029	NPFFR2	promoter
15:81732031-81732033	3	0.0029
2:10752593-10752595	3	0.0029
16:81968779-81968872	10	0.0029
19:21994673-21994678	4	0.0029
6:21974716-21974722	4	0.0029
19:49255627-49255629	3	0.0029	FUT1	promoter					FUT1	CancerMine
2:38368296-38368298	3	0.0029
2:100617214-100617216	3	0.0029
15:31679583-31679586	3	0.0029
3:197334861-197334864	3	0.0029
14:81299159-81299162	3	0.0029
3:128217480-128217504	5	0.0029
19:21286031-21286043	5	0.0029
5:64469165-64469440	17	0.0029
5:88283052-88283054	3	0.0029
21:43630653-43630655	3	0.0029
4:93696720-93696722	3	0.0029
11:31854751-31854753	3	0.003
3:12160076-12160081	4	0.003
7:45067714-45067716	3	0.003	CCM2	promoter
7:70208968-70208970	3	0.003
12:23145988-23145997	4	0.003
2:48826296-48826298	3	0.003
2:190540681-190540686	4	0.003	ANKAR	promoter
1:55615338-55615352	5	0.003
14:67345598-67345600	3	0.003
3:67653311-67653313	3	0.003
17:71168795-71168798	3	0.003	SSTR2	exon					SSTR2	CancerMine
17:76035984-76035998	5	0.003	TNRC6C	promoter					TNRC6C	CancerMine
4:143196011-143196017	4	0.003		enhancer
10:20475031-20475059	6	0.003
10:77979093-77979095	3	0.003
22:28682735-28682746	5	0.003
1:16377627-16377655	6	0.003	CLCNKB	promoter	CLCNKB		Depmap
7:44528827-44528829	3	0.0031	NUDCD3	promoter
6:136610843-136611035	14	0.0031	BCLAF1	promoter,exon	BCLAF1	IntOGen	Depmap
X:151565418-151565424	4	0.0031
12:118706194-118706196	3	0.0031
1:97214616-97214671	7	0.0031
2:219754229-219754231	3	0.0031
2:242371264-242371277	4	0.0031
11:45244152-45244154	3	0.0031
17:74916119-74916121	3	0.0031
7:110108229-110108232	3	0.0031
4:186671286-186671288	3	0.0031
3:143207575-143207577	3	0.0031
5:58749415-58749462	8	0.0031
10:35604361-35604363	3	0.0031
5:176924445-176924708	17	0.0031	PDLIM7	promoter,exon					PDLIM7	CancerMine
8:67945231-67945233	3	0.0031
18:10935418-10935437	6	0.0031
3:171411723-171411725	3	0.0031
1:207903001-207903015	5	0.0031
12:106763462-106763478	5	0.0032		enhancer
2:74611725-74611727	3	0.0032	DCTN1	promoter					DCTN1	NCG
8:113513008-113513010	3	0.0032
2:86087557-86087569	4	0.0032
11:65007101-65007153	5	0.0032
8:49598894-49598897	3	0.0032
19:47667752-47667771	5	0.0032
4:113872595-113872603	4	0.0032
10:17031590-17031592	3	0.0032
9:136416133-136416147	5	0.0032
5:43177717-43177734	5	0.0032
5:152097916-152097955	7	0.0032
2:189197684-189197686	3	0.0032
5:131771477-131771480	3	0.0032
9:411414-411483	9	0.0032
7:83919469-83919472	3	0.0032
3:119653715-119653718	3	0.0032
13:73288791-73288793	3	0.0032
1:150784829-150784832	3	0.0032
19:22268906-22268966	9	0.0032
3:182845341-182845412	9	0.0032
1:220807567-220807569	3	0.0032
X:76881750-76881753	3	0.0032
8:125492971-125492973	3	0.0032
4:140392447-140392452	4	0.0032
13:44718154-44718156	3	0.0032
22:21140866-21140868	3	0.0032
10:134893331-134893370	6	0.0032
1:54519119-54519227	11	0.0033	TCEANC2,TMEM59	promoter,exon
16:20766948-20766950	3	0.0033
2:227744344-227744346	3	0.0033
11:71793827-71793829	3	0.0033
1:168672948-168672959	4	0.0033
3:37584580-37584582	3	0.0033
6:70583957-70583963	4	0.0033
18:59053318-59053321	3	0.0033
14:53120041-53120043	3	0.0033
10:108670085-108670089	4	0.0033
5:145454225-145454228	3	0.0033
22:18919415-18919425	4	0.0033	PRODH	promoter					PRODH	CancerMine
5:145669368-145669371	3	0.0034
7:91763851-91763854	3	0.0034	CYP51A1	promoter	CYP51A1		Depmap
5:159439920-159439922	3	0.0034
11:10119030-10119032	3	0.0034
11:10304381-10304383	3	0.0034
3:8125953-8125956	3	0.0034
5:45329161-45329163	3	0.0034
2:214922705-214922744	5	0.0034
16:23110436-23110438	3	0.0034
6:155597797-155597799	3	0.0034
4:48403919-48403932	5	0.0034
10:22636580-22636594	5	0.0034
20:21153624-21153626	3	0.0034
5:77045964-77045966	3	0.0034
3:184586717-184586726	4	0.0034	VPS8	promoter
2:168179555-168179569	5	0.0034
16:80415774-80415787	5	0.0035
12:101700699-101700701	3	0.0035
2:45978893-45978895	3	0.0035
11:94489913-94489916	3	0.0035
3:9044133-9044135	3	0.0035
3:123660008-123660010	3	0.0035
4:151164213-151164216	3	0.0035
7:92090733-92090735	3	0.0035		enhancer
2:189589586-189589622	7	0.0035
11:882559-882561	3	0.0035	CHID1	promoter
11:17375385-17375387	3	0.0035
6:46422740-46422874	13	0.0035
6:88862722-88862732	4	0.0035
19:55165272-55165284	5	0.0035
5:134272818-134272875	8	0.0035
9:19236784-19236786	3	0.0035
3:116062567-116062572	4	0.0036
12:14626209-14626232	3	0.0036
12:119983013-119983054	7	0.0036
1:63780252-63780254	3	0.0036
1:87432603-87432605	3	0.0036
3:64598265-64598302	7	0.0036
7:112337165-112337639	26	0.0036
4:100565123-100565125	3	0.0036
10:104155357-104155428	8	0.0036	NFKB2	promoter					NFKB2	CancerMine,NCG,IntOGen
9:38394262-38394265	3	0.0036
5:169017201-169017232	6	0.0036	SPDL1	promoter
8:21624157-21624160	3	0.0036
17:12702496-12702538	7	0.0036
2:197584889-197584891	3	0.0037	CCDC150	promoter
4:118287971-118287973	3	0.0037
12:42761423-42761425	3	0.0037
7:103818339-103818348	4	0.0037
3:45503511-45503513	3	0.0037
4:3434139-3434141	3	0.0037
17:47435188-47435190	3	0.0037
16:83792872-83792874	3	0.0037
12:74548370-74548414	8	0.0037
3:194207567-194207944	19	0.0037	ATP13A3	exon,promoter
1:60368708-60368710	3	0.0037
14:74201838-74201840	3	0.0037
14:32058946-32058951	4	0.0037
18:42900813-42900822	4	0.0037
17:61103905-61103907	3	0.0037
1:63290713-63290715	3	0.0037
1:193216868-193216870	3	0.0037
18:34318523-34318525	3	0.0037
5:136685307-136685309	3	0.0038
7:30821837-30821840	3	0.0038
7:36094775-36094794	5	0.0038
13:52241378-52241393	5	0.0038
6:62439952-62440036	9	0.0038
10:24556837-24556853	5	0.0038
10:44057594-44057596	3	0.0038
20:62279623-62279643	5	0.0038
7:26848083-26848085	3	0.0038
18:61145706-61145708	3	0.0038
7:150023771-150023808	4	0.0038
12:92526572-92526607	6	0.0038
11:119566490-119566493	3	0.0038
1:33836821-33836823	3	0.0038
8:29926082-29926102	5	0.0038
9:16831986-16831988	3	0.0038	BNC2	promoter					BNC2	CancerMine,NCG
10:23994373-23994416	7	0.0038
15:38619857-38619859	3	0.0038
12:64907021-64907023	3	0.0038
2:243349-243351	3	0.0039	SH3YL1	promoter
2:223497328-223497330	3	0.0039
1:10470128-10470135	4	0.0039
7:65726658-65726660	3	0.0039
1:15708312-15708321	4	0.0039	FHAD1	promoter
4:24820851-24820853	3	0.0039	CCDC149	promoter
5:150471622-150471852	15	0.0039	TNIP1	promoter					TNIP1	CancerMine
13:50149551-50149553	3	0.0039
18:33641164-33641166	3	0.0039
12:91380054-91380057	3	0.0039
1:110577061-110577180	11	0.0039	STRIP1	promoter	STRIP1		Depmap
3:191885073-191885169	11	0.0039
3:172730206-172730256	8	0.0039
16:34333768-34334645	9	0.0039
14:20866808-20866810	3	0.0039
15:39433870-39433872	3	0.0039		enhancer
8:126950322-126950324	3	0.0039
10:8031954-8031956	3	0.0039
3:94788569-94788640	8	0.0039
8:107741966-107741971	3	0.0039
5:94268001-94268012	4	0.0039
14:79889962-79889964	3	0.004
15:27556499-27556501	3	0.004
2:11757959-11757961	3	0.004
13:36543628-36543630	3	0.004
13:66937441-66937443	3	0.004
3:13621599-13621601	3	0.004
14:96107761-96107878	12	0.004
X:107858723-107858726	3	0.004
5:130647360-130647362	3	0.004
17:80408644-80408786	9	0.004
6:45265012-45265015	3	0.004
8:85364925-85364927	3	0.004
15:59932129-59932131	3	0.004
16:50402478-50402485	4	0.004	BRD7	promoter	BRD7	IntOGen	Depmap
1:85752032-85752034	3	0.004
18:8015577-8015583	4	0.0041
1:226748897-226748899	3	0.0041
2:38537008-38537015	4	0.0041
1:236554240-236554242	3	0.0041
22:29619761-29619763	3	0.0041
12:49904482-49904484	3	0.0041
17:78798971-78798973	3	0.0041
4:140463222-140463224	3	0.0041
21:41150373-41150375	3	0.0041
7:55310741-55310743	3	0.0041
7:10743816-10743819	3	0.0041
17:47232792-47232811	5	0.0041
9:79240003-79240005	3	0.0041
6:146928039-146928041	3	0.0041
3:58414661-58414663	3	0.0041
3:8152574-8152577	3	0.0041		enhancer
17:183903-183910	4	0.0041	RPH3AL	promoter					RPH3AL	CancerMine
17:9474803-9474918	10	0.0041
6:122795914-122795916	3	0.0041
3:17695628-17695630	3	0.0041
8:117836092-117836117	6	0.0041
4:84347028-84347030	3	0.0041
10:45658980-45658982	3	0.0041
5:45051873-45051895	6	0.0041
10:16522934-16522936	3	0.0041
14:96997018-96997020	3	0.0042
2:45752413-45752416	3	0.0042
2:234662405-234662414	4	0.0042
11:12900658-12900660	3	0.0042	TEAD1	promoter					TEAD1	CancerMine
11:19462028-19462030	3	0.0042
10:52376337-52376339	3	0.0042
1:55230044-55230468	23	0.0042	PARS2	promoter,exon
1:110628006-110628013	4	0.0042
3:107092933-107092935	3	0.0042
8:15585386-15585389	3	0.0042
1:202747706-202747708	3	0.0042
12:96614194-96614196	3	0.0042
9:10370397-10370399	3	0.0042
4:159760991-159760998	4	0.0042
11:75553817-75553819	3	0.0042
4:20560737-20560739	3	0.0042
8:23629948-23629950	3	0.0042
4:154568735-154568737	3	0.0042
17:29454244-29454251	4	0.0042	NF1	promoter	NF1	[]		CancerMine
3:63240965-63240977	5	0.0042
1:180762611-180762613	3	0.0042
8:20135936-20135938	3	0.0042
15:27266367-27266369	3	0.0043
1:84132972-84132996	6	0.0043
2:24360593-24360595	3	0.0043
22:22126924-22126926	3	0.0043
X:27171931-27171933	3	0.0043
5:60480180-60480182	3	0.0043
7:146625345-146628127	32	0.0043
1:236967786-236967788	3	0.0043
16:72776999-72777001	3	0.0043
6:162592642-162592644	3	0.0043
4:169201752-169201766	5	0.0043
20:15418062-15418064	3	0.0043
21:43814481-43814487	4	0.0043
5:43171752-43171756	3	0.0043	ZNF131	promoter					ZNF131	NCG
10:49672566-49672571	3	0.0044
12:123128608-123128610	3	0.0044
11:122560222-122560224	3	0.0044
1:217217334-217217347	5	0.0044
3:151000901-151000903	3	0.0044
6:24720930-24721534	27	0.0044	C6orf62	promoter					C6orf62	NCG
17:73336103-73336106	3	0.0044
10:96241378-96241391	5	0.0044
7:92090123-92090125	3	0.0044
12:45643244-45643246	3	0.0044
1:201776976-201776978	3	0.0044
14:39763742-39763744	3	0.0044
8:97759203-97759205	3	0.0044
15:82500726-82500761	4	0.0044
15:33530309-33530311	3	0.0045
3:76462594-76462707	7	0.0045
18:7603352-7603364	4	0.0045
17:34882491-34882493	3	0.0045
X:46889918-46889920	3	0.0045
7:91870982-91870984	3	0.0045	KRIT1	promoter
17:35950340-35950343	3	0.0045
6:144337652-144337689	7	0.0045
8:18525288-18525290	3	0.0045
17:2599623-2599642	5	0.0045	CLUH	promoter
14:102898786-102898797	4	0.0045
3:115572285-115572288	3	0.0045	LSAMP	promoter					LSAMP	CancerMine,NCG
1:236896403-236896405	3	0.0045
7:2281794-2281875	9	0.0045	NUDT1,MRM2	promoter,exon					NUDT1	CancerMine
7:2281794-2281875	9	0.0045	NUDT1,MRM2	promoter,exon					MRM2	CancerMine
6:160688742-160688748	4	0.0045
14:47557376-47557378	3	0.0045
1:75942014-75945707	32	0.0045
11:100645461-100645463	3	0.0045
2:35208183-35208194	3	0.0045
12:95443381-95443383	3	0.0045	NR2C1	promoter
15:52211425-52211427	3	0.0045
8:121435830-121435836	4	0.0046
6:125298050-125298135	9	0.0046
22:31979465-31979467	3	0.0046	SFI1	promoter
18:48434892-48434894	3	0.0046
4:282223-282244	5	0.0046
1:149925907-149925909	3	0.0046
11:31345843-31346087	13	0.0046
19:45464654-45464656	3	0.0046
16:20715350-20715352	3	0.0046
7:64257034-64257036	3	0.0046
5:374333-374335	3	0.0046		enhancer
1:2323150-2323331	13	0.0046	RER1,MORN1	promoter,exon					MORN1	NCG
1:114353778-114353780	3	0.0046	RSBN1	promoter					RSBN1	NCG
X:137970426-137970428	3	0.0046
6:25015097-25015100	3	0.0046
6:107611727-107611729	3	0.0046		enhancer
4:129141629-129141631	3	0.0046
15:32375112-32375115	3	0.0046
5:66844367-66844369	3	0.0046
2:178241723-178241726	3	0.0047
6:105185619-105185627	4	0.0047
1:112966145-112966147	3	0.0047
3:18300023-18300025	3	0.0047
16:15948966-15948968	3	0.0047
11:36433016-36433018	3	0.0047
3:64308940-64308942	3	0.0047
15:99556220-99556222	3	0.0047
5:31147991-31148003	5	0.0047
12:50843066-50843069	3	0.0047
X:110280588-110280607	5	0.0047
18:40129693-40129833	13	0.0047
6:5256977-5256979	3	0.0047
3:113084206-113084209	3	0.0047
20:43224888-43224890	3	0.0047
16:11945214-11945497	17	0.0047	RSL1D1	promoter,exon
7:46734583-46734585	3	0.0047
12:11065979-11065982	3	0.0047
2:108876681-108876694	5	0.0047
13:28540221-28540233	4	0.0047	CDX2	promoter					CDX2	CancerMine,NCG,IntOGen
1:36222996-36223029	6	0.0047
8:9261421-9261423	3	0.0047
7:48276996-48276998	3	0.0047
6:36450411-36450413	3	0.0047
4:110563580-110563582	3	0.0047
19:29381782-29381788	4	0.0047
9:20983044-20983046	3	0.0047
17:74223945-74223947	3	0.0047
5:53826562-53826612	3	0.0048
7:99756189-99756404	14	0.0048
2:30358056-30358058	3	0.0048		enhancer
2:131701464-131701508	7	0.0048
16:17487823-17487825	3	0.0048
13:102401902-102401907	3	0.0048
4:56410194-56410199	3	0.0048
13:27226639-27226641	3	0.0048
21:37131235-37131261	6	0.0048
7:13695070-13695104	7	0.0048
1:156869222-156869353	11	0.0048
2:25627985-25627987	3	0.0048
1:60316626-60316639	5	0.0048
7:133312832-133312838	4	0.0048
5:159486442-159486444	3	0.0048
2:162768841-162768844	3	0.0048
3:78759211-78759214	3	0.0048
2:136236175-136236229	8	0.0048
3:131972114-131972116	3	0.0048
21:45083069-45083071	3	0.0048
12:95380850-95380852	3	0.0048
3:50143597-50143599	3	0.0048	RBM5	promoter					RBM5	CancerMine
14:99713023-99713064	6	0.0049
1:85130520-85130522	3	0.0049
16:65080657-65080727	9	0.0049
3:130972819-130972821	3	0.0049
3:196439182-196439184	3	0.0049	PIGX,CEP19	promoter					PIGX	CancerMine
3:196439182-196439184	3	0.0049	PIGX,CEP19	promoter					CEP19	NCG
18:12514744-12514758	4	0.0049	SPIRE1	promoter
18:30671403-30671405	3	0.0049
1:243534632-243534635	3	0.0049
2:150686309-150686311	3	0.0049
5:179430217-179430222	3	0.0049
12:46149130-46149132	3	0.0049
12:54753657-54753659	3	0.0049		enhancer
2:198911723-198911725	3	0.0049
2:201230109-201230111	3	0.0049
14:103949085-103949087	3	0.0049
2:26493061-26493063	3	0.0049		enhancer
17:8059808-8060038	15	0.0049	PER1	promoter					PER1	CancerMine,NCG
1:29170344-29170346	3	0.0049
17:65628059-65628061	3	0.0049
12:31540931-31540933	3	0.0049
X:114002564-114002566	3	0.0049
8:41459475-41459477	3	0.0049
4:185027407-185027414	4	0.0049
9:39111596-39111598	3	0.0049
5:109092142-109092144	3	0.0049
12:106817967-106817970	3	0.0049
1:94361868-94361870	3	0.0049
4:140419109-140419148	7	0.0049
11:85701163-85701173	4	0.0049	PICALM	promoter					PICALM	CancerMine,NCG
11:116830792-116830794	3	0.0049
X:9071532-9071546	5	0.0049
6:123638058-123638070	5	0.0049
8:143997235-143997268	4	0.0049
10:65463984-65463986	3	0.0049
5:39287389-39287401	4	0.0049
2:38588030-38588032	3	0.0049
11:9137107-9137109	3	0.0049
1:166096019-166096021	3	0.005
X:104150895-104151577	8	0.005
6:53968750-53968752	3	0.005
6:158337429-158337433	3	0.005
18:30952927-30952929	3	0.005
1:51791261-51791263	3	0.005	TTC39A	promoter
19:10469341-10469343	3	0.005	TYK2	promoter					TYK2	CancerMine
7:147387578-147387692	12	0.005
4:152542458-152542460	3	0.005
14:60936682-60936686	3	0.005
4:165062598-165064405	38	0.005
1:112165152-112165154	3	0.005
20:37624120-37624122	3	0.005
X:8562426-8562429	3	0.005
12:65774881-65774883	3	0.005
2:128923903-128923905	3	0.005
16:12189253-12189255	3	0.005
1:38543960-38543968	4	0.005
16:19712621-19712632	4	0.005
2:239307252-239307254	3	0.005
20:40188486-40188488	3	0.005
20:56840399-56840405	3	0.005
5:17787777-17787786	4	0.005
10:60301474-60301476	3	0.005
21:29122642-29122694	8	0.005
8:100357898-100357901	3	0.0051
12:51899948-51899951	3	0.0051
1:21193325-21193327	3	0.0051
15:67368697-67368700	3	0.0051		enhancer
1:37939929-37940114	11	0.0051	ZC3H12A	promoter					ZC3H12A	CancerMine,NCG
3:79501498-79501502	3	0.0051
3:192250024-192250187	13	0.0051
8:105974358-105977299	59	0.0051
15:90272671-90272673	3	0.0051
9:27155110-27155117	4	0.0051		enhancer
12:112408138-112408140	3	0.0051
14:35076126-35076128	3	0.0051
8:42093116-42093124	4	0.0051
4:162911196-162911199	3	0.0051
5:93915821-93915823	3	0.0051
9:124730089-124730097	4	0.0051
18:36859980-36860668	35	0.0051
11:64133988-64133991	3	0.0052
7:105224067-105224069	3	0.0052
1:217304864-217304867	3	0.0052
5:123712033-123712040	4	0.0052
5:127600765-127600767	3	0.0052
1:11885256-11885258	3	0.0052
17:16985636-16985640	3	0.0052
X:50046096-50046098	3	0.0052
X:147603746-147603758	5	0.0052
6:30991876-30991878	3	0.0052
4:125124524-125124526	3	0.0052
5:109161421-109161423	3	0.0052
22:43000299-43000302	3	0.0053
4:25387113-25387153	7	0.0053
8:106919455-106919457	3	0.0053
15:75292169-75292171	3	0.0053
2:190963744-190963761	5	0.0053		enhancer
2:163063333-163063335	3	0.0053
10:101690906-101690908	3	0.0053	DNMBP	promoter					DNMBP	NCG
21:47981884-47981886	3	0.0053	DIP2A	promoter	DIP2A		Depmap
19:45122738-45122819	9	0.0053
2:171854415-171854417	3	0.0053
13:100964677-100964679	3	0.0053
1:25914284-25914288	3	0.0053
3:43030999-43031001	3	0.0053
5:58983390-58983393	3	0.0053
5:138254534-138254539	3	0.0053
X:31819084-31819086	3	0.0054
5:38543689-38543700	4	0.0054
19:11107904-11107906	3	0.0054
2:131647646-131647656	4	0.0054
16:71117588-71117590	3	0.0054
6:90000554-90000557	3	0.0054
5:5291065-5291067	3	0.0054
3:133505494-133505496	3	0.0054	TF	exon	TF		Depmap
20:45616851-45616868	5	0.0054
2:39233009-39233011	3	0.0054
17:49418175-49418179	3	0.0054
20:15356871-15356874	3	0.0054
21:27927397-27927447	7	0.0054
X:64846935-64846937	3	0.0055
7:106886295-106886297	3	0.0055
2:37423586-37424030	23	0.0055	SULT6B1,CEBPZOS	promoter,exon
1:184690848-184690850	3	0.0055
1:227945334-227945336	3	0.0055
14:31961533-31961535	3	0.0055
17:43369470-43369472	3	0.0055
4:13725494-13725501	4	0.0055
2:72926452-72926454	3	0.0055
12:75506745-75506747	3	0.0055
5:90278679-90278681	3	0.0055
15:75153517-75153519	3	0.0055
4:10107745-10107747	3	0.0055	WDR1	promoter	WDR1		Depmap
6:123016572-123016575	3	0.0055
1:30490645-30490695	7	0.0055
9:100338273-100338285	4	0.0055
13:98844887-98844889	3	0.0055
11:59350977-59350979	3	0.0055
2:202204801-202204803	3	0.0055
13:102586038-102586040	3	0.0055
13:111941709-111941711	3	0.0056
15:41356134-41356137	3	0.0056
1:187112752-187112754	3	0.0056
16:3982776-3982778	3	0.0056
17:5198872-5198874	3	0.0056
6:126231203-126231205	3	0.0056
4:47666727-47666783	6	0.0056
10:60377733-60377735	3	0.0056
10:108439798-108439821	6	0.0056
3:180506410-180506425	5	0.0056
18:21222781-21222783	3	0.0056
7:151550051-151550053	3	0.0056
11:131582470-131582472	3	0.0056
1:95333233-95333235	3	0.0056	SLC44A3	promoter					SLC44A3	NCG
8:52257394-52257409	5	0.0056
8:58957758-58957760	3	0.0056
4:109541655-109541736	9	0.0056	RPL34	exon,promoter					RPL34	CancerMine,NCG
9:71786742-71786744	3	0.0056
19:36556621-36556623	3	0.0056
21:43966743-43966745	3	0.0056
7:33098733-33098735	3	0.0056
19:12942265-12942268	3	0.0056	RTBDN	promoter
14:68584827-68584829	3	0.0056
7:26482327-26482330	3	0.0056
3:47555001-47555004	3	0.0056	ELP6	promoter
1:154182947-154182949	3	0.0056
1:152330454-152330456	3	0.0056
20:39880871-39880874	3	0.0056
1:53321239-53321242	3	0.0056
11:58969479-58969481	3	0.0056
2:209144296-209144298	3	0.0056
3:188541345-188541347	3	0.0056
1:118416484-118416486	3	0.0056
18:32413587-32413589	3	0.0056
10:63241234-63241243	4	0.0056
7:13185522-13185526	3	0.0056
1:54702768-54702770	3	0.0056
1:202750480-202750485	3	0.0056
16:29850778-29850780	3	0.0056	MVP	promoter					MVP	CancerMine
16:57964828-57964830	3	0.0056
6:37642096-37642098	3	0.0056
4:48354926-48354929	3	0.0056
7:157491784-157491786	3	0.0056
17:70363684-70363686	3	0.0056
1:232564394-232564396	3	0.0056
7:154132973-154132986	5	0.0057
13:31891396-31891398	3	0.0057
3:107049786-107049827	7	0.0057
18:67173620-67173622	3	0.0057
18:263065-263068	3	0.0057
17:30856423-30856425	3	0.0057
2:14173520-14173622	11	0.0057
15:27344220-27344222	3	0.0057
19:38020744-38020752	4	0.0057
12:19316841-19316843	3	0.0057
1:19753743-19753745	3	0.0057
1:167255275-167255277	3	0.0057
1:233473207-233473210	3	0.0057
14:76621459-76621461	3	0.0057
17:78272888-78272890	3	0.0057
7:3689998-3690001	3	0.0057
12:32901645-32901647	3	0.0057	YARS2	promoter
14:104207193-104207214	4	0.0057
14:104460467-104460469	3	0.0057
8:108402706-108443172	180	0.0057		enhancer
8:143885838-143885933	10	0.0057
7:73597605-73597607	3	0.0057	EIF4H	promoter	EIF4H		Depmap
14:89798872-89798874	3	0.0057
2:17878511-17878513	3	0.0057
2:220377945-220377986	6	0.0057	ASIC4	promoter
1:244200076-244200078	3	0.0057
X:129213627-129213634	4	0.0057
4:108866007-108866059	8	0.0057
14:98016659-98017344	33	0.0057
14:33996353-33996364	4	0.0057
2:203346231-203346233	3	0.0058
11:8945400-8945404	3	0.0058
13:33074002-33074004	3	0.0058
16:2026199-2026202	3	0.0058	TBL3	promoter
2:111985027-111985029	3	0.0058
12:53671062-53671073	4	0.0058
18:45885377-45885379	3	0.0058
6:11196924-11196932	4	0.0058
4:90751115-90751117	3	0.0058		enhancer
10:1099413-1099415	3	0.0058
10:126621878-126621880	3	0.0058
3:69101512-69101628	11	0.0058	TMF1	promoter	TMF1		Depmap
X:104628877-104628879	3	0.0059
13:70585326-70585329	3	0.0059
1:185831912-185831914	3	0.0059		enhancer
3:133295720-133295722	3	0.0059
2:210655792-210655794	3	0.0059
2:216860231-216860233	3	0.0059
2:236487779-236487781	3	0.0059
10:98781968-98781971	3	0.0059
14:93725249-93725251	3	0.0059
12:107067406-107067453	7	0.0059
X:29555543-29555545	3	0.0059
4:76786758-76786760	3	0.0059
20:5966533-5966535	3	0.0059
5:74741556-74741563	4	0.0059
5:166342658-166342664	4	0.0059
3:142658214-142658216	3	0.0059
16:67587238-67587240	3	0.0059
5:155769369-155769383	5	0.0059
6:105602215-105602218	3	0.0059
6:42967211-42967213	3	0.0059
7:140431673-140431676	3	0.0059	BRAF	exon	BRAF	[]	Depmap	[]
7:46352424-46352426	3	0.0059
X:69003281-69003289	4	0.0059
15:64317922-64317924	3	0.0059
9:99943952-99943954	3	0.0059
19:45970764-45971431	25	0.0059	FOSB	promoter,exon					FOSB	CancerMine
21:28312146-28312148	3	0.0059
5:73078830-73078832	3	0.0059
7:23553422-23553424	3	0.0059
1:180778033-180778035	3	0.0059
2:65657835-65657837	3	0.0059	SPRED2	promoter	SPRED2		Depmap
1:203622308-203622310	3	0.0059
3:29680252-29680254	3	0.0059
3:47102896-47102898	3	0.0059
4:87568885-87568887	3	0.0059
4:169878696-169878698	3	0.0059
19:38145480-38145482	3	0.0059	ZFP30	promoter
7:141043132-141043134	3	0.0059
12:57717908-57717910	3	0.0059
18:76887370-76887379	4	0.0059
12:88948555-88948557	3	0.0059
13:45030033-45030035	3	0.0059
2:51728300-51728579	17	0.0059
3:43738987-43738989	3	0.0059
2:179234378-179234386	4	0.0059
11:58379662-58379665	3	0.0059
11:75564847-75564853	3	0.0059
11:81916058-81916094	7	0.0059
11:102046978-102046980	3	0.0059
1:19926285-19926287	3	0.0059
1:49256046-49256061	5	0.0059
6:96047489-96047534	7	0.0059
1:216994270-216994272	3	0.0059
3:138328154-138328156	3	0.0059	FAIM	promoter
16:55913605-55913607	3	0.0059
22:42410647-42410658	4	0.0059
17:19179435-19179437	3	0.0059
X:28623012-28623014	3	0.0059
X:32528695-32528697	3	0.0059
X:100085019-100085021	3	0.0059		enhancer
8:11169617-11169619	3	0.0059
3:58394206-58394208	3	0.0059	PXK	promoter
8:99872515-99872552	6	0.0059
1:92729973-92729978	3	0.0059
2:116384240-116384243	3	0.0059
15:68433965-68433967	3	0.0059
8:56682116-56682118	3	0.0059
4:17519838-17519862	5	0.0059		enhancer
4:32067116-32067124	4	0.0059
4:89871133-89871135	3	0.0059
4:119135454-119135456	3	0.0059
4:163048743-163048745	3	0.0059
15:22953228-22953230	3	0.0059
15:44443369-44443379	4	0.0059
4:140000000-140000002	3	0.0059
6:125912176-125912178	3	0.0059
9:20699334-20699336	3	0.0059
9:91933352-91933466	11	0.0059	SECISBP2	promoter,exon
19:19887280-19887369	9	0.0059		enhancer
19:20017277-20017280	3	0.0059
19:41394392-41394394	3	0.0059
20:465084-465086	3	0.0059
5:66367944-66367946	3	0.0059
5:175254939-175254942	3	0.0059
7:114315252-114315254	3	0.0062
7:131134278-131134280	3	0.0062
7:99777189-99777194	3	0.0062
7:66768912-66769354	4	0.0062		enhancer
7:37484638-37484640	3	0.0062
13:94587823-94587840	5	0.0062
17:47104893-47104910	5	0.0062
13:94712675-94712677	3	0.0062
12:65970824-65970866	7	0.0062
7:29936742-29936745	3	0.0062
12:96158320-96158345	5	0.0062
11:68081951-68081953	3	0.0062
2:55438006-55438010	3	0.0062
2:102102974-102102976	3	0.0062
2:128785079-128785086	3	0.0062	SAP130	promoter
2:158722280-158722284	3	0.0062
2:160633579-160633581	3	0.0062
2:175076547-175076549	3	0.0062
2:219870500-219870502	3	0.0062
11:117433936-117433998	8	0.0062
11:120386067-120386070	3	0.0062
1:100961998-100962001	3	0.0062
2:53821196-53821198	3	0.0062
1:43855355-43855616	16	0.0062	MED8,SZT2	exon,promoter	MED8		Depmap
3:129118173-129118586	21	0.0062		enhancer
1:160716260-160716262	3	0.0062
3:117736466-117736473	4	0.0062
3:188789090-188789092	3	0.0062
3:132455120-132455122	3	0.0062
3:2149774-2149776	3	0.0062
3:37822569-37822577	4	0.0062
3:24845922-24846040	11	0.0062
1:214180627-214180639	4	0.0062
16:857604-857893	16	0.0062	PRR25	exon
3:196297823-196297826	3	0.0062
22:43010511-43011245	29	0.0062	POLDIP3	promoter,exon					POLDIP3	NCG
16:4417099-4417101	3	0.0062
16:54046159-54046161	3	0.0062
16:84107334-84107336	3	0.0062
18:12010565-12010567	3	0.0062	IMPA2	promoter					IMPA2	CancerMine
18:20408225-20408227	3	0.0062		enhancer
18:24483865-24483867	3	0.0062
14:71911890-71911892	3	0.0062
18:34532699-34532701	3	0.0062
14:33989042-33989044	3	0.0062
14:37689535-37689541	3	0.0062	MIPOL1	promoter					MIPOL1	CancerMine
13:51686656-51686658	3	0.0062
17:2378314-2378316	3	0.0062
19:37668965-37668968	3	0.0062
8:95920253-95920256	3	0.0062
10:69771923-69771925	3	0.0062
X:96224702-96224704	3	0.0062
6:13662223-13662226	3	0.0062
6:19820327-19820335	4	0.0062
6:45299714-45299716	3	0.0062
6:47206732-47206734	3	0.0062
6:76365217-76365219	3	0.0062
6:123019003-123019011	4	0.0062
6:128517982-128518003	5	0.0062
10:127363099-127363101	3	0.0062
6:151358605-151358616	4	0.0062	MTHFD1L	promoter					MTHFD1L	CancerMine
8:96387525-96388342	26	0.0062
4:95874546-95874572	6	0.0062
8:97545302-97545304	3	0.0062
10:7878968-7878970	3	0.0062
4:113496075-113496078	3	0.0062
13:73402601-73402610	4	0.0062
4:38905200-38905209	4	0.0062
8:144903918-144903936	4	0.0062	PUF60	promoter					PUF60	CancerMine
8:124111257-124111259	3	0.0062
8:101229336-101229338	3	0.0062
X:112078393-112078395	3	0.0062
5:110940689-110940691	3	0.0062
4:188499657-188499958	19	0.0062
5:163740724-163740726	3	0.0062
15:39895163-39895165	3	0.0062
X:18453789-18453791	3	0.0062
15:43372570-43372572	3	0.0062
15:57219614-57219617	3	0.0062
15:65005576-65005578	3	0.0062
15:65596718-65597165	21	0.0062		enhancer
15:68688837-68688839	3	0.0062
15:74497169-74497172	3	0.0062
20:49155601-49155603	3	0.0062
20:52101951-52101953	3	0.0062
9:6485328-6485330	3	0.0062
15:34290443-34290445	3	0.0062
9:84944538-84944549	4	0.0062
9:17701958-17702048	8	0.0062
5:92761656-92761659	3	0.0062
5:63510897-63510899	3	0.0062
5:39459334-39459342	4	0.0062
X:51186025-51186027	3	0.0062
9:124961978-124961988	4	0.0062
9:107562744-107562746	3	0.0062
9:87480570-87480573	3	0.0062
5:5282209-5282211	3	0.0062
5:112872741-112872743	3	0.0062
22:40511064-40511068	3	0.0065
12:13539251-13539318	8	0.0065
7:3559589-3559591	3	0.0065
7:22613947-22613964	5	0.0065
7:27570514-27570516	3	0.0065
7:65888955-65888964	4	0.0065
7:66257938-66257940	3	0.0065
7:155272307-155272309	3	0.0065
2:160015361-160015364	3	0.0065
12:117300417-117300426	4	0.0065
2:86312579-86312581	3	0.0065
2:128785678-128785764	9	0.0065	SAP130	promoter
2:198679545-198679547	3	0.0065
2:202396521-202396523	3	0.0065
11:7344085-7344087	3	0.0065
11:19262612-19262798	13	0.0065	E2F8	promoter					E2F8	CancerMine
1:161802497-161802499	3	0.0065
12:105756198-105756200	3	0.0065
13:46616670-46616672	3	0.0065
3:174926129-174926131	3	0.0065		enhancer
1:29325607-29325609	3	0.0065
18:53786587-53786592	3	0.0065
3:43772646-43772649	3	0.0065
1:172417121-172417140	5	0.0065
1:175062283-175062329	7	0.0065
1:184887613-184887619	3	0.0065
1:238027649-238027651	3	0.0065		enhancer
3:11241990-11241992	3	0.0065
1:169815885-169815887	3	0.0065
3:72990592-72990594	3	0.0065
3:101129974-101129977	3	0.0065
3:149639276-149639290	4	0.0065
3:188310344-188310346	3	0.0065
16:46758656-46758658	3	0.0065
18:768364-768367	3	0.0065
18:42571481-42571483	3	0.0065
13:101466048-101466084	6	0.0065
18:46845775-46845778	3	0.0065
2:56141278-56141573	16	0.0065
18:43791599-43791601	3	0.0065
13:27707018-27707020	3	0.0065
[truncated: 3,521 more rows]
