# Supplementary material for: Landscape of enhancer disruption and functional screen in melanoma cells
Source: Genome Biol. 2023 Oct 30;24:248. doi: 10.1186/s13059-023-03087-5 (PMC10614365; doi:10.1186/s13059-023-03087-5)
Supplement: Supplementary file 4 — Additional file 4: Table S3. Summary information and supporting evidence of prioritized SV-HRRs in melanoma. [file 13059_2023_3087_MOESM4_ESM.xlsx]

## Sheet: SV-HRR
Table S3｜Summary information and supporting evidence of prioritized SV-HRRs in melanoma
Region	Total count	DEL count	DUP count	INV count	TRA count	HRR type	DEL-HRR	DUP-HRR	INV-HRR	TRA-HRR	SV caller	Gene num	Enhancer num	Melanoma essential genes	Genetic evidence	Functional evidence	Literature evidence	Other cancer genes
6:32338000-32760000	242	200	181	52	172	DUP,DEL,TRA,INV	6:32368000-32760000	6:32586000-32738000|6:32338000-32564000	6:32559000-32561000	6:32452000-32454000|6:32458000-32461000|6:32468000-32470000|6:32485000-32488000|6:32495000-32498000|6:32501000-32503000|6:32509000-32510000|6:32512000-32514000|6:32530000-32532000|6:32539000-32540000|6:32544000-32548000|6:32597000-32600000|6:32626000-32627000|6:32631000-32632000|6:32635000-32636000|6:32638000-32641000|6:32655000-32657000|6:32744000-32746000|6:32473000-32474000|6:32604000-32607000…	dual	9	19	HLA-DRA		Depmap		HLA-DRB5,HLA-DRB1,HLA-DQA1
14:106022000-107292000	222	193	185	42	155	DUP,DEL,INV,TRA	14:106026000-107292000	14:106338000-106386000|14:106022000-106264000|14:106456000-107272000	14:106117000-106118000|14:106216000-106218000|14:106315000-106317000	14:106473000-106475000|14:106477000-106479000|14:106483000-106485000|14:106531000-106532000|14:106636000-106637000|14:106733000-106734000|14:106769000-106773000|14:107032000-107034000|14:107110000-107112000|14:107155000-107157000|14:107165000-107167000|14:107190000-107192000	dual	0	30
5:370000-1346000	217	171	170	30	55	DUP,DEL	5:374000-1346000	5:370000-386000|5:430000-454000|5:482000-500000|5:534000-552000|5:570000-588000|5:1318000-1338000|5:658000-856000|5:1110000-1290000|5:1030000-1070000			dual	15	36	BRD9			CancerMine	AHRR,CEP72,ZDHHC11B,ZDHHC11,TRIP13,NKD2,CLPTM1L
5:370000-1346000	217	171	170	30	55	DUP,DEL	5:374000-1346000	5:370000-386000|5:430000-454000|5:482000-500000|5:534000-552000|5:570000-588000|5:1318000-1338000|5:658000-856000|5:1110000-1290000|5:1030000-1070000			dual	15	36	SLC12A7		Depmap		AHRR,CEP72,ZDHHC11B,ZDHHC11,TRIP13,NKD2,CLPTM1L
5:370000-1346000	217	171	170	30	55	DUP,DEL	5:374000-1346000	5:370000-386000|5:430000-454000|5:482000-500000|5:534000-552000|5:570000-588000|5:1318000-1338000|5:658000-856000|5:1110000-1290000|5:1030000-1070000			dual	15	36	TERT	NCG		CancerMine	AHRR,CEP72,ZDHHC11B,ZDHHC11,TRIP13,NKD2,CLPTM1L
4:181508000-183582000	201	173	43	39	127	DUP,DEL,TRA,INV	4:181508000-183582000	4:182036000-182054000	4:183569000-183573000	4:182086000-182087000|4:182526000-182527000|4:183021000-183023000|4:183082000-183084000|4:183149000-183152000|4:183256000-183257000	dual	1	105					TENM3
19:21186000-22628000	193	150	98	120	102	DUP,DEL,INV,TRA	19:21260000-21344000|19:21558000-21576000|19:21598000-21618000|19:21708000-21726000|19:21742000-21768000|19:21770000-22628000	19:21186000-22280000	19:21207000-21209000|19:21520000-21521000|19:21685000-21686000|19:21701000-21702000|19:21819000-21820000|19:21832000-21834000|19:21916000-21917000|19:21952000-21953000|19:22444000-22446000|19:22503000-22504000|19:22529000-22530000|19:22587000-22588000|19:21756000-21758000	19:21444000-21445000|19:21480000-21481000|19:21686000-21688000|19:22414000-22415000	dual	14	9					ZNF429,ZNF208
19:52990000-53492000	177	134	112	69	14	DUP,DEL,INV	19:52990000-53490000	19:53014000-53492000	19:53049000-53051000|19:53192000-53194000|19:53217000-53219000|19:53481000-53483000		dual	11	6	ZNF816		Depmap		ZNF578,ZNF28
6:29676000-29986000	177	133	135	38	75	DUP,DEL,TRA,INV	6:29676000-29700000|6:29716000-29986000	6:29700000-29986000	6:29855000-29857000|6:29910000-29911000	6:29718000-29720000|6:29814000-29815000|6:29843000-29844000|6:29916000-29918000	dual	3	23	HLA-A	IntOGen			HLA-F,HLA-G
11:78130000-81108000	175	115	94	66	55	DUP,DEL,INV,TRA	11:78130000-81108000	11:79058000-79126000|11:80522000-80540000|11:79952000-79978000|11:80110000-80278000|11:80850000-81066000|11:78218000-78958000	11:78368000-78370000	11:80520000-80522000	dual	2	37
5:28218000-29542000	174	122	90	71	50	DUP,DEL,INV,TRA	5:28218000-29542000	5:28848000-28866000|5:29284000-29302000|5:29336000-29354000|5:28348000-28618000|5:29486000-29504000	5:28932000-28933000|5:29069000-29070000|5:28934000-28936000	5:29427000-29428000	dual	0	29
15:24332000-24848000	173	120	144	9	16	DUP,DEL,TRA	15:24830000-24848000|15:24332000-24826000	15:24332000-24830000		15:24757000-24758000	dual	0	0
22:22512000-23250000	173	111	111	26	68	DUP,DEL,INV,TRA	22:22512000-23250000	22:22694000-22792000|22:22918000-22936000|22:23006000-23118000	22:22612000-22614000	22:22639000-22641000|22:22928000-22929000	dual	6	19					ZNF280A,PRAME,IGLL5
10:2804000-3758000	163	106	107	1	52	DUP,DEL,TRA	10:2804000-3758000	10:2804000-3758000		10:3138000-3140000	dual	2	55					PFKP
22:29376000-30298000	161	93	88	37	58	DUP,DEL,INV,TRA	22:29624000-29644000|22:30154000-30174000|22:30206000-30224000	22:29376000-30298000	22:29809000-29811000	22:30163000-30164000|22:30165000-30167000	dual	19	41	EWSR1			CancerMine	ZNRF3,KREMEN1,RASL10A,AP1B1,NEFH,ASCC2
22:29376000-30298000	161	93	88	37	58	DUP,DEL,INV,TRA	22:29624000-29644000|22:30154000-30174000|22:30206000-30224000	22:29376000-30298000	22:29809000-29811000	22:30163000-30164000|22:30165000-30167000	dual	19	41	NF2			CancerMine	ZNRF3,KREMEN1,RASL10A,AP1B1,NEFH,ASCC2
22:29376000-30298000	161	93	88	37	58	DUP,DEL,INV,TRA	22:29624000-29644000|22:30154000-30174000|22:30206000-30224000	22:29376000-30298000	22:29809000-29811000	22:30163000-30164000|22:30165000-30167000	dual	19	41	NIPSNAP1		Depmap		ZNRF3,KREMEN1,RASL10A,AP1B1,NEFH,ASCC2
22:29376000-30298000	161	93	88	37	58	DUP,DEL,INV,TRA	22:29624000-29644000|22:30154000-30174000|22:30206000-30224000	22:29376000-30298000	22:29809000-29811000	22:30163000-30164000|22:30165000-30167000	dual	19	41	THOC5		Depmap		ZNRF3,KREMEN1,RASL10A,AP1B1,NEFH,ASCC2
22:29376000-30298000	161	93	88	37	58	DUP,DEL,INV,TRA	22:29624000-29644000|22:30154000-30174000|22:30206000-30224000	22:29376000-30298000	22:29809000-29811000	22:30163000-30164000|22:30165000-30167000	dual	19	41	ZMAT5		Depmap		ZNRF3,KREMEN1,RASL10A,AP1B1,NEFH,ASCC2
3:195332000-195578000	160	133	98	51	18	DUP,DEL,INV	3:195332000-195524000|3:195534000-195578000	3:195332000-195538000	3:195409000-195411000|3:195412000-195419000		dual	2	9	MUC4	NCG			MUC20
7:56526000-57486000	159	118	23	84	39	DUP,DEL,INV,TRA	7:56644000-56668000|7:56788000-56806000|7:57356000-57374000|7:56752000-56778000|7:57276000-57294000	7:56526000-57486000	7:56561000-56562000|7:56610000-56612000|7:56652000-56653000|7:56658000-56659000|7:56905000-56907000|7:56638000-56640000	7:57384000-57386000|7:57397000-57399000	dual	1	1					ZNF479
9:6616000-7418000	159	125	99	4	44	DUP,DEL,TRA	9:6616000-7418000	9:6640000-7418000		9:6780000-6781000|9:6798000-6799000	dual	2	19					GLDC,KDM4C
6:31176000-31338000	157	115	100	38	57	DUP,DEL,INV,TRA	6:31184000-31338000	6:31176000-31338000	6:31239000-31240000|6:31324000-31325000	6:31291000-31293000|6:31296000-31298000	dual	2	4	HLA-B			CancerMine	HLA-C
16:32336000-33416000	152	70	55	45	113	DUP,DEL,TRA,INV	16:32336000-33388000	16:33386000-33416000|16:32336000-33352000	16:32656000-32657000	16:32497000-32500000|16:32513000-32516000|16:33405000-33407000	dual	5	34
7:55726000-56492000	152	108	74	38	27	DUP,DEL,INV	7:55780000-56400000	7:55726000-56492000	7:55830000-55831000		dual	10	16	MRPS17		Depmap		PSPH,CCT6A
17:75956000-76556000	151	83	77	7	74	DUP,DEL,TRA	17:75980000-75998000|17:76496000-76514000|17:76274000-76292000	17:75956000-76556000		17:76138000-76140000|17:76171000-76172000|17:76342000-76344000	dual	12	30	BIRC5			CancerMine	TNRC6C,TMC6,TMC8,SYNGR2,AFMID
17:75956000-76556000	151	83	77	7	74	DUP,DEL,TRA	17:75980000-75998000|17:76496000-76514000|17:76274000-76292000	17:75956000-76556000		17:76138000-76140000|17:76171000-76172000|17:76342000-76344000	dual	12	30	SOCS3		Depmap	CancerMine	TNRC6C,TMC6,TMC8,SYNGR2,AFMID
19:41308000-41948000	151	97	69	47	22	DUP,DEL,INV	19:41600000-41620000|19:41916000-41934000|19:41340000-41544000	19:41308000-41948000	19:41323000-41325000|19:41634000-41635000		dual	17	21	EGLN2		Depmap		CYP2A7,CYP2S1,AXL
19:41308000-41948000	151	97	69	47	22	DUP,DEL,INV	19:41600000-41620000|19:41916000-41934000|19:41340000-41544000	19:41308000-41948000	19:41323000-41325000|19:41634000-41635000		dual	17	21	EXOSC5		Depmap		CYP2A7,CYP2S1,AXL
19:41308000-41948000	151	97	69	47	22	DUP,DEL,INV	19:41600000-41620000|19:41916000-41934000|19:41340000-41544000	19:41308000-41948000	19:41323000-41325000|19:41634000-41635000		dual	17	21	TGFB1			CancerMine	CYP2A7,CYP2S1,AXL
7:64514000-65248000	150	95	31	24	62	DUP,DEL,TRA,INV	7:64514000-65248000	7:64514000-65248000	7:64900000-64902000	7:64883000-64884000	dual	1	24
9:21480000-22514000	148	94	17	17	64	DEL,TRA	9:21480000-22514000			9:21980000-21982000	dual	5	83	CDKN2A	TCGA. 2015,Hayward et al., 2017,IntOGen,NCG		CancerMine,NCG
9:21480000-22514000	148	94	17	17	64	DEL,TRA	9:21480000-22514000			9:21980000-21982000	dual	5	83	CDKN2B			CancerMine
9:21480000-22514000	148	94	17	17	64	DEL,TRA	9:21480000-22514000			9:21980000-21982000	dual	5	83	MTAP			CancerMine
22:25620000-26084000	146	127	74	18	5	DUP,DEL,INV	22:25620000-26084000	22:25676000-25998000	22:25713000-25716000		dual	3	11
8:134868000-135692000	146	90	86	2	72	DUP,DEL,TRA	8:134868000-135692000	8:134870000-135692000		8:135358000-135359000|8:134971000-134973000	dual	1	20
4:8936000-9762000	143	78	22	56	78	DUP,DEL,TRA,INV	4:8936000-9698000	4:8948000-9762000	4:9641000-9645000|4:9733000-9734000	4:9193000-9194000|4:9704000-9706000|4:9718000-9719000|4:9666000-9667000	dual	21	10
11:71090000-71620000	141	52	44	90	24	DUP,DEL,INV	11:71166000-71620000	11:71090000-71620000	11:71248000-71250000|11:71271000-71273000|11:71274000-71277000|11:71279000-71281000|11:71290000-71292000|11:71237000-71238000		dual	10	13					KRTAP5-11
3:174152000-175098000	141	72	41	4	74	DUP,DEL,TRA	3:174152000-175098000	3:175054000-175072000|3:174580000-174756000		3:174514000-174515000|3:174899000-174900000	dual	1	52
20:59066000-59686000	139	58	77	5	52	DUP,DEL,TRA	20:59082000-59134000|20:59524000-59686000	20:59066000-59086000|20:59124000-59686000		20:59202000-59204000|20:59277000-59279000	dual	0	19
7:52162000-52416000	139	82	67	5	36	DUP,DEL,TRA	7:52162000-52406000	7:52162000-52416000		7:52199000-52200000	dual	0	4
7:158208000-158642000	136	73	87	5	26	DUP,DEL	7:158208000-158262000|7:158450000-158470000|7:158492000-158642000	7:158224000-158244000|7:158580000-158598000|7:158256000-158572000			dual	3	11	ESYT2		Depmap
7:158208000-158642000	136	73	87	5	26	DUP,DEL	7:158208000-158262000|7:158450000-158470000|7:158492000-158642000	7:158224000-158244000|7:158580000-158598000|7:158256000-158572000			dual	3	11	NCAPG2		Depmap
7:158208000-158642000	136	73	87	5	26	DUP,DEL	7:158208000-158262000|7:158450000-158470000|7:158492000-158642000	7:158224000-158244000|7:158580000-158598000|7:158256000-158572000			dual	3	11	PTPRN2		Depmap
7:5470000-5910000	136	54	22	57	83	DUP,DEL,TRA,INV	7:5868000-5910000	7:5470000-5874000	7:5770000-5771000|7:5773000-5775000	7:5853000-5854000|7:5861000-5862000|7:5896000-5897000|7:5488000-5490000	dual	4	30	ACTB		Depmap		FBXL18,FSCN1,RNF216
11:101358000-102522000	134	105	36	19	35	DUP,DEL	11:101922000-101940000|11:102462000-102482000|11:102486000-102504000|11:101396000-101884000	11:101358000-102522000			dual	10	72	YAP1		Depmap	CancerMine	TRPC6,BIRC3,BIRC2,MMP7
7:63480000-63946000	134	94	29	52	25	DUP,DEL,TRA,INV	7:63480000-63946000	7:63514000-63800000	7:63878000-63879000|7:63892000-63893000	7:63657000-63658000	dual	4	2
13:108900000-109458000	133	103	39	7	17	DUP,DEL	13:108900000-109458000	13:108900000-109458000			dual	2	19					TNFSF13B
6:8890000-9284000	133	117	25	23	9	DUP,DEL,INV	6:8890000-9284000	6:9170000-9190000	6:9024000-9025000		dual	0	35
6:54732000-55440000	132	100	40	8	23	DUP,DEL	6:54732000-54750000|6:54838000-54860000|6:54998000-55016000|6:55332000-55352000|6:54772000-54790000|6:55254000-55316000	6:54738000-55440000			dual	4	17					FAM83B,GFRAL
17:65830000-66236000	131	76	47	56	20	DUP,DEL,INV	17:65830000-66236000	17:65846000-66220000	17:65987000-65988000|17:66227000-66229000		dual	4	16	BPTF		Depmap	CancerMine
17:65830000-66236000	131	76	47	56	20	DUP,DEL,INV	17:65830000-66236000	17:65846000-66220000	17:65987000-65988000|17:66227000-66229000		dual	4	16	C17orf58		Depmap
17:65830000-66236000	131	76	47	56	20	DUP,DEL,INV	17:65830000-66236000	17:65846000-66220000	17:65987000-65988000|17:66227000-66229000		dual	4	16	KPNA2			CancerMine
19:47930000-48788000	131	93	55	11	36	DUP,DEL,TRA	19:47930000-48788000	19:48344000-48362000|19:48604000-48622000		19:48762000-48763000	dual	19	42	ZNF114		Depmap		SLC8A2,BICRA,EHD2,NOP53,SELENOW,CARD8
7:1920000-2428000	131	90	77	13	11	DUP,DEL	7:1936000-1954000|7:2022000-2042000|7:2130000-2162000|7:2232000-2274000|7:2408000-2428000|7:2346000-2366000	7:1920000-2416000			dual	5	27					MRM2,NUDT1,SNX8,EIF3B
13:19760000-20288000	128	33	24	89	54	DUP,DEL,INV,TRA	13:19760000-20288000	13:19770000-20288000	13:19918000-19919000|13:19928000-19931000|13:19944000-19946000|13:19959000-19960000|13:19961000-19963000|13:20100000-20102000|13:20123000-20124000	13:19948000-19950000|13:20054000-20056000	dual	3	2					TPTE2,MPHOSPH8,PSPC1
19:8986000-9302000	128	87	42	2	70	DUP,DEL,TRA	19:8986000-9004000|19:9034000-9294000	19:8998000-9302000		19:9007000-9008000|19:9254000-9255000|19:9277000-9279000	dual	7	2	OR1M1			NCG	MUC16,OR7G3
2:141682000-142338000	127	82	27	5	47	DUP,DEL,TRA	2:141698000-142338000	2:141682000-141700000		2:141852000-141854000	dual	1	12	LRP1B	IntOGen,NCG
5:9392000-10134000	127	90	15	16	41	DEL,TRA	5:9392000-10134000			5:9970000-9972000	dual	2	8	SEMA5A			CancerMine
1:18478000-18700000	125	112	57	1	1	DUP,DEL	1:18478000-18700000	1:18494000-18512000|1:18598000-18616000			dual	1	0
17:15646000-16580000	125	70	29	13	59	DUP,DEL,TRA	17:15646000-16580000	17:16396000-16414000		17:15954000-15955000|17:16068000-16069000	dual	12	61	ADORA2B		Depmap		ZSWIM7,ZNF624
17:15646000-16580000	125	70	29	13	59	DUP,DEL,TRA	17:15646000-16580000	17:16396000-16414000		17:15954000-15955000|17:16068000-16069000	dual	12	61	CENPV		Depmap		ZSWIM7,ZNF624
17:15646000-16580000	125	70	29	13	59	DUP,DEL,TRA	17:15646000-16580000	17:16396000-16414000		17:15954000-15955000|17:16068000-16069000	dual	12	61	LRRC75A		Depmap		ZSWIM7,ZNF624
17:15646000-16580000	125	70	29	13	59	DUP,DEL,TRA	17:15646000-16580000	17:16396000-16414000		17:15954000-15955000|17:16068000-16069000	dual	12	61	NCOR1		Depmap		ZSWIM7,ZNF624
17:15646000-16580000	125	70	29	13	59	DUP,DEL,TRA	17:15646000-16580000	17:16396000-16414000		17:15954000-15955000|17:16068000-16069000	dual	12	61	PIGL		Depmap		ZSWIM7,ZNF624
17:15646000-16580000	125	70	29	13	59	DUP,DEL,TRA	17:15646000-16580000	17:16396000-16414000		17:15954000-15955000|17:16068000-16069000	dual	12	61	TRPV2		Depmap		ZSWIM7,ZNF624
17:15646000-16580000	125	70	29	13	59	DUP,DEL,TRA	17:15646000-16580000	17:16396000-16414000		17:15954000-15955000|17:16068000-16069000	dual	12	61	UBB			NCG	ZSWIM7,ZNF624
5:108622000-109398000	125	72	57	5	43	DUP,DEL,TRA	5:109272000-109306000|5:108750000-108966000|5:109046000-109064000	5:108622000-109398000		5:108678000-108680000	dual	2	24					MAN2A1
12:27272000-27802000	123	93	42	7	26	DUP,DEL,TRA	12:27272000-27802000	12:27272000-27802000		12:27384000-27385000	dual	4	24					STK38L,ARNTL2
7:15160000-15476000	123	37	74	6	50	DUP,DEL,TRA	7:15160000-15464000	7:15454000-15476000		7:15393000-15395000	dual	1	17
6:134418000-135194000	122	80	32	19	28	DUP,DEL,INV	6:134526000-134544000|6:134580000-134604000|6:134708000-134734000|6:134808000-134826000	6:134418000-135194000	6:134924000-134926000		dual	1	96	SGK1		Depmap
6:31348000-31488000	122	106	78	2	11	DUP,DEL	6:31348000-31488000	6:31348000-31488000			dual	2	4					MICA
17:21286000-22234000	121	50	21	47	68	DUP,DEL,INV,TRA	17:21894000-21950000|17:21548000-21860000	17:21286000-22234000	17:21416000-21417000|17:21514000-21516000|17:21952000-21954000	17:21521000-21523000|17:21524000-21526000|17:21670000-21671000	dual	3	33	MTRNR2L1		Depmap
11:119140000-119952000	120	72	87	1	23	DUP,DEL,TRA	11:119140000-119942000	11:119880000-119898000|11:119394000-119412000|11:119924000-119952000		11:119141000-119142000	dual	8	22	CBL	Shain et al., 2015			RNF26,USP2,THY1
11:119140000-119952000	120	72	87	1	23	DUP,DEL,TRA	11:119140000-119942000	11:119880000-119898000|11:119394000-119412000|11:119924000-119952000		11:119141000-119142000	dual	8	22	MCAM			CancerMine	RNF26,USP2,THY1
12:70586000-71384000	120	56	54	27	25	DUP,DEL,INV	12:70586000-70606000|12:70864000-70888000	12:70590000-71384000	12:70682000-70683000|12:70680000-70681000		dual	4	16	CNOT2		Depmap		PTPRR
12:70586000-71384000	120	56	54	27	25	DUP,DEL,INV	12:70586000-70606000|12:70864000-70888000	12:70590000-71384000	12:70682000-70683000|12:70680000-70681000		dual	4	16	PTPRB	IntOGen			PTPRR
15:100974000-101626000	120	85	35	5	41	DUP,DEL,TRA	15:101128000-101244000|15:101306000-101352000|15:101444000-101462000	15:100974000-101626000		15:101006000-101009000	dual	5	26					CERS3,ALDH1A3,LRRK1
19:380000-578000	120	89	74	0	6	DUP,DEL	19:414000-432000|19:380000-404000|19:444000-578000	19:380000-554000			dual	8	10	BSG			CancerMine	C2CD4C,ODF3L2
3:11946000-12922000	120	57	26	8	73	DUP,DEL,TRA	3:11946000-12922000	3:11946000-12922000		3:12696000-12697000|3:12796000-12797000	dual	10	31	RAF1	Krauthammer et al., 2015,IntOGen		CancerMine	SYN2,TIMP4,PPARG,TMEM40
12:131806000-131860000	119	51	2	92	1	DEL,INV	12:131806000-131860000		12:131816000-131818000|12:131830000-131832000|12:131825000-131827000		dual	0	0
15:99648000-100106000	119	90	44	3	23	DUP,DEL,TRA	15:99648000-100106000	15:99760000-99778000		15:99921000-99923000	dual	4	18					SYNM,MEF2A
5:45928000-46214000	119	89	16	17	33	DUP,DEL	5:45992000-46214000	5:45928000-46214000			dual	0	0
5:57980000-58674000	119	44	81	3	8	DUP,DEL	5:57980000-58674000	5:58100000-58118000|5:58156000-58174000|5:58486000-58504000			dual	2	22	PDE4D			CancerMine
22:20310000-21182000	118	82	26	35	17	DUP,DEL,INV	22:20700000-20962000	22:20310000-21182000	22:20721000-20722000		dual	9	28	PI4KA		Depmap		SERPIND1
11:75790000-77172000	117	65	39	29	45	DUP,DEL	11:75790000-77172000	11:76512000-77048000			dual	14	40	EMSY		Depmap		UVRAG,WNT11,THAP12,LRRC32
11:75790000-77172000	117	65	39	29	45	DUP,DEL	11:75790000-77172000	11:76512000-77048000			dual	14	40	PAK1			CancerMine	UVRAG,WNT11,THAP12,LRRC32
5:178800000-179088000	117	63	67	50	3	DUP,DEL,INV	5:178800000-179088000	5:179030000-179070000	5:178860000-178861000|5:178943000-178944000		dual	3	4	RUFY1		Depmap		HNRNPH1
5:7844000-8360000	117	79	17	30	35	DUP,DEL,TRA,INV	5:7844000-8360000	5:7974000-8008000	5:8255000-8256000|5:8260000-8261000|5:8257000-8258000	5:8015000-8017000	dual	3	26	C5orf49		Depmap
6:167654000-167832000	117	76	44	50	8	DUP,DEL,INV	6:167654000-167832000	6:167654000-167830000	6:167697000-167698000		dual	2	1					UNC93A
8:43434000-43726000	117	14	87	1	45	DUP,DEL	8:43434000-43718000	8:43502000-43726000			dual	0	0
19:43244000-43800000	116	94	56	2	5	DUP,DEL	19:43258000-43796000	19:43244000-43800000			manta	10	67
6:57916000-58538000	116	77	16	60	19	DUP,DEL,INV,TRA	6:57916000-58536000	6:57916000-58538000	6:58016000-58017000|6:58149000-58150000|6:58048000-58050000|6:58063000-58065000	6:58272000-58273000	dual	0	15
1:20540000-21166000	114	90	28	7	14	DUP,DEL	1:20854000-20874000|1:20904000-20942000|1:21068000-21086000	1:20540000-21166000			dual	11	19					CAMK2N1,MUL1,CDA,PINK1
10:89414000-90018000	114	69	56	3	15	DUP,DEL	10:89414000-90018000	10:89562000-89580000|10:89884000-89924000			dual	4	44	PAPSS2		Depmap		KLLN
10:89414000-90018000	114	69	56	3	15	DUP,DEL	10:89414000-90018000	10:89562000-89580000|10:89884000-89924000			dual	4	44	PTEN	TCGA. 2015,Hayward et al., 2017,IntOGen,NCG		CancerMine	KLLN
17:70418000-70830000	114	31	84	5	22	DUP,DEL,TRA	17:70418000-70830000	17:70456000-70474000|17:70672000-70708000		17:70480000-70482000	dual	1	38
3:76320000-77278000	114	58	57	9	24	DUP,DEL,TRA	3:76320000-76914000	3:76328000-76346000|3:76520000-77278000		3:76985000-76986000	dual	1	38					ROBO2
4:189018000-189166000	114	45	60	17	45	DUP,DEL,TRA,INV	4:189020000-189166000	4:189018000-189042000	4:189147000-189148000	4:189065000-189067000	dual	2	7	TRIML2		Depmap
22:49524000-49634000	113	73	88	2	8	DUP,DEL	22:49614000-49634000|22:49536000-49592000	22:49592000-49634000|22:49524000-49562000			dual	0	2
13:114736000-114776000	112	69	54	0	0	DUP,DEL	13:114736000-114774000	13:114744000-114776000			dual	1	1					RASA3
4:70130000-70200000	112	11	3	105	0	DEL,INV	4:70130000-70200000		4:70135000-70137000|4:70179000-70181000|4:70172000-70174000		manta	1	0
5:8786000-9152000	112	86	28	9	18	DUP,DEL	5:8928000-8948000|5:8902000-8926000	5:8786000-9152000			dual	1	31	SEMA5A			CancerMine
7:133212000-133808000	112	62	63	6	12	DUP,DEL	7:133484000-133808000	7:133212000-133714000			dual	1	23	EXOC4		Depmap
9:35720000-36018000	112	84	39	5	5	DUP,DEL	9:35794000-35812000|9:35972000-35990000|9:36000000-36018000|9:35904000-35924000	9:35720000-36008000			dual	14	10	HINT2			CancerMine	CREB3,MSMP,TMEM8B,FAM221B,SPAAR
9:35720000-36018000	112	84	39	5	5	DUP,DEL	9:35794000-35812000|9:35972000-35990000|9:36000000-36018000|9:35904000-35924000	9:35720000-36008000			dual	14	10	TLN1		Depmap		CREB3,MSMP,TMEM8B,FAM221B,SPAAR
8:144740000-145802000	111	77	37	4	31	DUP,DEL,TRA	8:144740000-145802000	8:144756000-145802000		8:145511000-145513000	dual	45	17	CYC1		Depmap		MAPK15,FAM83H,SCRIB,PUF60,EPPK1,PLEC,GRINA,GPAA1,EXOSC4,SHARPIN,MROH1,BOP1,CPSF1,TONSL
8:144740000-145802000	111	77	37	4	31	DUP,DEL,TRA	8:144740000-145802000	8:144756000-145802000		8:145511000-145513000	dual	45	17	HSF1			CancerMine	MAPK15,FAM83H,SCRIB,PUF60,EPPK1,PLEC,GRINA,GPAA1,EXOSC4,SHARPIN,MROH1,BOP1,CPSF1,TONSL
8:144740000-145802000	111	77	37	4	31	DUP,DEL,TRA	8:144740000-145802000	8:144756000-145802000		8:145511000-145513000	dual	45	17	PPP1R16A		Depmap		MAPK15,FAM83H,SCRIB,PUF60,EPPK1,PLEC,GRINA,GPAA1,EXOSC4,SHARPIN,MROH1,BOP1,CPSF1,TONSL
8:144740000-145802000	111	77	37	4	31	DUP,DEL,TRA	8:144740000-145802000	8:144756000-145802000		8:145511000-145513000	dual	45	17	RECQL4			CancerMine	MAPK15,FAM83H,SCRIB,PUF60,EPPK1,PLEC,GRINA,GPAA1,EXOSC4,SHARPIN,MROH1,BOP1,CPSF1,TONSL
8:144740000-145802000	111	77	37	4	31	DUP,DEL,TRA	8:144740000-145802000	8:144756000-145802000		8:145511000-145513000	dual	45	17	SCRT1		Depmap		MAPK15,FAM83H,SCRIB,PUF60,EPPK1,PLEC,GRINA,GPAA1,EXOSC4,SHARPIN,MROH1,BOP1,CPSF1,TONSL
19:40248000-40646000	110	86	30	7	29	DUP,DEL,TRA	19:40248000-40634000	19:40628000-40646000		19:40295000-40296000	dual	8	7					DYRK1B,FCGBP,ZNF780A
2:11916000-11934000	110	37	0	0	93	DEL,TRA	2:11916000-11934000			2:11929000-11931000	manta	1	0
4:113078000-113480000	110	62	22	32	51	DUP,DEL,TRA,INV	4:113078000-113480000	4:113102000-113120000	4:113397000-113398000	4:113129000-113130000	dual	6	9	NEUROG2			NCG	ALPK1,FAM241A
13:78480000-78760000	109	42	58	2	32	DUP,DEL,TRA	13:78586000-78604000	13:78480000-78760000		13:78551000-78553000	dual	1	15	EDNRB			CancerMine
16:6314000-6918000	109	65	39	3	29	DUP,DEL	16:6314000-6918000	16:6332000-6350000|16:6414000-6432000			dual	1	0					RBFOX1
20:5756000-6328000	109	92	14	4	15	DUP,DEL	20:5756000-6328000	20:6204000-6222000			dual	7	14
8:98414000-99068000	109	51	54	8	34	DUP,DEL,TRA	8:98680000-98698000|8:98774000-98872000	8:98414000-99068000		8:98784000-98786000	dual	4	42	LAPTM4B			CancerMine
8:98414000-99068000	109	51	54	8	34	DUP,DEL,TRA	8:98680000-98698000|8:98774000-98872000	8:98414000-99068000		8:98784000-98786000	dual	4	42	MTDH			CancerMine
1:168996000-169034000	107	101	0	0	13	DEL	1:168996000-169034000				dual	0	0
10:43014000-43300000	107	63	3	57	24	DEL,INV,TRA	10:43014000-43300000		10:43055000-43056000|10:43227000-43228000	10:43272000-43273000	dual	2	7
17:180000-226000	107	90	42	0	4	DUP,DEL	17:180000-222000	17:200000-226000			dual	1	0					RPH3AL
17:79016000-79140000	107	77	64	1	2	DUP,DEL	17:79056000-79140000	17:79084000-79102000|17:79106000-79124000|17:79016000-79082000			dual	3	10
19:3076000-3416000	107	61	39	3	38	DUP,DEL,TRA	19:3164000-3186000|19:3302000-3416000	19:3076000-3368000		19:3235000-3236000	manta	6	18	GNA11	IntOGen,NCG		CancerMine
19:3076000-3416000	107	61	39	3	38	DUP,DEL,TRA	19:3164000-3186000|19:3302000-3416000	19:3076000-3368000		19:3235000-3236000	manta	6	18	GNA15			NCG
19:3076000-3416000	107	61	39	3	38	DUP,DEL,TRA	19:3164000-3186000|19:3302000-3416000	19:3076000-3368000		19:3235000-3236000	manta	6	18	NFIC		Depmap
8:12056000-12552000	107	86	14	9	36	DUP,DEL,TRA	8:12056000-12316000|8:12418000-12494000	8:12056000-12552000		8:12473000-12475000	dual	3	17
12:11152000-11298000	106	91	61	0	45	DUP,DEL,TRA	12:11152000-11298000	12:11160000-11294000		12:11191000-11192000|12:11236000-11238000|12:11257000-11258000	dual	6	0					TAS2R46,TAS2R43
7:142100000-142256000	106	62	44	58	2	DUP,DEL,INV	7:142100000-142256000	7:142100000-142240000	7:142176000-142178000|7:142183000-142184000|7:142247000-142249000		manta	0	13
2:233182000-233342000	105	88	54	0	11	DUP,DEL	2:233182000-233342000	2:233182000-233314000			dual	4	6	ALPG		Depmap		DIS3L2
20:44348000-44618000	105	47	44	11	30	DUP,DEL,TRA	20:44350000-44382000|20:44526000-44544000	20:44348000-44366000|20:44372000-44618000		20:44385000-44387000	dual	15	7	UBE2C			CancerMine	DNTTIP1,ZSWIM3,CTSA
3:55414000-56258000	105	19	72	1	37	DUP,DEL,TRA	3:55436000-55454000	3:55414000-56258000		3:55788000-55789000|3:55976000-55977000	dual	2	6	WNT5A			CancerMine
4:111784000-112882000	105	47	55	9	28	DUP,DEL,TRA	4:111784000-112882000	4:112250000-112826000		4:112495000-112497000	dual	0	38
4:55344000-55918000	105	91	11	8	10	DUP,DEL	4:55474000-55492000|4:55624000-55658000|4:55800000-55818000|4:55568000-55586000	4:55344000-55918000			dual	1	59	KIT	Mar et al., 2013,Hayward et al., 2017,IntOGen,NCG		CancerMine
1:155458000-156264000	104	23	63	13	23	DUP,DEL	1:155836000-155854000	1:155458000-156264000			dual	24	37	ARHGEF2			CancerMine	ASH1L,YY1AP1,RIT1,UBQLN4,RAB25,LMNA,MEX3A,SMG5
1:246850000-247060000	104	77	41	3	6	DUP,DEL	1:246850000-247060000	1:246968000-246986000			dual	2	3	AHCTF1		Depmap
2:1522000-1632000	104	75	61	0	1	DUP,DEL	2:1522000-1556000|2:1560000-1624000	2:1614000-1632000|2:1522000-1610000			dual	1	5					TPO
5:3628000-5026000	104	60	47	14	23	DUP,DEL	5:3628000-3670000|5:4276000-4296000|5:4696000-4714000|5:4570000-4588000	5:3662000-5026000			dual	0	45
19:22918000-23232000	103	53	16	60	12	DEL,INV	19:22918000-23232000		19:22924000-22925000|19:22989000-22990000		dual	3	0	ZNF728		Depmap		ZNF99
4:144704000-145050000	103	52	78	0	2	DUP,DEL	4:144728000-145050000	4:144704000-145050000			manta	3	4
7:149722000-149748000	103	74	33	37	0	DUP,DEL,INV	7:149724000-149748000	7:149722000-149748000	7:149738000-149740000|7:149730000-149735000		manta	1	0
4:190546000-190632000	102	69	22	4	44	DUP,DEL,TRA	4:190546000-190564000|4:190582000-190632000	4:190598000-190618000|4:190554000-190582000		4:190562000-190564000	dual	0	13
5:16854000-17380000	102	49	15	16	51	DUP,DEL,TRA	5:16886000-16904000|5:16974000-17002000|5:17238000-17256000	5:16854000-17380000		5:16951000-16953000	dual	2	58					MYO10,BASP1
7:128128000-128650000	102	74	44	3	27	DUP,DEL,TRA	7:128128000-128648000	7:128130000-128650000		7:128236000-128238000	dual	12	22	CALU		Depmap		OPN1SW,CCDC136,FLNC,IRF5
8:2114000-2188000	102	77	31	1	4	DUP,DEL	8:2114000-2188000	8:2136000-2154000			dual	0	1
9:113130000-113182000	102	50	50	18	0	DUP,DEL,INV	9:113130000-113156000	9:113144000-113182000	9:113152000-113153000		dual	1	0
11:54942000-55206000	101	62	18	31	24	DUP,DEL,INV	11:54942000-54992000|11:55022000-55206000	11:54970000-55206000	11:55107000-55109000		dual	3	21					TRIM48
16:33526000-33866000	101	49	18	6	61	DUP,DEL,TRA	16:33536000-33866000	16:33526000-33556000		16:33534000-33536000|16:33565000-33566000|16:33608000-33610000	dual	0	2
17:43646000-44898000	101	67	44	50	29	DUP,DEL,INV,TRA	17:44078000-44096000|17:44124000-44142000|17:44152000-44186000|17:44214000-44898000	17:43646000-44378000	17:43670000-43672000|17:44212000-44213000|17:44309000-44310000|17:44329000-44330000|17:44337000-44339000|17:44346000-44347000|17:44354000-44355000|17:43662000-43664000	17:44342000-44343000	dual	11	40					CRHR1,MAPT,KANSL1
4:3894000-4186000	101	47	32	58	13	DUP,DEL,INV	4:3894000-4186000	4:3894000-4186000	4:3928000-3929000|4:4004000-4008000		manta	0	9
7:69124000-70258000	101	74	10	6	32	DEL,TRA	7:69124000-70258000			7:69969000-69970000	dual	1	41					AUTS2
7:77950000-78368000	101	77	26	2	16	DUP,DEL	7:77950000-78368000	7:77984000-78002000			dual	1	18					MAGI2
X:11944000-11968000	101	40	0	0	81	DEL,TRA	X:11944000-11968000			X:11952000-11954000	dual	0	1
15:33084000-33640000	100	46	34	4	34	DUP,DEL,TRA	15:33104000-33388000	15:33084000-33640000		15:33241000-33243000	dual	2	45					RYR3
20:23634000-23882000	100	74	66	0	13	DUP,DEL,TRA	20:23636000-23880000	20:23634000-23882000		20:23758000-23760000	manta	4	17					CST1
3:115670000-116444000	100	48	39	9	24	DUP,DEL,TRA	3:115670000-116444000	3:116272000-116290000		3:116078000-116079000	dual	1	70					LSAMP
11:42532000-43224000	99	28	13	8	76	DUP,DEL,TRA	11:42748000-42766000|11:42830000-42852000	11:42532000-43224000		11:42632000-42633000|11:43029000-43030000	dual	0	4
11:77224000-77874000	99	62	8	19	53	DEL,TRA	11:77224000-77874000			11:77735000-77737000	dual	9	24	ALG8		Depmap		AAMDC,INTS4
11:77224000-77874000	99	62	8	19	53	DEL,TRA	11:77224000-77874000			11:77735000-77737000	dual	9	24	CLNS1A		Depmap		AAMDC,INTS4
11:77224000-77874000	99	62	8	19	53	DEL,TRA	11:77224000-77874000			11:77735000-77737000	dual	9	24	NDUFC2		Depmap		AAMDC,INTS4
11:77224000-77874000	99	62	8	19	53	DEL,TRA	11:77224000-77874000			11:77735000-77737000	dual	9	24	RSF1		Depmap		AAMDC,INTS4
15:84912000-85736000	99	41	13	33	35	DUP,DEL,INV,TRA	15:85454000-85472000	15:84912000-85736000	15:84924000-84925000|15:84958000-84959000|15:85105000-85106000	15:85459000-85460000	dual	9	51	NMB		Depmap		SLC28A1,PDE8A
15:84912000-85736000	99	41	13	33	35	DUP,DEL,INV,TRA	15:85454000-85472000	15:84912000-85736000	15:84924000-84925000|15:84958000-84959000|15:85105000-85106000	15:85459000-85460000	dual	9	51	ZNF592		Depmap		SLC28A1,PDE8A
7:38256000-38366000	99	90	24	1	7	DUP,DEL	7:38256000-38366000	7:38284000-38320000			dual	1	6
11:9636000-10270000	98	79	22	19	12	DUP,DEL,INV	11:9636000-10270000	11:9636000-10164000	11:10251000-10253000		dual	2	59					SWAP70,SBF2
12:132934000-133022000	98	47	78	1	2	DUP,DEL	12:132934000-133016000	12:132948000-132998000|12:133004000-133022000			dual	0	1
12:98660000-98984000	98	88	16	1	17	DUP,DEL,TRA	12:98660000-98984000	12:98880000-98900000		12:98862000-98863000	dual	1	18					TMPO
4:80000-390000	98	62	15	25	40	DUP,DEL,TRA,INV	4:80000-390000	4:80000-390000	4:297000-299000	4:146000-147000|4:292000-293000	dual	4	0					ZNF595
5:1916000-2014000	98	76	58	3	5	DUP,DEL	5:1916000-2004000	5:1976000-2014000			dual	0	0
7:10496000-10844000	98	84	4	11	15	DEL	7:10496000-10844000				dual	0	13
9:9110000-9964000	98	89	7	8	10	DEL	9:9110000-9964000				dual	1	0	PTPRD	IntOGen		CancerMine
X:48028000-48176000	98	80	18	17	2	DUP,DEL,INV	X:48028000-48144000	X:48028000-48176000	X:48104000-48105000		dual	2	3	SSX1		Depmap
X:48028000-48176000	98	80	18	17	2	DUP,DEL,INV	X:48028000-48144000	X:48028000-48176000	X:48104000-48105000		dual	2	3	SSX5		Depmap
16:78606000-79234000	97	70	18	3	34	DUP,DEL,TRA	16:78606000-79234000	16:78808000-78826000		16:78692000-78693000	dual	0	23
4:138080000-138234000	97	63	33	0	22	DUP,DEL,TRA	4:138080000-138234000	4:138202000-138220000		4:138123000-138124000	dual	0	3
4:189538000-189806000	97	58	47	15	6	DUP,DEL,INV	4:189538000-189782000|4:189784000-189806000	4:189710000-189728000|4:189660000-189678000|4:189782000-189800000	4:189557000-189559000		dual	0	21
6:66996000-67068000	97	89	1	2	16	DEL,TRA	6:66996000-67068000			6:67040000-67042000	dual	0	0
10:133910000-133986000	96	61	58	0	6	DUP,DEL	10:133966000-133984000|10:133920000-133964000	10:133910000-133928000|10:133944000-133986000			dual	1	0
10:81758000-81828000	96	81	70	0	9	DUP,DEL	10:81776000-81828000	10:81758000-81776000|10:81778000-81812000			dual	0	3
12:30470000-30524000	96	77	0	35	1	DEL,INV	12:30470000-30524000		12:30501000-30503000		dual	0	1
19:15726000-15798000	96	76	14	6	17	DEL,TRA	19:15726000-15798000			19:15754000-15755000	dual	3	0	CYP4F3		Depmap
19:3986000-4168000	96	77	52	1	6	DUP,DEL	19:3986000-4168000	19:3996000-4168000			dual	4	18	MAP2K2	Nikolaev et al. (2011),Hayward et al., 2017,NCG	Depmap		PIAS4,CREB3L3
19:3986000-4168000	96	77	52	1	6	DUP,DEL	19:3986000-4168000	19:3996000-4168000			dual	4	18	ZBTB7A			CancerMine	PIAS4,CREB3L3
3:100162000-100622000	96	55	49	4	15	DUP,DEL	3:100298000-100316000|3:100512000-100532000|3:100540000-100558000	3:100162000-100622000			dual	5	18	TFG			CancerMine	TMEM45A
9:123830000-124276000	96	37	66	1	5	DUP,DEL	9:123830000-124276000	9:123974000-123992000|9:124218000-124236000			dual	5	10					CNTRL,RAB14,GSN,STOM
12:63930000-64144000	95	63	18	2	43	DUP,DEL,TRA	12:63932000-64144000	12:63930000-64144000		12:64074000-64075000|12:64045000-64046000	dual	1	11
12:9546000-9570000	95	55	16	56	1	DUP,DEL,INV	12:9546000-9570000	12:9548000-9568000	12:9549000-9550000|12:9555000-9557000|12:9564000-9565000		dual	0	5
15:31100000-31148000	95	10	0	90	0	DEL,INV	15:31100000-31148000		15:31107000-31111000|15:31123000-31126000		manta	0	3
5:2312000-2688000	95	83	14	5	10	DUP,DEL	5:2324000-2342000|5:2586000-2604000|5:2650000-2668000|5:2482000-2522000	5:2312000-2688000			dual	0	0
1:9114000-9288000	94	27	25	3	59	DUP,DEL,TRA	1:9114000-9288000	1:9150000-9168000		1:9121000-9122000	dual	2	13					SLC2A5
10:132838000-133000000	94	85	26	2	4	DUP,DEL	10:132850000-132882000|10:132980000-133000000|10:132900000-132922000	10:132838000-132984000			dual	1	2
11:34830000-34874000	94	42	13	0	60	DUP,DEL,TRA	11:34830000-34848000|11:34856000-34874000	11:34840000-34858000		11:34865000-34867000	dual	0	3
17:28980000-29876000	94	58	16	7	26	DEL,TRA	17:28980000-29876000			17:29707000-29708000	dual	10	50	NF1	Mar et al., 2013,TCGA. 2015,Hayward et al., 2017,IntOGen,NCG		CancerMine	EVI2A
2:1164000-1236000	94	73	30	0	4	DUP,DEL	2:1164000-1228000	2:1208000-1236000			dual	1	2	SNTG2		Depmap
20:14616000-15210000	94	44	20	3	42	DEL,TRA	20:14616000-15210000			20:14961000-14962000	dual	1	28					MACROD2
6:107256000-107528000	94	12	1	47	47	DEL,TRA,INV	6:107256000-107528000		6:107321000-107323000|6:107366000-107367000|6:107374000-107375000	6:107307000-107308000	dual	3	5	BEND3		Depmap
6:107256000-107528000	94	12	1	47	47	DEL,TRA,INV	6:107256000-107528000		6:107321000-107323000|6:107366000-107367000|6:107374000-107375000	6:107307000-107308000	dual	3	5	PDSS2		Depmap	CancerMine
1:247100000-247398000	93	19	25	41	40	DUP,DEL,TRA,INV	1:247100000-247398000	1:247244000-247292000	1:247248000-247250000|1:247277000-247278000|1:247286000-247288000|1:247291000-247293000|1:247336000-247338000|1:247332000-247335000	1:247105000-247106000|1:247108000-247109000	dual	4	5
1:39936000-39970000	93	31	52	43	1	DUP,DEL,INV	1:39952000-39970000	1:39936000-39954000	1:39941000-39942000|1:39958000-39960000		dual	2	1					MACF1
11:54860000-54908000	93	87	1	4	4	DEL	11:54860000-54908000				manta	0	0
11:68058000-68584000	93	56	22	13	28	DUP,DEL	11:68058000-68420000	11:68274000-68584000			dual	5	3					GAL,CPT1A
12:38306000-38402000	93	36	22	36	38	DUP,DEL,TRA,INV	12:38306000-38360000|12:38364000-38388000	12:38336000-38402000	12:38317000-38319000	12:38312000-38313000	dual	0	0
19:53890000-53992000	93	41	60	2	30	DUP,DEL,TRA	19:53890000-53982000	19:53890000-53992000		19:53973000-53974000	dual	3	0					ZNF765
2:14344000-14720000	93	72	25	3	9	DUP,DEL	2:14496000-14514000|2:14522000-14540000|2:14696000-14720000	2:14344000-14698000			dual	0	8
20:33060000-33486000	93	84	12	5	5	DUP,DEL	20:33106000-33126000|20:33232000-33254000|20:33468000-33486000	20:33060000-33474000			dual	8	16	ITCH			CancerMine	MAP1LC3A,PIGU,TP53INP2
20:33060000-33486000	93	84	12	5	5	DUP,DEL	20:33106000-33126000|20:33232000-33254000|20:33468000-33486000	20:33060000-33474000			dual	8	16	NCOA6		Depmap		MAP1LC3A,PIGU,TP53INP2
22:23836000-23974000	93	71	42	11	9	DUP,DEL	22:23892000-23912000|22:23956000-23974000|22:23836000-23884000	22:23870000-23974000			dual	2	5
3:131486000-131520000	93	45	0	1	58	DEL,TRA	3:131486000-131520000			3:131511000-131512000	manta	0	2
4:64774000-65268000	93	82	12	1	9	DEL	4:64774000-65268000				dual	1	6
5:32966000-32992000	93	55	0	63	63	DEL,INV,TRA	5:32966000-32992000		5:32970000-32972000|5:32974000-32975000	5:32970000-32972000|5:32974000-32975000	dual	0	1
14:22330000-23010000	92	76	20	2	8	DUP,DEL	14:22330000-23010000	14:22560000-22586000			dual	0	25
19:13658000-13814000	92	53	57	2	3	DUP,DEL	19:13730000-13748000|19:13766000-13786000	19:13658000-13814000			dual	0	10
7:77704000-77944000	92	55	45	2	4	DUP,DEL	7:77704000-77944000	7:77902000-77920000			dual	1	21					MAGI2
9:32306000-32840000	92	21	60	3	35	DUP,DEL,TRA	9:32306000-32826000	9:32412000-32430000|9:32822000-32840000		9:32314000-32316000	dual	7	21	NDUFB6		Depmap		ACO1,DDX58,TOPORS,SMIM27
9:32306000-32840000	92	21	60	3	35	DUP,DEL,TRA	9:32306000-32826000	9:32412000-32430000|9:32822000-32840000		9:32314000-32316000	dual	7	21	TAF1L	NCG			ACO1,DDX58,TOPORS,SMIM27
11:72122000-72968000	91	41	28	19	36	DUP,DEL	11:72264000-72284000	11:72122000-72968000			dual	7	41	ATG16L2		Depmap		ARAP1,STARD10,P2RY2
11:72122000-72968000	91	41	28	19	36	DUP,DEL	11:72264000-72284000	11:72122000-72968000			dual	7	41	PDE2A		Depmap		ARAP1,STARD10,P2RY2
2:159614000-159688000	91	85	8	0	0	DEL	2:159614000-159688000				dual	1	6
11:49700000-49770000	90	50	0	14	41	DEL,TRA,INV	11:49700000-49770000		11:49758000-49760000	11:49717000-49718000	dual	0	0
12:133058000-133174000	90	49	33	23	36	DUP,DEL,TRA,INV	12:133058000-133174000	12:133154000-133172000	12:133140000-133142000	12:133066000-133067000|12:133088000-133089000	dual	1	6					FBRSL1
21:22774000-22812000	90	19	43	41	12	DUP,DEL,INV,TRA	21:22774000-22794000	21:22774000-22812000	21:22780000-22782000	21:22783000-22784000	dual	1	1					NCAM2
7:1580000-1750000	90	17	44	6	39	DUP,DEL,TRA	7:1594000-1750000	7:1580000-1598000		7:1623000-1624000	dual	4	4
10:26850000-26942000	89	11	19	73	15	DUP,DEL,INV	10:26860000-26942000	10:26920000-26942000|10:26850000-26900000	10:26867000-26869000|10:26876000-26877000|10:26932000-26933000|10:26937000-26939000		dual	1	0					APBB1IP
11:190000-234000	89	73	26	1	3	DUP,DEL	11:190000-206000|11:214000-234000	11:190000-216000			dual	6	3	RIC8A		Depmap
11:190000-234000	89	73	26	1	3	DUP,DEL	11:190000-206000|11:214000-234000	11:190000-216000			dual	6	3	SIRT3			CancerMine
14:65820000-65860000	89	51	11	51	11	DUP,DEL,TRA,INV	14:65820000-65844000	14:65842000-65860000	14:65842000-65844000	14:65829000-65831000	dual	0	5
17:80956000-81052000	89	78	27	0	1	DUP,DEL	17:80974000-81040000	17:80956000-80974000|17:81034000-81052000			dual	2	0
2:1714000-1836000	89	77	32	0	4	DUP,DEL	2:1714000-1770000|2:1792000-1836000	2:1746000-1792000			dual	2	8					PXDN,MYT1L
2:33216000-33574000	89	68	15	4	11	DUP,DEL	2:33216000-33574000	2:33542000-33560000			dual	1	26					LTBP1
6:30974000-31032000	89	71	1	1	25	DEL,TRA	6:30974000-31032000			6:30988000-30990000	dual	2	0
1:22284000-22672000	88	54	46	6	4	DUP,DEL	1:22284000-22342000|1:22344000-22362000|1:22654000-22672000	1:22300000-22662000			dual	4	11	CDC42		Depmap		WNT4
1:22284000-22672000	88	54	46	6	4	DUP,DEL	1:22284000-22342000|1:22344000-22362000|1:22654000-22672000	1:22300000-22662000			dual	4	11	CELA3B		Depmap		WNT4
15:75867000-75868000	88	5	0	0	87	TRA				15:75867000-75868000	dual	0	0
17:45662000-46544000	88	56	27	7	28	DUP,DEL	17:45696000-45716000|17:46512000-46530000	17:45662000-46544000			dual	18	49	CBX1		Depmap		NPEPPS,KPNB1,TBKBP1,TBX21,SP2,CDK5RAP3
17:45662000-46544000	88	56	27	7	28	DUP,DEL	17:45696000-45716000|17:46512000-46530000	17:45662000-46544000			dual	18	49	SCRN2		Depmap		NPEPPS,KPNB1,TBKBP1,TBX21,SP2,CDK5RAP3
17:7516000-7764000	88	80	2	1	9	DEL	17:7516000-7764000				dual	12	12	DNAH2		Depmap		WRAP53,EFNB3,TMEM88
17:7516000-7764000	88	80	2	1	9	DEL	17:7516000-7764000				dual	12	12	KDM6B			CancerMine	WRAP53,EFNB3,TMEM88
17:7516000-7764000	88	80	2	1	9	DEL	17:7516000-7764000				dual	12	12	SAT2		Depmap		WRAP53,EFNB3,TMEM88
17:7516000-7764000	88	80	2	1	9	DEL	17:7516000-7764000				dual	12	12	SHBG		Depmap		WRAP53,EFNB3,TMEM88
17:7516000-7764000	88	80	2	1	9	DEL	17:7516000-7764000				dual	12	12	TP53	TCGA. 2015,Hayward et al., 2017,IntOGen,NCG	Depmap	CancerMine	WRAP53,EFNB3,TMEM88
3:113446000-113976000	88	52	39	2	9	DUP,DEL	3:113446000-113976000	3:113954000-113972000			dual	8	20					DRD3
6:165336000-165354000	88	50	41	0	25	DUP,DEL,TRA	6:165336000-165354000	6:165336000-165354000		6:165352000-165354000	dual	0	0
6:74584000-74630000	88	87	0	1	0	DEL	6:74584000-74630000				dual	0	1
1:191616000-191884000	87	14	65	2	16	DUP,DEL,TRA	1:191616000-191884000	1:191730000-191748000|1:191786000-191804000		1:191798000-191799000	dual	0	16
12:50262000-50302000	87	40	64	0	1	DUP,DEL	12:50262000-50282000	12:50262000-50302000			dual	1	3
12:59918000-59976000	87	52	76	0	14	DUP,DEL	12:59918000-59962000	12:59938000-59976000			dual	0	0
18:36808000-37076000	87	79	2	1	10	DEL	18:36808000-37076000				dual	0	5
3:32816000-33110000	87	59	37	7	2	DUP,DEL	3:32920000-32950000|3:33092000-33110000	3:32816000-33094000			dual	3	10	CCR4			CancerMine	TRIM71
5:58830000-59420000	87	20	44	6	30	DUP,DEL,TRA	5:58830000-59420000	5:59020000-59038000		5:58987000-58989000	dual	1	0	PDE4D			CancerMine
7:928000-1064000	87	66	36	2	7	DUP,DEL	7:936000-1064000	7:928000-952000|7:956000-974000			dual	5	4
20:12426000-12462000	86	43	54	0	0	DUP,DEL	20:12426000-12450000	20:12444000-12462000			dual	0	2
5:99392000-99724000	86	68	13	27	8	DUP,DEL,INV	5:99392000-99724000	5:99444000-99470000	5:99705000-99706000		dual	0	10
18:3310000-3814000	85	57	25	4	16	DUP,DEL	18:3310000-3782000|18:3794000-3814000	18:3778000-3796000			dual	2	45					TGIF1
5:141002000-141588000	85	48	28	4	29	DUP,DEL,TRA	5:141002000-141588000	5:141002000-141588000		5:141456000-141457000	dual	10	24	HDAC3		Depmap		ARAP3
5:141002000-141588000	85	48	28	4	29	DUP,DEL,TRA	5:141002000-141588000	5:141002000-141588000		5:141456000-141457000	dual	10	24	PCDH1		Depmap		ARAP3
7:29662000-29794000	85	63	1	28	17	DEL,TRA,INV	7:29662000-29794000		7:29714000-29715000|7:29723000-29725000	7:29684000-29686000	dual	0	9
11:49830000-49884000	84	25	19	41	12	DUP,DEL,INV	11:49844000-49862000	11:49830000-49884000	11:49843000-49845000|11:49879000-49881000		dual	0	0
12:40856000-40916000	84	77	44	1	3	DUP,DEL	12:40856000-40914000	12:40866000-40916000			dual	1	3
15:100332000-100358000	84	34	7	66	0	DEL,INV	15:100332000-100358000		15:100338000-100339000|15:100349000-100350000|15:100335000-100336000		manta	0	2
19:12396000-12568000	84	67	21	14	3	DUP,DEL,INV	19:12396000-12568000	19:12396000-12560000	19:12453000-12455000		dual	5	2
8:1060000-1124000	84	78	17	0	1	DUP,DEL	8:1060000-1124000	8:1060000-1078000			dual	1	0
8:79674000-79990000	84	62	31	3	5	DUP,DEL	8:79674000-79990000	8:79786000-79804000			dual	1	21					IL7
1:22888000-22936000	83	14	69	2	13	DUP,DEL,TRA	1:22896000-22936000	1:22888000-22914000		1:22904000-22905000	dual	1	0					EPHA8
1:240114000-240158000	83	40	35	35	1	DUP,DEL,INV	1:240114000-240148000	1:240126000-240158000	1:240116000-240117000		dual	0	1
1:58370000-58968000	83	29	51	5	11	DUP,DEL	1:58370000-58968000	1:58422000-58440000			dual	2	5	DAB1		Depmap		OMA1
11:57938000-57972000	83	45	10	36	0	DUP,DEL,INV	11:57954000-57972000	11:57938000-57968000	11:57967000-57968000		dual	3	0
11:60752000-60794000	83	1	82	0	1	DUP		11:60752000-60794000			gridss	1	0
18:65028000-65608000	83	47	43	1	12	DUP,DEL	18:65512000-65530000	18:65028000-65608000			dual	1	27					DSEL
19:3572000-3726000	83	50	18	2	27	DUP,DEL,TRA	19:3572000-3726000	19:3682000-3700000		19:3710000-3712000	dual	6	11
2:81744000-81800000	83	46	28	1	33	DUP,DEL,TRA	2:81744000-81800000	2:81752000-81770000		2:81753000-81754000|2:81762000-81764000	dual	0	3
21:10936000-11186000	83	34	0	1	56	DEL,TRA	21:10936000-11186000			21:10958000-10959000	dual	4	4					TPTE
5:166052000-166412000	83	68	5	4	11	DEL	5:166052000-166412000				dual	0	9
6:31064000-31118000	83	38	48	1	2	DUP,DEL	6:31092000-31110000|6:31064000-31082000	6:31072000-31118000			dual	5	1					CDSN
6:32770000-32862000	83	77	26	0	8	DUP,DEL	6:32770000-32862000	6:32770000-32862000			dual	5	4					TAP1,PSMB9
7:1146000-1220000	83	57	17	2	32	DUP,DEL,TRA	7:1146000-1220000	7:1146000-1166000		7:1185000-1186000|7:1209000-1211000	dual	2	3
7:1838000-1908000	83	46	59	2	16	DUP,DEL,TRA	7:1848000-1908000	7:1838000-1856000|7:1880000-1898000		7:1870000-1873000	dual	1	7
8:141312000-141652000	83	37	47	3	15	DUP,DEL	8:141312000-141652000	8:141350000-141368000|8:141582000-141600000			dual	3	7					AGO2
8:3136000-3182000	83	61	25	0	1	DUP,DEL	8:3136000-3178000	8:3136000-3182000			dual	1	0					CSMD1
9:136114000-136170000	83	60	40	1	1	DUP,DEL	9:136122000-136164000	9:136114000-136140000|9:136152000-136170000			dual	1	2
11:134142000-134224000	82	54	36	1	2	DUP,DEL	11:134142000-134224000	11:134142000-134224000			dual	2	1
11:48672000-48724000	82	77	0	0	7	DEL	11:48672000-48724000				dual	0	0
18:50918000-50940000	82	57	25	1	1	DUP,DEL	18:50922000-50940000	18:50918000-50936000			dual	1	0	DCC	Krauthammer et al., 2012,NCG
2:241774000-242054000	82	69	24	0	4	DUP,DEL	2:241774000-242054000	2:241800000-241818000			dual	6	10					SNED1,PASK
21:15420000-15472000	82	51	27	9	10	DUP,DEL	21:15420000-15438000|21:15452000-15472000	21:15434000-15460000			dual	0	1
22:49742000-49850000	82	72	17	1	8	DUP,DEL	22:49742000-49850000	22:49770000-49798000			dual	0	10
5:17912000-18096000	82	51	36	8	9	DUP,DEL	5:17956000-17976000	5:17912000-18096000			dual	0	8
6:170476000-170510000	82	73	38	0	0	DUP,DEL	6:170476000-170510000	6:170478000-170496000			manta	0	0
7:141996000-142056000	82	42	24	57	21	DUP,DEL,TRA,INV	7:141996000-142056000	7:142004000-142056000	7:142036000-142037000|7:142041000-142043000|7:142045000-142047000|7:142030000-142034000	7:142004000-142005000	dual	0	4
7:153748000-153786000	82	45	10	46	0	DUP,DEL,INV	7:153748000-153768000	7:153748000-153786000	7:153757000-153761000|7:153770000-153772000		manta	1	0					DPP6
X:31568000-32030000	82	28	14	1	50	DEL,TRA	X:31568000-32030000			X:32000000-32002000	dual	1	8					DMD
11:5752000-5818000	81	78	2	1	2	DEL	11:5752000-5818000				dual	4	1					OR52N1
11:65044000-65340000	81	22	46	4	29	DUP,DEL,TRA	11:65044000-65340000	11:65276000-65294000|11:65300000-65318000|11:65132000-65150000		11:65217000-65218000	dual	9	21	POLA2		Depmap		TIGD3,SLC25A45,FRMD8
11:68914000-69268000	81	18	45	8	20	DUP,DEL	11:68914000-69268000	11:69008000-69048000|11:69244000-69268000			dual	2	22					MYEOV
19:53594000-53642000	81	52	38	1	2	DUP,DEL	19:53594000-53642000	19:53594000-53642000			manta	3	0	ZNF347		Depmap
2:215720000-215768000	81	68	17	1	0	DUP,DEL	2:215720000-215758000	2:215750000-215768000			dual	0	0
2:240950000-241002000	81	59	36	0	0	DUP,DEL	2:240950000-240968000|2:240972000-241002000	2:240968000-240986000			dual	3	1
3:195644000-195742000	81	26	26	38	17	DUP,DEL,INV,TRA	3:195644000-195740000	3:195660000-195742000	3:195684000-195685000|3:195693000-195694000	3:195729000-195730000	dual	0	8
6:33000000-33082000	81	69	45	1	6	DUP,DEL	6:33000000-33080000	6:33064000-33082000			dual	2	1
7:142352000-142376000	81	67	2	34	18	DEL,INV,TRA	7:142352000-142376000		7:142358000-142363000	7:142367000-142368000	dual	1	0
1:72440000-72496000	80	52	33	0	1	DUP,DEL	1:72440000-72496000	1:72450000-72468000			dual	0	1
10:82728000-82762000	80	80	0	0	0	DEL	10:82728000-82762000				dual	0	0
12:131696000-131714000	80	42	0	23	34	DEL,INV,TRA	12:131696000-131714000		12:131710000-131712000	12:131712000-131713000	dual	0	2
16:60866000-60928000	80	71	1	1	21	DEL,TRA	16:60866000-60928000			16:60917000-60919000	dual	0	0
16:870000-902000	80	32	60	0	0	DUP,DEL	16:870000-886000	16:870000-902000			dual	0	0
18:33356000-33400000	80	80	3	0	0	DEL	18:33356000-33400000				dual	0	0
20:1372000-1400000	80	44	26	0	43	DUP,DEL,TRA	20:1372000-1400000	20:1372000-1392000		20:1380000-1382000	dual	1	4					FKBP1A
3:60734000-61176000	80	58	19	8	10	DUP,DEL	3:60734000-61176000	3:60774000-60792000			dual	1	0					FHIT
5:106010000-106258000	80	62	26	1	8	DUP,DEL	5:106222000-106258000|5:106024000-106042000	5:106010000-106246000			dual	0	13
5:10722000-11198000	80	61	20	4	12	DUP,DEL	5:10748000-10766000|5:10848000-10866000	5:10722000-11198000			dual	2	5					CTNND2
6:1132000-1330000	80	50	31	3	13	DUP,DEL	6:1132000-1330000	6:1226000-1244000			dual	1	18	FOXQ1			CancerMine
7:32792000-32836000	80	71	0	2	10	DEL,TRA	7:32792000-32836000			7:32826000-32827000	dual	0	6
8:39728000-39774000	80	80	0	0	0	DEL	8:39728000-39774000				manta	1	1	IDO1			CancerMine
11:102934000-103830000	79	14	25	8	65	DUP,DEL,TRA	11:103248000-103698000	11:102934000-103830000		11:103201000-103202000|11:103362000-103364000|11:103486000-103488000|11:103792000-103793000	dual	3	41					DCUN1D5
13:73712000-73768000	79	31	51	3	4	DUP,DEL	13:73712000-73768000	13:73722000-73746000			dual	0	4
17:80204000-80500000	79	33	56	3	6	DUP,DEL	17:80360000-80378000	17:80204000-80500000			dual	10	14	CSNK1D		Depmap		FOXK2
18:5292000-5336000	79	40	29	13	15	DUP,DEL,TRA,INV	18:5292000-5336000	18:5298000-5316000	18:5308000-5309000	18:5306000-5309000	dual	1	1
3:26418000-26478000	79	62	2	0	24	DEL,TRA	3:26418000-26478000			3:26470000-26471000	dual	0	0
7:81942000-81966000	79	51	32	0	0	DUP,DEL	7:81946000-81966000	7:81942000-81960000			dual	1	0					CACNA2D1
13:20912000-20930000	78	1	78	0	0	DUP		13:20912000-20930000			dual	0	2
13:74906000-74964000	78	73	55	1	0	DUP,DEL	13:74906000-74940000	13:74906000-74964000			dual	0	2
14:35420000-35478000	78	42	40	1	20	DUP,DEL,TRA	14:35420000-35478000	14:35422000-35478000		14:35432000-35433000	dual	1	1
14:40090000-40520000	78	59	27	3	10	DUP,DEL	14:40090000-40520000	14:40430000-40450000|14:40104000-40124000			dual	0	5
14:78106000-78134000	78	54	0	0	34	DEL,TRA	14:78106000-78134000			14:78109000-78110000	manta	0	2
2:45292000-45332000	78	25	57	7	6	DUP,DEL	2:45292000-45310000	2:45304000-45332000			dual	0	0
20:13204000-13974000	78	33	15	6	49	DUP,DEL,TRA	20:13330000-13348000	20:13204000-13974000		20:13655000-13657000|20:13703000-13705000	dual	5	10	TASP1		Depmap
3:66040000-66070000	78	45	37	1	0	DUP,DEL	3:66040000-66058000	3:66050000-66070000			dual	0	1
5:26784000-26810000	78	60	0	14	26	DEL,INV,TRA	5:26784000-26810000		5:26792000-26794000	5:26793000-26794000	dual	0	2
6:161478000-161862000	78	69	15	3	2	DUP,DEL	6:161532000-161550000|6:161676000-161694000|6:161718000-161736000	6:161478000-161862000			dual	3	21	PRKN			CancerMine	MAP3K4
6:38674000-38710000	78	75	7	0	0	DEL	6:38674000-38710000				dual	1	0					DNAH8
10:27600000-27620000	77	39	0	51	0	DEL,INV	10:27600000-27618000		10:27600000-27602000|10:27605000-27607000|10:27618000-27620000		manta	0	2
11:109752000-109998000	77	48	24	0	18	DUP,DEL,TRA	11:109752000-109998000	11:109830000-109848000		11:109924000-109925000	dual	1	27
11:114378000-114406000	77	77	0	0	0	DEL	11:114378000-114406000				dual	1	0
11:89924000-89942000	77	41	1	0	40	DEL,TRA	11:89924000-89942000			11:89932000-89933000	manta	2	0					CHORDC1
12:86998000-87360000	77	69	22	1	11	DUP,DEL	12:87186000-87218000|12:87150000-87168000	12:86998000-87360000			manta	1	0
13:23600000-23654000	77	60	23	0	2	DUP,DEL	13:23600000-23646000	13:23636000-23654000			dual	0	1
17:80842000-80866000	77	0	77	0	0	DUP		17:80842000-80866000			dual	1	0	TBCD		Depmap
2:202138000-202158000	77	24	0	0	62	DEL,TRA	2:202138000-202158000			2:202146000-202147000|2:202149000-202150000	dual	2	0					CASP8
2:228182000-228268000	77	46	22	11	26	DUP,DEL,TRA,INV	2:228182000-228240000	2:228232000-228268000	2:228252000-228253000	2:228189000-228191000|2:228193000-228196000|2:228221000-228223000	dual	2	5					MFF
4:10202000-10422000	77	77	0	1	0	DEL	4:10202000-10422000				dual	0	18
4:131536000-131710000	77	44	33	1	7	DUP,DEL	4:131536000-131554000|4:131686000-131704000	4:131540000-131710000			dual	0	0
4:170262000-170288000	77	38	20	0	26	DUP,DEL,TRA	4:170270000-170288000	4:170262000-170280000		4:170280000-170282000	dual	0	4
5:165206000-165874000	77	33	15	4	35	DUP,DEL,TRA	5:165206000-165874000	5:165296000-165314000		5:165681000-165682000	dual	0	15
5:85218000-85262000	77	70	3	5	3	DEL	5:85218000-85262000				dual	0	0
9:36280000-36486000	77	65	18	3	6	DUP,DEL	9:36354000-36374000|9:36414000-36432000|9:36466000-36484000|9:36300000-36318000	9:36280000-36486000			dual	1	10					RNF38
X:143742000-143866000	77	59	0	1	31	DEL,TRA	X:143742000-143866000			X:143793000-143795000|X:143825000-143826000	dual	0	10
1:72746000-72820000	76	69	0	10	0	DEL	1:72746000-72820000				dual	1	0					NEGR1
10:18836000-18856000	76	2	16	62	0	DUP,INV		10:18836000-18854000	10:18844000-18846000|10:18847000-18848000|10:18851000-18852000|10:18854000-18856000		dual	1	0	NSUN6	NCG
12:78366000-78386000	76	48	0	36	0	DEL,INV	12:78366000-78386000		12:78383000-78384000		dual	0	0
16:69646000-69868000	76	44	47	31	5	DUP,DEL,INV	16:69846000-69868000	16:69646000-69868000	16:69761000-69763000		dual	4	5					NFAT5,NQO1,NOB1,WWP2
4:105048000-105254000	76	34	52	2	26	DUP,DEL,TRA	4:105048000-105254000	4:105048000-105254000		4:105108000-105110000|4:105190000-105192000	dual	0	2
6:151476000-151522000	76	74	0	1	1	DEL	6:151476000-151522000				dual	0	1
7:101032000-101092000	76	67	11	0	0	DUP,DEL	7:101050000-101092000	7:101032000-101050000			dual	1	1
7:103826000-103930000	76	64	16	0	3	DUP,DEL	7:103848000-103884000	7:103826000-103930000			dual	1	5	ORC5		Depmap
7:3268000-3314000	76	57	18	2	3	DUP,DEL	7:3294000-3314000|7:3268000-3286000	7:3276000-3294000			dual	0	1
7:62356000-62392000	76	52	50	25	5	DUP,DEL,INV	7:62356000-62392000	7:62360000-62392000	7:62357000-62359000		dual	0	0
9:138186000-138226000	76	70	11	1	1	DUP,DEL	9:138198000-138226000	9:138186000-138204000			dual	0	0
1:182270000-182298000	75	19	10	6	56	DUP,DEL,TRA	1:182280000-182298000	1:182270000-182288000		1:182274000-182275000	dual	0	3
10:27216000-27238000	75	48	47	70	0	DUP,DEL,INV	10:27216000-27238000	10:27216000-27238000	10:27223000-27225000|10:27226000-27228000|10:27229000-27230000|10:27233000-27236000		dual	0	0
10:50980000-51724000	75	57	9	18	3	DEL,INV	10:50980000-51724000		10:51488000-51490000		dual	5	0					MSMB,NCOA4
11:50278000-50296000	75	1	30	44	0	DUP,INV		11:50278000-50296000	11:50290000-50292000		dual	0	0
11:67388000-67764000	75	38	15	15	21	DUP,DEL,TRA	11:67634000-67654000	11:67388000-67764000		11:67744000-67746000	dual	5	10
12:26926000-27238000	75	40	13	18	27	DUP,DEL,INV	12:26926000-27238000	12:27208000-27226000	12:26928000-26930000		dual	6	18
12:33480000-33660000	75	59	54	3	2	DUP,DEL	12:33480000-33660000	12:33494000-33516000|12:33612000-33660000			dual	1	0					SYT10
2:179288000-179324000	75	73	3	38	30	DEL,TRA,INV	2:179288000-179324000		2:179315000-179316000	2:179295000-179297000|2:179315000-179316000	dual	2	4
5:149432000-149474000	75	74	0	1	0	DEL	5:149432000-149474000				dual	2	0					CSF1R
5:84806000-84832000	75	75	0	0	0	DEL	5:84806000-84832000				dual	0	0
6:23784000-24184000	75	17	12	8	53	DEL,TRA	6:23784000-24184000			6:23978000-23979000|6:24053000-24055000|6:24056000-24058000	dual	2	14					DCDC2
7:104316000-104600000	75	65	4	1	9	DEL	7:104316000-104600000				dual	1	36
7:114666000-114698000	75	38	40	0	1	DUP,DEL	7:114666000-114698000	7:114676000-114694000			dual	0	0
7:157710000-157814000	75	54	39	3	2	DUP,DEL	7:157726000-157744000|7:157760000-157784000	7:157710000-157814000			dual	0	3
7:280000-308000	75	6	68	1	2	DUP		7:280000-308000			dual	1	0
9:83462000-83494000	75	15	65	1	0	DUP,DEL	9:83476000-83494000	9:83462000-83488000			dual	0	5
X:70108000-70150000	75	40	0	33	34	DEL,TRA,INV	X:70108000-70150000		X:70129000-70130000|X:70137000-70138000|X:70139000-70141000	X:70116000-70118000	dual	2	0
10:129914000-129956000	74	65	0	0	14	DEL,TRA	10:129914000-129956000			10:129931000-129933000	dual	1	1					MKI67
12:48018000-48038000	74	13	33	0	44	DUP,DEL,TRA	12:48018000-48038000	12:48018000-48036000		12:48026000-48028000	dual	0	1
16:55864000-55868000	74	0	0	73	1	INV			16:55864000-55868000		manta	1	0
17:32476000-32884000	74	53	1	1	27	DEL,TRA	17:32476000-32884000			17:32673000-32674000	manta	7	9	CCL2			CancerMine	CCL8
2:194664000-194978000	74	40	0	3	42	DEL,TRA	2:194664000-194978000			2:194754000-194755000|2:194971000-194972000|2:194974000-194975000	dual	0	10
2:79048000-79090000	74	73	0	0	1	DEL	2:79048000-79090000				dual	0	0
20:61708000-61734000	74	52	32	0	0	DUP,DEL	20:61708000-61734000	20:61714000-61732000			dual	0	1
22:38144000-38740000	74	57	18	7	10	DUP,DEL	22:38474000-38492000|22:38666000-38684000	22:38144000-38740000			dual	17	31	ANKRD54		Depmap
22:38144000-38740000	74	57	18	7	10	DUP,DEL	22:38474000-38492000|22:38666000-38684000	22:38144000-38740000			dual	17	31	BAIAP2L2		Depmap
22:38144000-38740000	74	57	18	7	10	DUP,DEL	22:38474000-38492000|22:38666000-38684000	22:38144000-38740000			dual	17	31	C22orf23		Depmap
22:38144000-38740000	74	57	18	7	10	DUP,DEL	22:38474000-38492000|22:38666000-38684000	22:38144000-38740000			dual	17	31	CSNK1E		Depmap
22:38144000-38740000	74	57	18	7	10	DUP,DEL	22:38474000-38492000|22:38666000-38684000	22:38144000-38740000			dual	17	31	GALR3		Depmap
22:38144000-38740000	74	57	18	7	10	DUP,DEL	22:38474000-38492000|22:38666000-38684000	22:38144000-38740000			dual	17	31	MAFF		Depmap
22:38144000-38740000	74	57	18	7	10	DUP,DEL	22:38474000-38492000|22:38666000-38684000	22:38144000-38740000			dual	17	31	MICALL1		Depmap
22:38144000-38740000	74	57	18	7	10	DUP,DEL	22:38474000-38492000|22:38666000-38684000	22:38144000-38740000			dual	17	31	SOX10		Depmap	CancerMine
22:38144000-38740000	74	57	18	7	10	DUP,DEL	22:38474000-38492000|22:38666000-38684000	22:38144000-38740000			dual	17	31	TRIOBP		Depmap
5:43508000-43532000	74	73	0	0	2	DEL	5:43508000-43532000				dual	2	0					PAIP1
8:6970000-7004000	74	68	0	5	13	DEL	8:6970000-7004000				dual	0	0
9:136616000-136646000	74	49	30	0	0	DUP,DEL	9:136616000-136636000	9:136628000-136646000			dual	1	0					VAV2
1:86392000-86416000	73	44	0	0	38	DEL,TRA	1:86392000-86416000			1:86398000-86400000	manta	0	0
13:65334000-65362000	73	55	20	0	1	DUP,DEL	13:65334000-65362000	13:65344000-65362000			dual	0	1
2:235804000-235822000	73	39	0	0	42	DEL,TRA	2:235804000-235822000			2:235810000-235811000	manta	0	2
20:3930000-4250000	73	28	12	0	46	DEL,TRA	20:3930000-4250000			20:4099000-4100000	dual	3	23
3:1034000-1226000	73	33	40	2	11	DUP,DEL	3:1110000-1122000	3:1034000-1226000			dual	1	2					CNTN6
3:175724000-176344000	73	40	24	4	35	DUP,DEL,TRA	3:175724000-176344000	3:175724000-176176000		3:175940000-175942000	dual	0	13
4:118556000-118612000	73	68	25	0	1	DUP,DEL	4:118556000-118612000	4:118570000-118612000			dual	0	2
4:175616000-175636000	73	71	1	0	1	DEL	4:175616000-175636000				dual	0	1
5:86074000-86126000	73	54	38	0	0	DUP,DEL	5:86074000-86092000|5:86106000-86126000	5:86090000-86108000			dual	0	0
5:97392000-97424000	73	72	10	0	1	DUP,DEL	5:97392000-97424000	5:97398000-97416000			dual	0	0
6:121784000-121818000	73	67	35	2	1	DUP,DEL	6:121788000-121818000	6:121784000-121802000			dual	0	5
6:21734000-22062000	73	54	10	5	15	DEL	6:21734000-22062000				dual	0	19
6:23676000-23698000	73	47	26	0	1	DUP,DEL	6:23676000-23696000	6:23680000-23698000			dual	0	0
8:143346000-143392000	73	43	34	0	1	DUP,DEL	8:143346000-143392000	8:143374000-143392000			dual	1	2
X:78912000-78958000	73	70	0	42	0	DEL,INV	X:78912000-78958000		X:78923000-78924000|X:78926000-78927000|X:78921000-78922000		dual	0	3
1:180500000-181054000	72	24	37	44	11	DUP,DEL,INV	1:180500000-181054000	1:180500000-181052000	1:180509000-180510000|1:181043000-181045000		dual	4	14
1:31454000-32060000	72	24	34	5	15	DUP,DEL	1:31454000-32060000	1:31550000-31568000|1:31858000-31876000			dual	7	24	FABP3		Depmap		PUM1
1:68962000-69688000	72	27	42	14	13	DUP,DEL,INV	1:68962000-69688000	1:69046000-69064000	1:69129000-69130000		dual	1	8					DEPDC1
20:12626000-12652000	72	54	23	0	0	DUP,DEL	20:12632000-12652000	20:12626000-12644000			dual	0	0
3:196034000-196280000	72	56	6	1	15	DEL	3:196034000-196280000				dual	4	7					UBXN7,RNF168
4:178894000-178936000	72	39	41	0	0	DUP,DEL	4:178894000-178928000	4:178918000-178936000			dual	0	0
4:65986000-66020000	72	48	0	0	35	DEL,TRA	4:65986000-66020000			4:66016000-66017000	dual	0	0
5:1654000-1692000	72	68	2	1	2	DEL	5:1654000-1692000				manta	0	1
5:39787000-39788000	72	0	1	0	71	TRA				5:39787000-39788000	manta	0	0
6:28888000-28908000	72	31	1	50	0	DEL,INV	6:28888000-28908000		6:28894000-28896000		dual	1	2	TRIM27			CancerMine
6:62174000-62216000	72	58	15	0	10	DUP,DEL	6:62178000-62216000	6:62174000-62200000			manta	0	0
6:6906000-6946000	72	65	10	0	1	DUP,DEL	6:6906000-6942000	6:6928000-6946000			dual	0	3
7:110956000-111346000	72	30	1	6	56	DEL,TRA	7:110956000-111346000			7:111053000-111054000|7:111231000-111233000	dual	1	14					IMMP2L
10:134916000-134986000	71	69	2	1	0	DEL	10:134916000-134986000				dual	2	0					ADGRA1,KNDC1
10:81168000-81198000	71	71	1	0	2	DEL	10:81168000-81198000				dual	1	5					ZCCHC24
11:128034000-128068000	71	44	35	0	0	DUP,DEL	11:128034000-128068000	11:128050000-128068000			dual	0	7
13:19310000-19386000	71	49	17	0	19	DUP,DEL	13:19320000-19386000	13:19310000-19386000			manta	0	1
18:3988000-4012000	71	36	41	0	0	DUP,DEL	18:3988000-4006000	18:3994000-4012000			dual	1	0
19:53812000-53830000	71	41	0	38	0	DEL,INV	19:53812000-53830000		19:53815000-53816000		manta	0	0
2:137010000-137174000	71	44	10	0	21	DUP,DEL,TRA	2:137010000-137174000	2:137056000-137092000		2:137056000-137057000|2:137103000-137105000	dual	0	4
2:240830000-240870000	71	69	10	0	1	DUP,DEL	2:240830000-240870000	2:240844000-240864000			dual	1	0
2:34686000-34760000	71	48	24	0	6	DUP,DEL	2:34686000-34746000	2:34742000-34760000			dual	0	0
20:23284000-23304000	71	0	71	0	0	DUP		20:23284000-23304000			dual	0	0
21:47770000-47834000	71	61	17	0	1	DUP,DEL	21:47770000-47814000	21:47794000-47834000			manta	1	0
3:190660000-190706000	71	70	0	0	2	DEL	3:190660000-190706000				dual	0	4
3:195190000-195240000	71	48	13	0	22	DUP,DEL,TRA	3:195190000-195240000	3:195208000-195234000		3:195194000-195195000	manta	0	0
3:60094000-60286000	71	33	35	1	15	DUP,DEL,TRA	3:60108000-60286000	3:60094000-60112000		3:60116000-60118000	dual	0	6
5:125906000-126262000	71	34	34	1	13	DUP,DEL	5:125906000-126262000	5:126114000-126132000			dual	5	10					PHAX,LMNB1
5:24424000-25012000	71	44	16	11	21	DUP,DEL	5:24424000-24768000	5:24654000-25012000			dual	1	7					CDH10
6:28950000-29166000	71	56	7	3	13	DEL	6:28950000-29166000				dual	6	6					ZNF311
7:26206000-26260000	71	43	1	1	55	DEL,TRA	7:26206000-26260000			7:26241000-26242000|7:26251000-26253000|7:26245000-26249000	manta	3	3	CBX3		Depmap		HNRNPA2B1
7:26206000-26260000	71	43	1	1	55	DEL,TRA	7:26206000-26260000			7:26241000-26242000|7:26251000-26253000|7:26245000-26249000	manta	3	3	NFE2L3			NCG	HNRNPA2B1
9:12548000-12568000	71	47	1	0	30	DEL,TRA	9:12548000-12568000			9:12556000-12557000	dual	0	1
9:13764000-13794000	71	14	69	0	1	DUP,DEL	9:13764000-13782000	9:13776000-13794000			dual	0	0
X:86270000-86296000	71	53	0	0	22	DEL,TRA	X:86270000-86296000			X:86279000-86281000	dual	0	0
1:174242000-174552000	70	46	0	4	30	DEL,TRA	1:174242000-174552000			1:174471000-174472000	dual	2	0
1:2044000-2236000	70	35	45	2	0	DUP,DEL	1:2044000-2236000	1:2134000-2152000			dual	3	7	SKI		Depmap	CancerMine	PRKCZ
1:75128000-75176000	70	39	34	0	0	DUP,DEL	1:75128000-75158000	1:75158000-75176000			dual	2	0
10:17434000-17626000	70	39	3	0	39	DEL,TRA	10:17434000-17626000			10:17590000-17591000	dual	1	12
10:99092000-99118000	70	69	0	1	0	DEL	10:99092000-99118000				dual	2	0	RRP12		Depmap
12:103086000-103402000	70	60	6	2	12	DEL	12:103086000-103402000				dual	2	5					ASCL1
16:58638000-58686000	70	66	4	0	0	DEL	16:58638000-58686000				manta	1	4	CNOT1		Depmap
18:76172000-76212000	70	58	17	0	0	DUP,DEL	18:76188000-76212000	18:76172000-76192000			dual	0	0
19:7220000-7268000	70	65	2	2	2	DEL	19:7220000-7268000				dual	1	1	INSR			CancerMine
20:55578000-55624000	70	66	5	6	0	DEL	20:55578000-55624000				dual	0	10
22:24266000-24320000	70	57	1	14	4	DEL,INV	22:24266000-24320000		22:24294000-24296000		dual	4	2					DDT
3:105766000-105858000	70	56	0	2	22	DEL,TRA	3:105766000-105858000			3:105791000-105792000	dual	0	13
3:98402000-98438000	70	30	40	1	3	DUP,DEL	3:98402000-98424000	3:98420000-98438000			dual	0	6
5:52184000-52408000	70	28	45	1	0	DUP,DEL	5:52184000-52408000	5:52204000-52222000			dual	3	10					ITGA1,ITGA2
5:78244000-78292000	70	24	53	0	0	DUP,DEL	5:78256000-78288000	5:78274000-78292000|5:78244000-78262000			dual	1	1					ARSB
6:13718000-13782000	70	21	56	4	14	DUP,DEL,TRA	6:13730000-13748000	6:13718000-13782000		6:13762000-13763000	dual	0	3
6:94372000-94406000	70	48	21	0	5	DUP,DEL	6:94388000-94406000	6:94372000-94392000			dual	0	0
7:155110000-155150000	70	27	52	0	5	DUP,DEL	7:155118000-155150000	7:155110000-155150000			dual	0	1
7:65890000-66072000	70	16	31	38	7	DUP,DEL,INV	7:65890000-66062000	7:65932000-66072000	7:65897000-65898000|7:66030000-66031000		manta	0	9
7:96496000-96560000	70	61	44	0	0	DUP,DEL	7:96496000-96558000	7:96520000-96560000			dual	0	0
1:17666000-17694000	69	67	3	0	0	DEL	1:17666000-17694000				dual	1	0					PADI4
1:3088000-3108000	69	42	31	0	0	DUP,DEL	1:3088000-3108000	1:3088000-3108000			manta	1	0					PRDM16
11:134592000-134628000	69	60	33	0	0	DUP,DEL	11:134592000-134628000	11:134600000-134620000			dual	0	0
12:10731000-10750000	69	54	0	2	22	DEL,TRA	12:10732000-10750000			12:10731000-10733000	dual	0	0
12:129862000-129890000	69	44	31	0	2	DUP,DEL	12:129862000-129882000	12:129872000-129890000			dual	0	0
12:7942000-8134000	69	55	16	4	8	DUP,DEL	12:7942000-8134000	12:7950000-8096000			manta	3	7					NANOG,SLC2A3
19:54878000-55128000	69	37	17	5	16	DUP,DEL	19:54972000-55012000|19:55030000-55048000	19:54878000-55128000			dual	8	6					LAIR1,TTYH1
2:32792000-33104000	69	39	31	3	4	DUP,DEL	2:32792000-33104000	2:32942000-32960000			dual	2	21					BIRC6
21:9822000-9864000	69	50	1	0	22	DEL,TRA	21:9822000-9864000			21:9828000-9832000	dual	0	1
3:18720000-18766000	69	69	0	0	0	DEL	3:18720000-18766000				dual	0	1
5:15566000-15952000	69	48	19	16	6	DUP,DEL	5:15566000-15952000	5:15758000-15776000			dual	1	1	FBXL7		Depmap
6:114944000-115304000	69	42	12	2	25	DUP,DEL,TRA	6:114944000-115304000	6:114956000-114974000		6:115109000-115111000	dual	0	5
7:11148000-11252000	69	39	42	1	5	DUP,DEL	7:11154000-11172000	7:11148000-11252000			dual	1	1
7:8774000-8792000	69	69	0	0	0	DEL	7:8774000-8792000				dual	1	0
8:130260000-130794000	69	42	19	2	15	DUP,DEL	8:130650000-130668000	8:130260000-130794000			dual	1	68					GSDMC
8:131672000-131702000	69	51	27	0	2	DUP,DEL	8:131672000-131698000	8:131684000-131702000			dual	0	4
8:16676000-16832000	69	57	13	1	4	DUP,DEL	8:16676000-16832000	8:16810000-16828000			dual	0	4
8:16954000-16994000	69	67	0	1	1	DEL	8:16954000-16994000				dual	1	0
8:78178000-78390000	69	27	43	0	1	DUP,DEL	8:78372000-78390000	8:78178000-78388000			dual	0	4
8:8370000-8396000	69	57	0	0	15	DEL,TRA	8:8370000-8396000			8:8383000-8384000	dual	0	8
1:199430000-199458000	68	42	0	0	33	DEL,TRA	1:199430000-199458000			1:199440000-199441000	dual	0	2
11:1050000-1096000	68	40	39	0	0	DUP,DEL	11:1070000-1096000	11:1050000-1080000			dual	1	1					MUC2
11:1140000-1158000	68	4	63	0	3	DUP		11:1140000-1158000			dual	1	1					MUC5AC
12:97476000-97510000	68	37	29	1	12	DUP,DEL,TRA	12:97480000-97510000	12:97476000-97494000		12:97503000-97504000	dual	0	0
13:22502000-22552000	68	57	19	0	2	DUP,DEL	13:22514000-22552000	13:22502000-22520000			dual	0	0
14:80088000-80124000	68	68	0	0	0	DEL	14:80088000-80124000				dual	0	0
15:76027000-76030000	68	1	1	67	0	INV			15:76027000-76030000		manta	0	0
16:22690000-22728000	68	11	35	8	23	DUP,DEL,TRA	16:22710000-22728000	16:22690000-22710000		16:22711000-22712000	manta	0	2
17:57862000-58118000	68	49	17	5	4	DUP,DEL	17:57862000-58118000	17:58002000-58020000			dual	4	19					VMP1,RPS6KB1,RNFT1
21:20110000-20140000	68	44	42	0	13	DUP,DEL,TRA	21:20114000-20134000	21:20110000-20140000		21:20129000-20131000	dual	0	8
22:25568000-25586000	68	46	0	0	28	DEL,TRA	22:25568000-25586000			22:25574000-25575000	dual	1	0
4:189416000-189512000	68	54	36	1	1	DUP,DEL	4:189416000-189512000	4:189416000-189438000			dual	0	2
4:72748000-72796000	68	47	24	0	1	DUP,DEL	4:72760000-72796000	4:72748000-72766000			dual	0	0
6:160920000-161092000	68	41	45	0	52	DUP,DEL,TRA	6:160920000-161090000	6:160920000-161092000		6:160928000-160929000|6:161081000-161083000	manta	1	2	LPA			CancerMine
7:88776000-88806000	68	21	47	0	0	DUP,DEL	7:88776000-88794000	7:88782000-88806000			dual	0	0
8:144692000-144724000	68	34	2	3	39	DEL,TRA	8:144692000-144724000			8:144701000-144702000|8:144716000-144717000	dual	1	2
8:93140000-93362000	68	33	5	37	5	DEL,INV	8:93140000-93362000		8:93190000-93191000|8:93194000-93196000		dual	0	5
9:131034000-131440000	68	45	30	5	9	DUP,DEL	9:131034000-131440000	9:131218000-131236000			dual	10	14	SPTAN1		Depmap		GOLGA2,CERCAM
9:73888000-73968000	68	54	26	0	2	DUP,DEL	9:73888000-73958000	9:73888000-73968000			dual	0	3
11:27636000-27868000	67	63	0	1	3	DEL	11:27636000-27868000				manta	1	5	BDNF		Depmap
11:56250000-56276000	67	34	35	1	1	DUP,DEL	11:56250000-56270000	11:56258000-56276000			gridss	1	2
11:56430000-56724000	67	35	9	4	33	DEL,TRA	11:56430000-56724000			11:56474000-56476000	dual	3	9					OR9G1
12:84574000-84624000	67	64	0	14	1	DEL,INV	12:84574000-84624000		12:84614000-84616000		dual	0	0
13:36798000-36828000	67	66	0	0	1	DEL	13:36798000-36828000				dual	1	0
13:83156000-83214000	67	52	32	4	0	DUP,DEL	13:83156000-83188000	13:83170000-83214000			dual	0	1
14:55382000-55383000	67	0	0	10	64	INV,TRA			14:55382000-55383000	14:55382000-55383000	manta	0	0
18:14224000-14316000	67	62	9	0	5	DEL	18:14224000-14316000				manta	0	0
19:52878000-52950000	67	39	22	7	0	DUP,DEL	19:52880000-52900000	19:52878000-52950000			manta	3	0	ZNF528		Depmap
19:54714000-54760000	67	49	26	3	0	DUP,DEL	19:54714000-54752000	19:54716000-54760000			manta	3	4
2:56062000-56092000	67	66	0	1	0	DEL	2:56062000-56092000				dual	0	2
22:40192000-40804000	67	46	11	13	16	DEL	22:40192000-40804000				dual	6	16					FAM83F,TNRC6B,ADSL
22:47758000-47792000	67	37	38	0	1	DUP,DEL	22:47772000-47792000	22:47758000-47776000			dual	0	0
4:93564000-93766000	67	25	21	21	11	DUP,DEL,INV,TRA	4:93564000-93766000	4:93618000-93636000	4:93568000-93569000|4:93570000-93571000	4:93570000-93571000	dual	0	0
5:126934000-126960000	67	62	0	0	6	DEL	5:126934000-126960000				manta	0	0
6:30878000-30896000	67	42	27	0	1	DUP,DEL	6:30878000-30896000	6:30878000-30896000			dual	2	0					VARS2
7:75284000-75322000	67	51	0	0	21	DEL,TRA	7:75284000-75322000			7:75293000-75294000	dual	0	4
8:76758000-76780000	67	52	20	0	17	DUP,DEL,TRA	8:76758000-76780000	8:76760000-76780000		8:76770000-76772000	dual	0	1
1:14428000-14464000	66	63	37	2	1	DUP,DEL	1:14428000-14464000	1:14428000-14448000			dual	0	4
1:187812000-187842000	66	24	40	0	5	DUP,DEL	1:187818000-187842000	1:187812000-187830000			dual	0	2
1:4652000-4718000	66	21	51	0	1	DUP,DEL	1:4668000-4718000	1:4652000-4670000|1:4688000-4706000			dual	1	1	AJAP1		Depmap
1:92670000-92690000	66	35	34	0	0	DUP,DEL	1:92672000-92690000	1:92670000-92688000			dual	1	1
11:58578000-58608000	66	65	1	0	0	DEL	11:58578000-58608000				dual	1	0
13:93026000-93066000	66	22	12	0	43	DUP,DEL,TRA	13:93026000-93066000	13:93030000-93048000		13:93033000-93035000|13:93037000-93038000	dual	0	2
15:40853000-40872000	66	1	25	1	39	DUP,TRA		15:40854000-40872000		15:40853000-40855000	dual	2	0	RPUSD2		Depmap
16:50414000-50454000	66	0	66	0	0	DUP		16:50414000-50454000			gridss	0	0
18:22884000-22918000	66	37	42	0	0	DUP,DEL	18:22884000-22902000	18:22900000-22918000			dual	1	0					ZNF521
18:66212000-66238000	66	66	0	0	0	DEL	18:66212000-66238000				manta	0	0
18:76014000-76050000	66	34	27	1	5	DUP,DEL	18:76014000-76032000	18:76032000-76050000			manta	0	0
19:23794000-23818000	66	33	33	0	1	DUP,DEL	19:23796000-23818000	19:23794000-23812000			dual	0	0
19:740000-796000	66	54	13	1	2	DUP,DEL	19:756000-796000	19:740000-758000			dual	2	1
2:1418000-1438000	66	21	58	0	0	DUP,DEL	2:1420000-1438000	2:1418000-1438000			dual	1	0					TPO
2:241112000-241166000	66	59	10	1	0	DUP,DEL	2:241112000-241166000	2:241128000-241146000			dual	0	0
2:40464000-40612000	66	48	35	17	1	DUP,DEL,INV	2:40472000-40490000	2:40464000-40612000	2:40479000-40481000		dual	0	17
3:168038000-168526000	66	52	25	4	3	DUP,DEL	3:168038000-168526000	3:168356000-168374000			dual	0	24
3:66754000-66786000	66	43	40	0	5	DUP,DEL	3:66754000-66786000	3:66754000-66786000			dual	0	0
4:106226000-106248000	66	64	0	0	2	DEL	4:106226000-106248000				manta	0	0
4:120004000-120036000	66	63	0	0	13	DEL,TRA	4:120004000-120036000			4:120018000-120019000	manta	0	5
4:163206000-163262000	66	66	1	0	0	DEL	4:163206000-163262000				dual	0	0
5:25574000-25842000	66	39	28	8	10	DUP,DEL	5:25644000-25662000|5:25812000-25842000	5:25574000-25836000			dual	0	3
5:50194000-50276000	66	51	18	0	0	DUP,DEL	5:50210000-50276000	5:50194000-50212000			dual	0	2
7:12992000-13132000	66	56	0	2	11	DEL	7:12992000-13132000				dual	0	18
9:129050000-129082000	66	41	35	0	1	DUP,DEL	9:129064000-129082000	9:129050000-129068000			dual	0	4
10:38780000-38828000	65	57	18	0	2	DUP,DEL	10:38780000-38828000	10:38794000-38828000			gridss	0	2
10:5192000-5334000	65	58	12	26	6	DUP,DEL,INV	10:5192000-5334000	10:5192000-5334000	10:5294000-5295000		dual	1	2
11:83028000-83029000	65	1	0	31	43	INV,TRA			11:83028000-83029000	11:83028000-83029000	manta	0	0
11:92610000-92782000	65	47	28	3	5	DUP,DEL	11:92610000-92782000	11:92686000-92704000|11:92652000-92670000			dual	2	8	FAT3	IntOGen
13:102446000-102482000	65	15	49	0	1	DUP,DEL	13:102446000-102464000	13:102464000-102482000			dual	1	2					FGF14
15:20506000-20558000	65	21	2	1	48	DEL,TRA	15:20506000-20558000			15:20513000-20517000	manta	0	0
15:37526000-37554000	65	65	0	0	0	DEL	15:37526000-37554000				dual	0	1
20:54192000-54224000	65	36	4	2	29	DEL,TRA	20:54192000-54224000			20:54199000-54201000	manta	0	3
3:154518000-154778000	65	24	32	31	4	DUP,DEL,INV	3:154518000-154778000	3:154554000-154572000|3:154638000-154656000	3:154731000-154733000		dual	1	11	MME		Depmap
3:2296000-2322000	65	64	31	0	0	DUP,DEL	3:2296000-2322000	3:2296000-2322000			dual	0	0
3:8712000-8732000	65	63	3	0	0	DEL	3:8712000-8732000				manta	0	4
4:163054000-163090000	65	41	28	0	2	DUP,DEL	4:163054000-163072000	4:163072000-163090000			dual	1	0					FSTL5
5:178100000-178128000	65	65	0	0	2	DEL	5:178100000-178128000				dual	0	1
5:29834000-29868000	65	30	25	2	15	DUP,DEL,TRA	5:29850000-29868000	5:29834000-29854000		5:29837000-29838000	dual	0	0
6:12656000-12902000	65	57	0	13	4	DEL,INV	6:12656000-12902000		6:12801000-12803000		dual	1	30
6:52602000-52770000	65	10	50	0	9	DUP,DEL	6:52602000-52770000	6:52728000-52746000|6:52644000-52700000			manta	4	9
7:158096000-158144000	65	59	16	1	1	DUP,DEL	7:158096000-158144000	7:158114000-158144000			dual	1	0	PTPRN2		Depmap
9:137676000-137700000	65	65	0	0	0	DEL	9:137676000-137700000				dual	1	0					COL5A1
1:244552000-244570000	64	22	1	0	48	DEL,TRA	1:244552000-244570000			1:244560000-244563000	dual	1	0					C1orf100
1:56978000-57006000	64	0	64	0	0	DUP		1:56978000-57006000			dual	1	4
11:107150000-107168000	64	46	0	19	0	DEL,INV	11:107150000-107168000		11:107151000-107152000		dual	0	0
11:2774000-2824000	64	62	1	1	1	DEL	11:2774000-2824000				dual	1	3					KCNQ1
11:63188000-63842000	64	20	26	10	28	DUP,DEL,TRA	11:63188000-63842000	11:63764000-63782000|11:63808000-63826000		11:63382000-63383000	dual	14	31	MARK2			CancerMine	PLAAT4,PLAAT3,NAA40,COX8A,OTUB1,MACROD1
11:63188000-63842000	64	20	26	10	28	DUP,DEL,TRA	11:63188000-63842000	11:63764000-63782000|11:63808000-63826000		11:63382000-63383000	dual	14	31	RTN3		Depmap		PLAAT4,PLAAT3,NAA40,COX8A,OTUB1,MACROD1
12:90734000-90772000	64	0	52	0	18	DUP,TRA		12:90734000-90772000		12:90735000-90737000	dual	0	1
15:22814000-22840000	64	44	35	0	0	DUP,DEL	15:22814000-22840000	15:22820000-22840000			manta	1	0
16:65212000-65388000	64	12	47	4	12	DUP,DEL	16:65212000-65388000	16:65284000-65302000|16:65354000-65372000			dual	0	0
19:29910000-30204000	64	44	15	4	6	DUP,DEL	19:29942000-30204000	19:29910000-30028000			dual	4	11
2:157194000-157410000	64	39	23	2	3	DUP,DEL	2:157194000-157410000	2:157204000-157222000			dual	1	9					GPD2
2:16242000-16284000	64	61	6	0	1	DEL	2:16242000-16284000				manta	0	0
21:35230000-35258000	64	52	32	0	0	DUP,DEL	21:35230000-35258000	21:35230000-35248000			dual	1	1
22:42894000-42982000	64	60	17	2	3	DUP,DEL	22:42894000-42982000	22:42894000-42978000			manta	3	5					SERHL2,POLDIP3
3:84096000-84116000	64	63	0	0	1	DEL	3:84096000-84116000				dual	0	0
4:7606000-7670000	64	39	28	0	1	DUP,DEL	4:7608000-7644000	4:7606000-7670000			dual	1	6					SORCS2
6:168662000-168728000	64	37	22	0	15	DUP,DEL,TRA	6:168662000-168728000	6:168662000-168706000		6:168722000-168723000	dual	1	1					DACT2
6:51728000-51754000	64	59	0	0	9	DEL	6:51728000-51754000				dual	1	0					PKHD1
6:96408000-96444000	64	1	64	0	0	DUP		6:96408000-96444000			gridss	0	0
7:149272000-149328000	64	39	27	0	0	DUP,DEL	7:149274000-149328000	7:149272000-149316000			dual	0	4
8:143950000-144008000	64	45	19	0	2	DUP,DEL	8:143950000-144006000	8:143950000-144008000			manta	2	2	CYP11B1		Depmap
8:4922000-4990000	64	63	0	0	1	DEL	8:4922000-4990000				dual	0	0
9:107776000-107828000	64	35	0	34	1	DEL,INV	9:107776000-107828000		9:107816000-107818000		dual	0	6
9:134592000-134632000	64	41	27	0	0	DUP,DEL	9:134592000-134612000	9:134608000-134632000			dual	1	8	RAPGEF1		Depmap
9:96492000-96512000	64	32	34	0	0	DUP,DEL	9:96492000-96512000	9:96494000-96512000			dual	0	0
1:175070000-175210000	63	39	17	19	1	DUP,DEL,INV	1:175070000-175210000	1:175154000-175172000	1:175200000-175202000		dual	2	6					TNN
1:243118000-243138000	63	35	0	1	28	DEL,TRA	1:243118000-243138000			1:243119000-243121000	dual	0	0
10:125990000-126278000	63	15	34	2	23	DUP,DEL,TRA	10:126022000-126040000	10:125990000-126278000		10:126145000-126147000	dual	3	9					LHPP
10:84118000-84348000	63	39	30	0	0	DUP,DEL	10:84118000-84348000	10:84220000-84238000			dual	1	0					NRG3
12:105764000-105784000	63	45	48	0	3	DUP,DEL	12:105764000-105782000	12:105766000-105784000			manta	1	1
13:112196000-112680000	63	55	13	7	1	DUP,DEL	13:112260000-112278000|13:112600000-112634000|13:112660000-112680000	13:112196000-112668000			dual	0	9
14:23086000-23118000	63	60	0	0	4	DEL	14:23086000-23118000				dual	1	3
14:98766000-98794000	63	63	0	0	0	DEL	14:98766000-98794000				dual	0	0
15:22364000-22392000	63	44	0	5	19	DEL,TRA	15:22364000-22392000			15:22372000-22376000	dual	2	1
15:79018000-79036000	63	0	39	28	0	DUP,INV		15:79018000-79036000	15:79029000-79030000		dual	0	3
16:4222000-4260000	63	24	37	1	9	DUP,DEL	16:4242000-4260000	16:4222000-4244000			dual	1	3
16:49970000-50010000	63	51	28	0	4	DUP,DEL	16:49970000-50000000	16:49992000-50010000			dual	0	1
19:23274000-23308000	63	21	40	9	1	DUP,DEL	19:23274000-23308000	19:23282000-23308000			dual	1	0
2:10130000-10172000	63	18	32	7	17	DUP,DEL,TRA	2:10130000-10164000	2:10142000-10172000		2:10138000-10140000	dual	1	2					GRHL1
2:209032000-209060000	63	2	29	1	37	DUP,TRA		2:209032000-209060000		2:209033000-209035000	dual	1	5
22:32680000-32714000	63	45	33	0	0	DUP,DEL	22:32680000-32710000	22:32696000-32714000			dual	0	0
3:129754000-129816000	63	51	0	2	13	DEL	3:129754000-129816000				dual	1	2
3:45802000-45840000	63	61	1	0	1	DEL	3:45802000-45840000				dual	1	0
4:44958000-45038000	63	35	33	3	1	DUP,DEL	4:44962000-44982000|4:45020000-45038000	4:44958000-45036000			dual	0	4
5:43656000-43834000	63	58	55	1	5	DUP,DEL	5:43656000-43834000	5:43656000-43834000			manta	1	12					NNT
5:59790000-60182000	63	47	26	2	5	DUP,DEL	5:59938000-59960000|5:59992000-60026000|5:60088000-60120000	5:59790000-60182000			dual	4	11	PDE4D			CancerMine	DEPDC1B,ERCC8
5:7362000-7458000	63	21	41	3	8	DUP,DEL	5:7362000-7382000|5:7438000-7456000	5:7362000-7458000			dual	1	5					ADCY2
6:36656000-36712000	63	30	41	1	1	DUP,DEL	6:36656000-36712000	6:36680000-36704000			dual	2	0	CPNE5		Depmap
6:44118000-44494000	63	31	31	4	13	DUP,DEL	6:44118000-44494000	6:44214000-44232000			dual	12	21	CAPN11		Depmap
6:44118000-44494000	63	31	31	4	13	DUP,DEL	6:44118000-44494000	6:44214000-44232000			dual	12	21	CDC5L			CancerMine
6:44118000-44494000	63	31	31	4	13	DUP,DEL	6:44118000-44494000	6:44214000-44232000			dual	12	21	HSP90AB1	IntOGen
6:44118000-44494000	63	31	31	4	13	DUP,DEL	6:44118000-44494000	6:44214000-44232000			dual	12	21	NFKBIE	Shain et al., 2015,IntOGen
6:44118000-44494000	63	31	31	4	13	DUP,DEL	6:44118000-44494000	6:44214000-44232000			dual	12	21	SLC35B2		Depmap
6:44118000-44494000	63	31	31	4	13	DUP,DEL	6:44118000-44494000	6:44214000-44232000			dual	12	21	SPATS1		Depmap
6:44118000-44494000	63	31	31	4	13	DUP,DEL	6:44118000-44494000	6:44214000-44232000			dual	12	21	TCTE1		Depmap
6:44118000-44494000	63	31	31	4	13	DUP,DEL	6:44118000-44494000	6:44214000-44232000			dual	12	21	TMEM63B		Depmap
6:658000-784000	63	44	3	1	25	DEL,TRA	6:658000-784000			6:695000-696000	dual	1	12					EXOC2
9:83346000-83382000	63	36	0	0	31	DEL,TRA	9:83346000-83382000			9:83372000-83374000	dual	0	0
X:154356000-154496000	63	46	6	10	11	DEL	X:154356000-154496000				manta	2	1					RAB39B
X:3030000-3044000	63	33	1	0	31	DEL,TRA	X:3030000-3044000			X:3039000-3040000	dual	1	0
X:4136000-4162000	63	39	0	0	42	DEL,TRA	X:4136000-4162000			X:4159000-4161000|X:4144000-4146000	manta	0	0
1:196726000-196902000	62	46	49	2	2	DUP,DEL	1:196726000-196754000|1:196758000-196902000	1:196726000-196902000			manta	3	9					CFHR1
1:55068000-55104000	62	62	0	0	0	DEL	1:55068000-55104000				dual	2	1					ACOT11
1:56122000-56142000	62	36	28	6	6	DUP,DEL	1:56122000-56142000	1:56124000-56142000			dual	0	2
10:33412000-33460000	62	24	39	0	9	DUP,DEL	10:33412000-33430000	10:33424000-33460000			dual	0	10
11:83110000-83128000	62	1	35	1	28	DUP,TRA		11:83110000-83128000		11:83126000-83127000	dual	0	0
11:98240000-98280000	62	40	9	16	5	DEL,INV	11:98240000-98280000		11:98264000-98265000|11:98268000-98269000		dual	0	0
12:132113000-132115000	62	0	1	61	0	INV			12:132113000-132115000		manta	0	0
13:34802000-34824000	62	53	54	0	8	DUP,DEL	13:34802000-34824000	13:34802000-34824000			dual	0	1
14:102956000-102988000	62	0	61	0	1	DUP		14:102956000-102988000			gridss	2	2
14:104746000-104774000	62	54	5	0	6	DEL	14:104746000-104774000				manta	0	0
15:20020000-20046000	62	56	0	0	8	DEL	15:20020000-20046000				dual	0	2
15:52636000-52874000	62	2	42	3	18	DUP,TRA		15:52636000-52874000		15:52731000-52732000	dual	3	26	MYO5A		Depmap		ARPP19
18:29512000-29530000	62	1	60	0	1	DUP		18:29512000-29530000			manta	1	0
19:58026000-58044000	62	24	0	44	1	DEL,INV	19:58026000-58044000		19:58037000-58038000|19:58032000-58034000		dual	2	0
2:123352000-123398000	62	59	51	38	0	DUP,DEL,INV	2:123356000-123380000	2:123352000-123398000	2:123369000-123371000		dual	0	4
2:203140000-203504000	62	17	23	13	25	DUP,DEL	2:203140000-203504000	2:203154000-203172000			dual	3	16					NOP58,BMPR2,FAM117B
20:18166000-18252000	62	59	43	0	0	DUP,DEL	20:18168000-18200000|20:18232000-18252000	20:18166000-18252000			dual	1	4
4:165860000-165862000	62	0	0	62	0	INV			4:165860000-165862000		manta	0	0
4:165868000-165870000	62	0	0	62	0	INV			4:165868000-165870000		manta	0	0
4:40000-76000	62	46	4	16	3	DEL,INV	4:40000-76000		4:54000-55000		dual	2	0					ZNF595
5:62564000-62938000	62	54	4	2	6	DEL	5:62564000-62938000				manta	0	2
7:134596000-134615000	62	29	2	0	37	DEL,TRA	7:134596000-134614000			7:134614000-134615000	dual	1	2	CALD1		Depmap
7:135462000-135506000	62	19	47	1	0	DUP,DEL	7:135474000-135492000	7:135462000-135506000			dual	0	2
7:156724000-156786000	62	34	57	0	1	DUP,DEL	7:156742000-156770000	7:156724000-156786000			dual	1	1
8:125784000-125822000	62	62	0	0	0	DEL	8:125784000-125822000				dual	0	4
8:82898000-83014000	62	50	2	0	15	DEL	8:82898000-83014000				dual	0	2
8:84950000-84972000	62	61	0	0	1	DEL	8:84950000-84972000				dual	0	0
9:138470000-138524000	62	28	36	0	1	DUP,DEL	9:138470000-138514000	9:138506000-138524000			dual	1	3
1:16354000-16398000	61	31	35	0	0	DUP,DEL	1:16354000-16398000	1:16358000-16398000			dual	3	0	CLCNKB		Depmap
11:23304000-23340000	61	61	0	0	0	DEL	11:23304000-23340000				dual	0	3
12:132052000-132076000	61	35	29	1	11	DUP,DEL	12:132052000-132076000	12:132052000-132076000			dual	0	0
12:31252000-31282000	61	40	12	13	5	DUP,DEL,INV	12:31262000-31282000	12:31252000-31282000	12:31274000-31276000		manta	1	7
12:33288000-33320000	61	41	24	1	0	DUP,DEL	12:33288000-33316000	12:33302000-33320000			dual	0	0
15:60532000-60550000	61	36	2	0	29	DEL,TRA	15:60532000-60550000			15:60537000-60539000	dual	0	1
15:83754000-83784000	61	35	27	0	1	DUP,DEL	15:83764000-83784000	15:83754000-83772000			dual	1	1
17:11402000-11440000	61	60	26	0	1	DUP,DEL	17:11402000-11440000	17:11404000-11422000			dual	0	0
17:39216000-39284000	61	33	34	30	1	DUP,DEL,INV	17:39216000-39284000	17:39234000-39284000	17:39240000-39242000		dual	7	1	KRTAP4-12		Depmap
18:76364000-76390000	61	57	2	0	4	DEL	18:76364000-76390000				manta	0	0
19:24476000-24578000	61	45	7	2	18	DEL	19:24476000-24578000				dual	0	0
19:2666000-2846000	61	58	4	3	3	DEL	19:2666000-2846000				dual	7	2	DIRAS1		Depmap		GNG7,ZNF554
19:30890000-30908000	61	39	0	0	29	DEL,TRA	19:30890000-30908000			19:30901000-30902000	dual	0	0
19:37452000-37488000	61	60	2	0	0	DEL	19:37452000-37488000				dual	1	0
19:47520000-47552000	61	20	45	0	2	DUP,DEL	19:47520000-47538000	19:47532000-47552000			dual	2	0					TMEM160
19:9804000-9822000	61	42	1	0	26	DEL,TRA	19:9804000-9822000			19:9812000-9813000	manta	0	0
22:48994000-49022000	61	56	4	0	5	DEL	22:48994000-49022000				dual	0	0
3:170942000-171252000	61	35	24	2	6	DUP,DEL	3:170942000-171220000	3:171208000-171252000			dual	1	21					TNIK
3:194534000-194566000	61	60	33	0	1	DUP,DEL	3:194534000-194566000	3:194534000-194556000			dual	0	4
4:115166000-115206000	61	45	21	0	0	DUP,DEL	4:115166000-115192000	4:115188000-115206000			dual	0	5
4:124920000-124954000	61	54	0	12	0	DEL,INV	4:124920000-124954000		4:124931000-124933000		dual	0	2
4:190638000-190708000	61	21	42	2	2	DUP,DEL	4:190648000-190708000	4:190638000-190656000			dual	0	8
5:250000-354000	61	31	6	27	14	DEL,INV	5:250000-354000		5:262000-263000		dual	3	10	SDHA		Depmap		PDCD6,AHRR
6:33116000-33138000	61	61	0	0	0	DEL	6:33116000-33138000				dual	1	1
7:113630000-113962000	61	46	1	7	16	DEL	7:113630000-113962000				manta	1	3					FOXP2
7:4150000-4206000	61	43	16	0	4	DUP,DEL	7:4150000-4206000	7:4160000-4196000			dual	1	1					SDK1
7:57654000-57672000	61	23	0	0	41	DEL,TRA	7:57654000-57672000			7:57661000-57666000|7:57669000-57670000	manta	0	0
7:67104000-67142000	61	56	0	1	8	DEL	7:67104000-67142000				manta	0	2
7:90014000-90032000	61	49	0	0	15	DEL,TRA	7:90014000-90032000			7:90022000-90023000	manta	1	0
8:144252000-144304000	61	47	2	0	12	DEL	8:144252000-144304000				dual	1	2
8:20796000-20830000	61	15	47	0	0	DUP,DEL	8:20798000-20816000	8:20796000-20830000			gridss	0	0
8:72198000-72226000	61	60	1	0	0	DEL	8:72198000-72226000				dual	1	0	EYA1			CancerMine
9:105566000-105626000	61	61	0	0	0	DEL	9:105566000-105626000				dual	0	0
X:16480000-16566000	61	55	35	1	0	DUP,DEL	X:16532000-16566000	X:16480000-16562000			dual	0	6
X:3600000-3618000	61	60	0	1	0	DEL	X:3600000-3618000				dual	0	0
1:246550000-246816000	60	47	4	3	13	DEL	1:246550000-246816000				manta	3	10	TFB2M		Depmap		SMYD3
1:40246000-40316000	60	6	20	45	0	DUP,INV		1:40246000-40316000	1:40252000-40254000|1:40256000-40258000		dual	2	4					BMP8B,TRIT1
11:1626000-1672000	60	18	35	16	0	DUP,DEL,INV	11:1646000-1672000	11:1626000-1660000	11:1643000-1644000		dual	3	0					KRTAP5-5
12:133288000-133326000	60	39	24	2	15	DUP,DEL,TRA	12:133298000-133318000	12:133288000-133326000		12:133319000-133320000	dual	2	2					ANKLE2
12:7790000-7842000	60	45	1	1	23	DEL,TRA	12:7790000-7842000			12:7812000-7814000|12:7830000-7831000	dual	1	1
13:87142000-87164000	60	53	0	7	0	DEL	13:87142000-87164000				dual	0	0
16:88438000-88478000	60	25	52	1	2	DUP,DEL	16:88438000-88474000	16:88438000-88478000			dual	1	2					ZNF469
18:39134000-39162000	60	53	0	0	10	DEL	18:39134000-39162000				dual	0	0
19:11266000-11306000	60	58	1	0	1	DEL	19:11266000-11306000				dual	2	4	SPC24		Depmap
2:222792000-222810000	60	0	58	0	7	DUP		2:222792000-222810000			gridss	0	0
2:229940000-229966000	60	60	0	1	1	DEL	2:229940000-229966000				manta	0	5
2:89842000-89874000	60	35	26	1	1	DUP,DEL	2:89848000-89874000	2:89842000-89866000			gridss	0	0
20:61080000-61314000	60	48	13	0	2	DUP,DEL	20:61080000-61314000	20:61174000-61216000			dual	1	6
21:10592000-10642000	60	48	0	20	2	DEL,INV	21:10592000-10642000		21:10618000-10620000		manta	0	0
22:42560000-42812000	60	27	21	4	12	DUP,DEL	22:42560000-42812000	22:42784000-42802000			dual	2	16	TCF20		Depmap
3:162018000-162046000	60	34	2	0	38	DEL,TRA	3:162018000-162046000			3:162027000-162028000|3:162036000-162037000	dual	0	1
3:162504000-162636000	60	38	1	28	1	DEL,INV	3:162504000-162636000		3:162525000-162526000|3:162547000-162548000|3:162545000-162546000		dual	0	1
3:190264000-190300000	60	38	26	1	1	DUP,DEL	3:190282000-190300000	3:190264000-190282000			dual	1	0					IL1RAP
3:22062000-22106000	60	40	35	0	0	DUP,DEL	3:22062000-22106000	3:22076000-22100000			dual	0	0
4:101922000-101970000	60	41	22	0	0	DUP,DEL	4:101942000-101970000	4:101922000-101942000			dual	1	4					PPP3CA
4:187152000-187170000	60	29	0	35	0	DEL,INV	4:187152000-187170000		4:187163000-187165000		manta	1	0
5:46216000-46234000	60	51	1	4	6	DEL	5:46216000-46234000				manta	0	0
7:12234000-12292000	60	31	40	0	4	DUP,DEL	7:12272000-12292000	7:12234000-12276000			dual	1	0					TMEM106B
7:141750000-141804000	60	57	34	0	1	DUP,DEL	7:141752000-141804000	7:141750000-141796000			manta	1	3					MGAM
7:142454000-142496000	60	20	29	1	45	DUP,DEL,TRA	7:142454000-142496000	7:142456000-142496000		7:142486000-142487000|7:142474000-142476000	manta	1	1	PRSS1		Depmap
7:157038000-157064000	60	58	0	1	2	DEL	7:157038000-157064000				manta	1	0
7:560000-578000	60	1	60	0	0	DUP		7:560000-578000			gridss	0	1
8:5720000-5758000	60	59	0	0	1	DEL	8:5720000-5758000				manta	0	1
9:69778000-70412000	60	48	6	0	10	DEL	9:69778000-70412000				manta	1	27
1:112682000-112714000	59	51	0	0	10	DEL	1:112682000-112714000				dual	0	0
1:119400000-119402000	59	0	0	0	59	TRA				1:119400000-119402000	manta	0	0
1:247810000-247874000	59	20	55	0	6	DUP,DEL	1:247810000-247866000	1:247824000-247842000|1:247856000-247874000			gridss	1	0
11:3410000-3624000	59	30	0	2	34	DEL,TRA	11:3410000-3624000			11:3560000-3562000	manta	0	6
11:60842000-60878000	59	29	38	1	0	DUP,DEL	11:60842000-60862000	11:60858000-60878000			dual	1	0					CD5
12:131566000-131590000	59	42	17	0	1	DUP,DEL	12:131572000-131590000	12:131566000-131584000			dual	1	0					ADGRD1
12:33816000-33862000	59	58	1	1	0	DEL	12:33816000-33862000				dual	0	0
12:96002000-96022000	59	58	0	0	1	DEL	12:96002000-96022000				dual	0	1
13:68962000-69056000	59	54	3	0	2	DEL	13:68962000-69056000				dual	0	0
17:35134000-35156000	59	57	0	0	4	DEL	17:35134000-35156000				manta	0	1
17:39570000-39604000	59	54	37	0	1	DUP,DEL	17:39570000-39604000	17:39570000-39604000			dual	2	2
19:15104000-15130000	59	16	48	0	0	DUP,DEL	19:15112000-15130000	19:15104000-15130000			gridss	2	0					SLC1A6
19:17416000-17461000	59	30	12	1	24	DUP,DEL,TRA	19:17438000-17456000|19:17416000-17436000	19:17430000-17460000		19:17459000-17461000	dual	4	4	MRPL34		Depmap
21:15224000-15280000	59	24	23	0	22	DUP,DEL	21:15224000-15280000	21:15240000-15280000			manta	0	0
21:46144000-46180000	59	21	43	1	2	DUP,DEL	21:46144000-46162000	21:46162000-46180000			manta	0	0
22:17876000-18014000	59	53	4	4	2	DEL	22:17876000-18014000				dual	1	1
22:46340000-46372000	59	58	1	0	0	DEL	22:46340000-46372000				dual	1	1					WNT7B
3:156966000-157000000	59	17	52	2	0	DUP,DEL	3:156982000-157000000	3:156966000-156984000			gridss	1	4	VEPH1		Depmap
4:120856000-120876000	59	54	0	0	8	DEL	4:120856000-120876000				dual	0	0
4:80880000-80904000	59	15	1	0	43	DEL,TRA	4:80880000-80904000			4:80894000-80895000	dual	1	1					ANTXR2
4:88110000-88144000	59	59	0	0	0	DEL	4:88110000-88144000				dual	1	0					KLHL8
6:161252000-161288000	59	39	50	4	1	DUP,DEL	6:161252000-161288000	6:161262000-161284000			dual	0	0
6:93500000-93534000	59	38	27	1	0	DUP,DEL	6:93516000-93534000	6:93500000-93518000			dual	0	0
7:100992000-101014000	59	59	0	0	0	DEL	7:100992000-101014000				dual	1	0
7:127912000-127931000	59	17	0	1	46	DEL,TRA	7:127912000-127930000			7:127930000-127931000	dual	0	0
7:7450000-7616000	59	46	1	13	4	DEL	7:7450000-7616000				manta	2	9					COL28A1,MIOS
1:234562000-234600000	58	48	40	0	0	DUP,DEL	1:234562000-234600000	1:234574000-234592000			dual	1	1
1:80786000-80804000	58	11	0	39	9	DEL,INV	1:80786000-80804000		1:80794000-80796000		manta	0	0
10:133564000-133600000	58	40	22	0	0	DUP,DEL	10:133564000-133586000	10:133566000-133600000			dual	0	2
12:128028000-128064000	58	49	10	0	3	DUP,DEL	12:128028000-128048000	12:128046000-128064000			dual	0	5
12:131920000-131938000	58	37	0	23	0	DEL,INV	12:131920000-131938000		12:131923000-131924000		dual	0	0
12:132092000-132110000	58	3	12	47	0	DUP,INV		12:132092000-132110000	12:132106000-132110000		dual	0	1
12:132630000-132652000	58	20	44	14	1	DUP,DEL,INV	12:132632000-132652000	12:132630000-132650000	12:132649000-132651000		dual	1	0	NOC4L		Depmap
14:60332000-60352000	58	58	0	0	0	DEL	14:60332000-60352000				dual	1	0
15:41842000-41880000	58	49	0	29	46	DEL,TRA,INV	15:41842000-41880000		15:41853000-41855000|15:41859000-41861000|15:41862000-41863000|15:41864000-41865000	15:41851000-41854000|15:41871000-41872000	dual	1	2	TYRO3			CancerMine
15:66850000-66888000	58	55	2	0	4	DEL	15:66850000-66888000				manta	1	2					LCTL
16:23528000-23529000	58	4	0	0	54	TRA				16:23528000-23529000	manta	0	0
17:20362000-20624000	58	53	0	4	3	DEL	17:20362000-20624000				dual	2	9
18:38250000-38276000	58	57	1	0	0	DEL	18:38250000-38276000				dual	0	1
18:63426000-63458000	58	19	0	0	45	DEL,TRA	18:63426000-63458000			18:63448000-63450000	dual	1	1
2:12282000-12320000	58	42	0	0	24	DEL,TRA	2:12282000-12320000			2:12293000-12294000	dual	0	6
2:154886000-154908000	58	49	9	1	1	DEL	2:154886000-154908000				manta	0	0
2:239006000-239054000	58	29	42	0	0	DUP,DEL	2:239006000-239036000	2:239018000-239054000			dual	3	3
2:75492000-75514000	58	1	57	0	0	DUP		2:75492000-75514000			dual	0	4
2:89124000-89336000	58	26	7	39	5	DEL,INV	2:89124000-89336000		2:89253000-89256000|2:89295000-89296000		manta	0	3
20:43305000-43306000	58	1	0	39	18	INV,TRA			20:43305000-43306000	20:43305000-43306000	dual	0	0
20:50484000-50520000	58	37	30	1	1	DUP,DEL	20:50484000-50516000	20:50502000-50520000			dual	0	5
3:109734000-109754000	58	28	0	1	49	DEL,TRA	3:109734000-109754000			3:109751000-109752000	dual	0	2
3:16750000-16780000	58	47	13	0	1	DUP,DEL	3:16762000-16780000	3:16750000-16768000			gridss	0	2
3:33118000-33382000	58	44	10	3	10	DUP,DEL	3:33118000-33382000	3:33332000-33350000			dual	5	8
5:117860000-117888000	58	53	6	1	10	DEL,TRA	5:117860000-117888000			5:117879000-117881000	manta	0	0
5:57850000-57868000	58	56	1	0	1	DEL	5:57850000-57868000				manta	0	0
6:123171000-123172000	58	4	0	0	54	TRA				6:123171000-123172000	manta	0	0
6:40176000-40178000	58	9	5	0	51	TRA				6:40176000-40178000	manta	0	0
6:56172000-56208000	58	7	55	0	1	DUP		6:56172000-56208000			dual	0	0
8:140000000-140034000	58	6	52	0	0	DUP		8:140000000-140034000			gridss	0	0
9:101300000-101328000	58	36	37	0	2	DUP,DEL	9:101300000-101320000	9:101310000-101328000			dual	1	5
9:136368000-136386000	58	57	0	0	1	DEL	9:136368000-136386000				dual	1	2
1:110178000-110206000	57	47	1	0	13	DEL,TRA	1:110178000-110206000			1:110196000-110198000	manta	1	1
1:119820000-120216000	57	22	16	6	17	DUP,DEL	1:120066000-120084000	1:119820000-120216000			dual	4	25					HAO2,ZNF697
10:100488000-100506000	57	46	9	0	5	DEL	10:100488000-100506000				dual	1	0					HPSE2
11:55296000-55318000	57	56	0	1	0	DEL	11:55296000-55318000				dual	0	0
11:6862000-6904000	57	55	1	0	1	DEL	11:6862000-6904000				dual	3	1
12:124772000-124804000	57	28	13	2	26	DUP,DEL,TRA	12:124786000-124804000	12:124772000-124790000		12:124780000-124781000	dual	1	0					RFLNA
12:17568000-17626000	57	34	54	0	0	DUP,DEL	12:17598000-17626000	12:17568000-17598000			dual	0	0
12:38214000-38252000	57	43	10	4	8	DUP,DEL	12:38234000-38252000	12:38214000-38236000			manta	0	1
12:99766000-99856000	57	55	6	1	8	DEL	12:99766000-99856000				dual	1	1
15:26488000-26506000	57	47	10	0	0	DUP,DEL	15:26488000-26506000	15:26488000-26506000			gridss	0	2
16:63430000-63452000	57	41	26	0	2	DUP,DEL	16:63434000-63452000	16:63430000-63448000			dual	0	2
19:36644000-36720000	57	35	19	1	5	DUP,DEL	19:36644000-36720000	19:36698000-36716000			dual	2	3
2:56484000-56512000	57	43	16	0	1	DUP,DEL	2:56484000-56512000	2:56494000-56512000			dual	0	0
2:59614000-59654000	57	49	0	1	7	DEL	2:59614000-59654000				dual	0	0
21:21578000-21608000	57	50	2	1	5	DEL	21:21578000-21608000				manta	0	0
21:46434000-46484000	57	50	16	0	0	DUP,DEL	21:46434000-46482000	21:46466000-46484000			dual	0	4
22:19140000-19164000	57	16	49	0	2	DUP,DEL	22:19146000-19164000	22:19140000-19158000			manta	1	0	SLC25A1		Depmap
3:134290000-134308000	57	13	0	0	47	DEL,TRA	3:134290000-134308000			3:134299000-134300000	dual	1	0
3:141564000-142070000	57	27	24	1	13	DUP,DEL	3:141564000-142070000	3:141588000-141606000			dual	4	18					ATP1B3,XRN1
3:194606000-194644000	57	47	15	0	0	DUP,DEL	3:194606000-194624000	3:194624000-194644000			dual	0	3
3:82924000-82946000	57	12	43	1	1	DUP,DEL	3:82928000-82946000	3:82924000-82942000			dual	0	1
3:97850000-97940000	57	52	51	0	3	DUP,DEL	3:97850000-97940000	3:97850000-97940000			manta	3	1
6:102442000-102472000	57	0	57	0	0	DUP		6:102442000-102472000			dual	0	0
6:154676000-154710000	57	40	0	0	26	DEL,TRA	6:154676000-154710000			6:154678000-154680000	manta	2	1
6:64658000-64678000	57	47	2	0	9	DEL	6:64658000-64678000				dual	0	1
6:83086000-83120000	57	57	0	0	0	DEL	6:83086000-83120000				dual	0	2
7:135776000-135794000	57	0	31	0	31	DUP,TRA		7:135776000-135794000		7:135792000-135793000	dual	0	2
7:142512000-142536000	57	15	46	0	3	DUP,DEL	7:142518000-142536000	7:142512000-142530000			manta	0	0
7:54588000-54624000	57	35	24	1	0	DUP,DEL	7:54588000-54606000	7:54606000-54624000			dual	1	0
7:97394000-97430000	57	22	27	14	1	DUP,DEL	7:97404000-97422000	7:97394000-97430000			dual	0	2
7:9790000-9812000	57	43	5	7	7	DEL	7:9790000-9812000				dual	0	0
8:2190000-2230000	57	30	35	0	2	DUP,DEL	8:2190000-2226000	8:2206000-2230000			dual	0	3
8:58108000-58290000	57	18	37	2	1	DUP,DEL	8:58108000-58290000	8:58164000-58182000			dual	0	4
8:83264000-83290000	57	56	0	1	0	DEL	8:83264000-83290000				dual	0	0
9:137710000-137872000	57	9	39	0	11	DUP		9:137710000-137872000			dual	3	5					COL5A1
9:93594000-93662000	57	35	21	0	13	DUP,DEL,TRA	9:93596000-93662000	9:93594000-93612000		9:93646000-93648000	manta	1	0	SYK	NCG		CancerMine
X:32548000-32998000	57	41	24	0	7	DUP,DEL	X:32548000-32998000	X:32960000-32978000			dual	1	5					DMD
X:69436000-69456000	57	31	14	19	2	DUP,DEL,INV	X:69438000-69456000	X:69436000-69454000	X:69446000-69447000		gridss	1	0
1:106006000-106032000	56	50	3	0	29	DEL,TRA	1:106006000-106032000			1:106015000-106016000	manta	0	5
1:225984000-226016000	56	54	1	0	27	DEL,TRA	1:225984000-226016000			1:225995000-225996000	dual	1	0	EPHX1		Depmap
1:24393000-24412000	56	44	0	0	17	DEL,TRA	1:24394000-24412000			1:24393000-24394000	manta	1	1					MYOM3
1:247976000-248002000	56	37	17	0	2	DUP,DEL	1:247976000-247994000	1:247984000-248002000			dual	1	0
1:840000-852000	56	0	56	0	0	DUP		1:840000-852000			gridss	0	1
10:109799000-109801000	56	0	0	0	56	TRA				10:109799000-109801000	dual	0	0
10:44666000-44696000	56	55	0	0	1	DEL	10:44666000-44696000				dual	0	3
11:10358000-10384000	56	19	0	15	29	DEL,INV,TRA	11:10358000-10384000		11:10362000-10364000	11:10365000-10367000	manta	0	3
11:22424000-22448000	56	56	0	0	0	DEL	11:22424000-22448000				manta	0	1
11:22998000-23022000	56	40	21	0	4	DUP,DEL	11:22998000-23022000	11:22998000-23016000			dual	0	0
11:55218000-55258000	56	55	0	1	1	DEL	11:55218000-55258000				dual	0	0
11:67966000-67986000	56	4	53	1	0	DUP		11:67966000-67986000			manta	1	0					KMT5B
12:104298000-104328000	56	32	24	0	2	DUP,DEL	12:104310000-104328000	12:104298000-104316000			dual	1	1					HSP90B1
12:31944000-32080000	56	45	11	1	4	DUP,DEL	12:31944000-32010000	12:31992000-32080000			dual	1	8					H3-5
13:25100000-25118000	56	35	10	20	0	DUP,DEL,INV	13:25100000-25118000	13:25100000-25118000	13:25116000-25117000		dual	0	0
13:38370000-38372000	56	0	0	0	56	TRA				13:38370000-38372000	manta	0	0
13:57744000-57798000	56	55	3	0	0	DEL	13:57744000-57798000				dual	5	1
14:105404000-105428000	56	50	10	0	0	DUP,DEL	14:105406000-105428000	14:105404000-105428000			manta	2	0					AHNAK2
14:24304000-24328000	56	0	56	0	0	DUP		14:24304000-24328000			dual	0	0
14:34506000-34540000	56	49	0	2	7	DEL	14:34506000-34540000				manta	0	3
16:1290000-1324000	56	33	24	5	0	DUP,DEL	16:1306000-1324000	16:1290000-1308000			dual	2	1	TPSD1		Depmap		TPSAB1
16:57716000-57736000	56	56	0	0	0	DEL	16:57716000-57736000				manta	2	1
17:72630000-72648000	56	51	4	0	2	DEL	17:72630000-72648000				manta	0	0
18:67940000-67964000	56	55	1	0	0	DEL	18:67940000-67964000				manta	1	0	SOCS6		Depmap
18:74338000-74374000	56	55	0	1	2	DEL	18:74338000-74374000				manta	0	0
19:23646000-23664000	56	35	1	7	32	DEL,TRA	19:23646000-23664000			19:23649000-23651000	dual	0	1
19:33078000-33106000	56	0	56	0	0	DUP		19:33078000-33106000			dual	2	0					PDCD5
19:47336000-47337000	56	0	0	0	56	TRA				19:47336000-47337000	manta	0	0
2:118718000-118750000	56	33	27	0	0	DUP,DEL	2:118730000-118750000	2:118718000-118736000			gridss	1	3
2:179108000-179134000	56	3	55	1	0	DUP		2:179108000-179134000			gridss	0	0
2:182848000-182866000	56	56	1	0	0	DEL	2:182848000-182866000				dual	1	0
2:188662000-188681000	56	27	0	0	34	DEL,TRA	2:188662000-188680000			2:188680000-188681000	dual	0	0
2:231801000-231803000	56	0	0	0	56	TRA				2:231801000-231803000	dual	0	0
2:242844000-243044000	56	40	24	1	5	DUP,DEL	2:242844000-243044000	2:243026000-243044000|2:242998000-243016000			dual	0	8
20:15426000-15698000	56	51	4	0	4	DEL	20:15426000-15698000				manta	1	0					MACROD2
20:59950000-59984000	56	47	8	0	5	DEL	20:59950000-59984000				manta	0	1
22:33742000-33770000	56	54	6	1	0	DEL	22:33742000-33770000				dual	0	2
22:42502000-42548000	56	39	18	0	2	DUP,DEL	22:42502000-42546000	22:42514000-42548000			manta	2	0
22:47006000-47072000	56	11	44	1	4	DUP,DEL	22:47018000-47072000	22:47006000-47044000			dual	1	3
3:178542000-178578000	56	54	1	0	2	DEL	3:178542000-178578000				dual	1	1
3:34882000-34902000	56	42	0	16	0	DEL,INV	3:34882000-34902000		3:34891000-34893000		manta	0	0
4:61322000-61512000	56	19	10	1	35	DEL,TRA	4:61322000-61512000			4:61437000-61439000	dual	0	4
5:121414000-121432000	56	1	55	0	0	DUP		5:121414000-121432000			dual	0	3
5:18410000-18442000	56	32	26	1	0	DUP,DEL	5:18410000-18428000	5:18424000-18442000			gridss	0	0
5:54401000-54403000	56	0	0	0	56	TRA				5:54401000-54403000	manta	1	0					GZMA
7:4602000-4620000	56	0	11	1	47	DUP,TRA		7:4602000-4620000		7:4610000-4612000	dual	0	0
8:40450000-40480000	56	52	0	0	5	DEL	8:40450000-40480000				dual	0	0
9:107354000-107380000	56	44	48	0	0	DUP,DEL	9:107354000-107380000	9:107354000-107380000			manta	3	0
9:118002000-118020000	56	1	10	17	39	DUP,TRA,INV		9:118002000-118020000	9:118010000-118012000	9:118004000-118006000	dual	0	4
9:27210000-27228000	56	2	54	0	2	DUP		9:27210000-27228000			gridss	1	0
1:111948000-111980000	55	55	0	0	0	DEL	1:111948000-111980000				dual	1	0
1:115034000-115052000	55	54	0	0	2	DEL	1:115034000-115052000				manta	0	3
1:1200000-1510000	55	30	25	9	8	DUP,DEL	1:1230000-1262000|1:1370000-1476000	1:1200000-1510000			dual	20	6	CPTP		Depmap		UBE2J2,MRPL20,ATAD3B
1:1200000-1510000	55	30	25	9	8	DUP,DEL	1:1230000-1262000|1:1370000-1476000	1:1200000-1510000			dual	20	6	INTS11		Depmap		UBE2J2,MRPL20,ATAD3B
1:161658000-161810000	55	9	20	3	31	DUP,TRA		1:161658000-161810000		1:161734000-161735000	dual	4	9
1:220974000-221000000	55	27	30	0	6	DUP,DEL	1:220982000-221000000	1:220974000-220992000			dual	1	2
1:248130000-248218000	55	46	31	1	2	DUP,DEL	1:248146000-248218000	1:248130000-248212000			dual	2	0
1:25186000-25187000	55	0	2	0	54	TRA				1:25186000-25187000	manta	0	0
10:6868000-6892000	55	37	17	0	1	DUP,DEL	10:6868000-6892000	10:6870000-6888000			dual	0	3
11:101254000-101300000	55	42	2	2	16	DEL,TRA	11:101254000-101300000			11:101256000-101258000	dual	0	1
11:89322000-89340000	55	31	4	21	1	DEL,INV	11:89322000-89340000		11:89330000-89332000		dual	1	1					NOX4
11:92236000-92256000	55	43	2	0	15	DEL,TRA	11:92236000-92256000			11:92245000-92247000	manta	0	2
12:612000-644000	55	12	48	0	0	DUP,DEL	12:612000-632000	12:620000-644000			dual	0	4
12:68364000-68608000	55	46	2	3	13	DEL	12:68364000-68608000				dual	2	2
13:44036000-44062000	55	12	26	0	32	DUP,DEL,TRA	13:44036000-44054000	13:44044000-44062000		13:44044000-44045000	dual	1	0	ENOX1		Depmap
14:54655000-54656000	55	0	0	0	55	TRA				14:54655000-54656000	dual	0	1
15:76306000-76508000	55	22	34	2	2	DUP,DEL	15:76306000-76508000	15:76482000-76500000			dual	2	6
16:87696000-87722000	55	43	33	0	0	DUP,DEL	16:87696000-87714000	16:87704000-87722000			dual	1	0					JPH3
16:89014000-89090000	55	43	21	2	0	DUP,DEL	16:89014000-89090000	16:89032000-89056000			dual	1	2					CBFA2T3
17:1806000-1860000	55	20	40	0	0	DUP,DEL	17:1842000-1860000	17:1806000-1844000			gridss	1	0
17:47602000-47630000	55	0	54	0	2	DUP		17:47602000-47630000			gridss	0	0
2:165620000-165648000	55	0	55	0	0	DUP		2:165620000-165648000			gridss	0	3
2:5706000-5962000	55	5	39	6	8	DUP		2:5706000-5962000			dual	1	6					SOX11
2:82748000-82766000	55	54	2	0	1	DEL	2:82748000-82766000				manta	0	0
2:85543000-85544000	55	0	0	55	0	INV			2:85543000-85544000		manta	0	0
2:85569000-85571000	55	0	0	55	0	INV			2:85569000-85571000		manta	1	0
2:88206000-88208000	55	0	0	0	55	TRA				2:88206000-88208000	manta	0	0
20:1534000-1604000	55	32	1	26	0	DEL,INV	20:1534000-1604000		20:1592000-1593000		dual	2	0	SIRPB1	NCG			SIRPD
21:47314000-47350000	55	12	46	0	0	DUP,DEL	21:47314000-47332000	21:47332000-47350000			dual	1	0					PCBP3
3:63872000-64228000	55	40	14	4	3	DUP,DEL	3:63872000-64228000	3:64112000-64130000			gridss	3	27					PRICKLE2
3:77330000-77680000	55	23	30	2	7	DUP,DEL	3:77330000-77680000	3:77330000-77350000			dual	1	0					ROBO2
3:87816000-87854000	55	0	55	0	0	DUP		3:87816000-87854000			gridss	1	0
4:103320000-103342000	55	54	1	0	0	DEL	4:103320000-103342000				manta	0	0
4:115920000-115956000	55	53	39	1	2	DUP,DEL	4:115920000-115940000	4:115938000-115956000			dual	0	0
4:121800000-121818000	55	55	0	0	0	DEL	4:121800000-121818000				manta	0	1
5:116686000-116712000	55	55	0	0	0	DEL	5:116686000-116712000				manta	0	0
5:1569000-1588000	55	17	0	39	4	DEL,INV	5:1570000-1588000		5:1569000-1571000|5:1579000-1580000|5:1583000-1584000		dual	0	3
6:162844000-162958000	55	53	2	0	2	DEL	6:162844000-162958000				dual	1	0	PRKN			CancerMine
6:16552000-16896000	55	34	9	3	18	DEL	6:16552000-16896000				dual	1	6					ATXN1
6:168324000-168620000	55	24	17	0	22	DUP,DEL,TRA	6:168602000-168620000	6:168324000-168606000		6:168520000-168521000	dual	3	6					AFDN
6:22392000-22510000	55	34	33	3	4	DUP,DEL	6:22392000-22510000	6:22490000-22508000			dual	0	7
6:38490000-38508000	55	55	0	0	0	DEL	6:38490000-38508000				dual	0	1
6:58678000-58696000	55	36	0	19	0	DEL,INV	6:58678000-58696000		6:58691000-58693000		manta	0	3
7:113054000-113160000	55	53	0	1	2	DEL	7:113054000-113160000				dual	0	0
7:150988000-151022000	55	19	0	36	1	DEL,INV	7:150988000-151022000		7:151010000-151011000|7:151012000-151013000		dual	0	0
7:16064000-16184000	55	48	3	4	6	DEL	7:16064000-16184000				dual	1	4
7:39372000-39396000	55	55	0	0	0	DEL	7:39372000-39396000				dual	1	0	POU6F2		Depmap
8:119136000-119174000	55	53	0	2	1	DEL	8:119136000-119174000				dual	1	0
X:101146000-101180000	55	37	39	0	0	DUP,DEL	X:101146000-101164000	X:101162000-101180000			dual	1	0
X:4750000-4792000	55	55	0	0	0	DEL	X:4750000-4792000				dual	0	1
1:107712000-108248000	54	34	16	6	8	DUP,DEL	1:107712000-108248000	1:108164000-108182000			dual	2	33					VAV3
1:236574000-236604000	54	35	0	0	23	DEL,TRA	1:236574000-236604000			1:236602000-236603000	manta	1	1	EDARADD		Depmap
1:46198000-46216000	54	54	0	0	0	DEL	1:46198000-46216000				manta	1	2
1:99956000-99986000	54	26	38	0	1	DUP,DEL	1:99964000-99986000	1:99956000-99974000			dual	0	3
10:121024000-121254000	54	40	17	1	4	DUP,DEL	10:121038000-121056000|10:121218000-121236000	10:121024000-121254000			dual	1	10					GRK5
10:122692000-122720000	54	43	11	0	0	DUP,DEL	10:122692000-122710000	10:122702000-122720000			dual	0	0
10:134604000-134660000	54	14	40	0	1	DUP,DEL	10:134604000-134646000	10:134626000-134660000			dual	1	0
10:66832000-66852000	54	51	0	0	4	DEL	10:66832000-66852000				dual	0	0
11:68774000-68806000	54	46	4	0	5	DEL	11:68774000-68806000				dual	1	0
12:104350000-104392000	54	25	26	22	0	DUP,DEL,INV	12:104350000-104392000	12:104352000-104370000	12:104359000-104360000|12:104382000-104383000		dual	3	0					TDG,GLT8D2
12:11312000-11352000	54	48	0	0	12	DEL,TRA	12:11312000-11352000			12:11320000-11322000	dual	3	0
12:29934000-29970000	54	53	1	1	1	DEL	12:29934000-29970000				gridss	1	0
12:45810000-45958000	54	50	1	3	5	DEL	12:45810000-45958000				dual	1	6
14:73518000-73556000	54	33	0	22	0	DEL,INV	14:73518000-73556000		14:73551000-73553000		dual	1	0					RBM25
15:34732000-34756000	54	52	1	0	2	DEL	15:34732000-34756000				manta	0	0
16:13266000-13306000	54	53	0	0	1	DEL	16:13266000-13306000				dual	1	0
16:88302000-88322000	54	39	27	0	0	DUP,DEL	16:88302000-88322000	16:88302000-88322000			manta	0	1
17:54940000-54962000	54	45	23	0	3	DUP,DEL	17:54940000-54962000	17:54940000-54962000			manta	1	4					DGKE
17:79568000-79590000	54	52	1	0	3	DEL	17:79568000-79590000				dual	1	3
18:13134000-13154000	54	26	0	2	34	DEL,TRA	18:13134000-13154000			18:13152000-13153000	dual	0	0
19:23832000-23858000	54	32	24	1	0	DUP,DEL	19:23840000-23858000	19:23832000-23850000			gridss	1	0	ZNF675		Depmap
19:828000-850000	54	30	30	0	2	DUP,DEL	19:828000-848000	19:830000-850000			dual	2	0					PRTN3
2:118872000-118916000	54	44	12	1	0	DUP,DEL	2:118872000-118916000	2:118884000-118904000			dual	0	2
2:238480000-238710000	54	27	29	2	3	DUP,DEL	2:238492000-238510000	2:238480000-238710000			dual	3	14					RAB17
2:241036000-241058000	54	54	0	0	0	DEL	2:241036000-241058000				manta	0	0
2:68914000-68915000	54	0	0	0	54	TRA				2:68914000-68915000	dual	0	1
20:26084000-26104000	54	33	1	0	25	DEL,TRA	20:26084000-26104000			20:26087000-26092000	dual	0	0
20:40314000-40366000	54	16	32	8	1	DUP,DEL	20:40328000-40366000	20:40314000-40332000			dual	0	1
20:5616000-5640000	54	40	18	0	0	DUP,DEL	20:5620000-5640000	20:5616000-5634000			dual	0	6
21:45198000-45216000	54	31	26	0	1	DUP,DEL	21:45198000-45216000	21:45198000-45216000			dual	1	0
22:44514000-44584000	54	40	12	0	6	DUP,DEL	22:44514000-44580000	22:44566000-44584000			dual	2	2					PARVG
3:115016000-115034000	54	39	0	19	4	DEL,INV	3:115016000-115034000		3:115024000-115025000		manta	0	0
3:145470000-145494000	54	33	29	0	0	DUP,DEL	3:145470000-145488000	3:145476000-145494000			dual	0	0
3:34940000-35280000	54	43	16	2	8	DUP,DEL	3:34940000-35280000	3:34940000-35280000			dual	0	2
3:59116000-59134000	54	54	1	0	0	DEL	3:59116000-59134000				manta	0	1
3:70004000-70022000	54	48	5	1	1	DEL	3:70004000-70022000				dual	1	1	MITF		Depmap	CancerMine
4:115428000-115464000	54	12	8	0	36	DEL,TRA	4:115428000-115464000			4:115442000-115443000	dual	0	2
4:148952000-148994000	54	7	48	0	0	DUP		4:148952000-148994000			gridss	1	0					ARHGAP10
4:173168000-173186000	54	52	0	0	2	DEL	4:173168000-173186000				dual	0	0
4:19868000-20096000	54	15	41	1	4	DUP,DEL	4:19868000-20096000	4:19968000-19986000			dual	0	3
4:46022000-46068000	54	47	0	1	6	DEL	4:46022000-46068000				dual	1	2					GABRG1
4:98958000-98976000	54	0	54	0	0	DUP		4:98958000-98976000			dual	0	0
5:114960000-115000000	54	47	9	0	0	DEL	5:114960000-115000000				dual	1	2
5:140546000-140604000	54	24	36	0	1	DUP,DEL	5:140554000-140582000	5:140546000-140604000			manta	0	9
5:8480000-8600000	54	6	48	2	2	DUP		5:8480000-8600000			dual	0	5
6:19668000-19696000	54	53	1	0	0	DEL	6:19668000-19696000				dual	0	2
6:78958000-79046000	54	53	1	0	0	DEL	6:78958000-79046000				manta	0	0
7:101716000-101738000	54	21	0	52	0	DEL,INV	7:101716000-101738000		7:101724000-101725000|7:101727000-101729000		dual	0	0
7:136826000-136860000	54	51	2	0	1	DEL	7:136826000-136860000				manta	0	1
7:151530000-151598000	54	27	32	0	3	DUP,DEL	7:151530000-151580000	7:151580000-151598000			dual	1	0
7:64270000-64291000	54	11	22	0	27	DUP,DEL,TRA	7:64270000-64288000	7:64272000-64290000		7:64289000-64291000	dual	1	0
7:70754000-70794000	54	1	50	1	3	DUP		7:70754000-70794000			gridss	0	0
8:11780000-11902000	54	1	30	6	22	DUP,TRA		8:11780000-11902000		8:11843000-11844000	manta	3	15
8:121762000-121780000	54	0	53	1	0	DUP		8:121762000-121780000			gridss	0	2
8:134320000-134338000	54	39	0	0	18	DEL,TRA	8:134320000-134338000			8:134325000-134326000	manta	0	0
8:23466000-23500000	54	36	24	0	3	DUP,DEL	8:23482000-23500000	8:23466000-23484000			dual	0	2
8:96265000-96266000	54	0	1	0	53	TRA				8:96265000-96266000	manta	0	0
X:144146000-144176000	54	0	52	0	3	DUP		X:144146000-144176000			dual	0	0
1:1134000-1172000	53	51	1	0	1	DEL	1:1134000-1172000				manta	4	1					TNFRSF18,SDF4,B3GALT6
1:234778000-234808000	53	52	2	0	0	DEL	1:234778000-234808000				dual	0	3
1:52812000-53292000	53	16	33	3	8	DUP,DEL	1:52812000-53292000	1:53080000-53100000			dual	9	11	COA7		Depmap		TUT4,GPX7
10:14928000-14946000	53	53	0	0	0	DEL	10:14928000-14946000				manta	2	0					DCLRE1C,SUV39H2
11:58212000-58250000	53	45	1	0	12	DEL,TRA	11:58212000-58250000			11:58223000-58225000	manta	0	0
12:103944000-103980000	53	1	52	0	0	DUP		12:103944000-103980000			dual	0	3
12:26322000-26802000	53	17	27	3	15	DUP,DEL	12:26322000-26662000	12:26530000-26802000			dual	2	36
13:112116000-112142000	53	53	0	0	0	DEL	13:112116000-112142000				dual	0	0
13:88270000-88302000	53	13	12	0	29	DUP,DEL,TRA	13:88284000-88302000	13:88270000-88288000		13:88280000-88281000	dual	0	0
14:70678000-70700000	53	53	0	0	0	DEL	14:70678000-70700000				dual	0	1
14:72448000-72476000	53	21	41	0	0	DUP,DEL	14:72448000-72466000	14:72458000-72476000			dual	0	0
16:25196000-25240000	53	17	1	37	1	DEL,INV	16:25196000-25240000		16:25203000-25205000		manta	1	4
16:33476000-33496000	53	32	0	0	42	DEL,TRA	16:33476000-33496000			16:33480000-33481000|16:33485000-33487000	manta	0	0
16:55794000-55795000	53	0	1	52	0	INV			16:55794000-55795000		manta	0	0
16:8058000-8076000	53	53	1	0	0	DEL	16:8058000-8076000				manta	0	1
17:74318000-74320000	53	0	0	0	53	TRA				17:74318000-74320000	manta	0	0
17:74550000-74574000	53	16	38	1	2	DUP,DEL	17:74550000-74568000	17:74552000-74574000			gridss	1	5
18:57070000-57072000	53	0	0	0	53	TRA				18:57070000-57072000	dual	0	0
18:69324000-69402000	53	40	1	0	13	DEL	18:69324000-69402000				dual	0	0
18:71436000-71466000	53	52	0	1	0	DEL	18:71436000-71466000				dual	0	5
19:55186000-55208000	53	50	0	0	3	DEL	19:55186000-55208000				dual	0	0
2:133863000-133884000	53	44	0	25	0	DEL,INV	2:133864000-133884000		2:133863000-133865000		manta	0	2
2:133954000-133990000	53	0	52	0	2	DUP		2:133954000-133990000			dual	1	2
2:85318000-85344000	53	52	2	0	2	DEL	2:85318000-85344000				manta	0	3
22:36078000-36106000	53	44	13	3	0	DUP,DEL	22:36078000-36106000	22:36080000-36104000			manta	0	0
22:47340000-47358000	53	1	49	1	2	DUP		22:47340000-47358000			gridss	0	0
22:48414000-48440000	53	35	16	0	2	DUP,DEL	22:48414000-48432000	22:48422000-48440000			dual	0	0
3:167746000-167764000	53	1	52	0	1	DUP		3:167746000-167764000			gridss	1	1					GOLIM4
3:34524000-34552000	53	52	0	0	1	DEL	3:34524000-34552000				dual	0	0
3:82364000-82382000	53	52	0	1	1	DEL	3:82364000-82382000				manta	0	0
4:126444000-126480000	53	51	2	0	0	DEL	4:126444000-126480000				dual	0	0
4:64686000-64724000	53	48	1	0	5	DEL	4:64686000-64724000				manta	0	0
4:86230000-86248000	53	49	0	0	5	DEL	4:86230000-86248000				dual	0	0
5:159004000-159050000	53	21	31	0	3	DUP,DEL	5:159014000-159040000	5:159004000-159022000|5:159032000-159050000			dual	0	3
6:125700000-125720000	53	42	0	1	11	DEL,TRA	6:125700000-125720000			6:125708000-125709000	dual	0	2
6:146866000-147150000	53	30	39	2	2	DUP,DEL	6:146866000-147150000	6:147122000-147150000			manta	2	7					ADGB
6:8218000-8238000	53	53	0	0	1	DEL	6:8218000-8238000				manta	0	0
6:93800000-93850000	53	52	0	0	1	DEL	6:93800000-93850000				manta	0	1
7:115922000-115966000	53	35	20	0	0	DUP,DEL	7:115922000-115950000	7:115948000-115966000			dual	0	4
7:137446000-137482000	53	50	1	3	1	DEL	7:137446000-137482000				dual	0	0
7:155910000-155936000	53	53	0	0	0	DEL	7:155910000-155936000				dual	0	0
7:28566000-28584000	53	53	1	0	0	DEL	7:28566000-28584000				manta	0	2
7:38500000-38522000	53	51	1	1	0	DEL	7:38500000-38522000				manta	1	3					AMPH
7:43406000-43424000	53	53	0	0	0	DEL	7:43406000-43424000				manta	0	1
7:82938000-82956000	53	53	0	0	0	DEL	7:82938000-82956000				manta	0	0
8:126472000-126524000	53	51	1	2	2	DEL	8:126472000-126524000				dual	0	2
8:70348000-70374000	53	51	0	0	2	DEL	8:70348000-70374000				manta	0	1
9:133374000-133396000	53	37	1	0	22	DEL,TRA	9:133374000-133396000			9:133382000-133383000	manta	1	0					ASS1
9:96462000-96480000	53	49	4	0	0	DEL	9:96462000-96480000				dual	0	0
X:88450000-88472000	53	29	16	0	23	DUP,DEL,TRA	X:88450000-88472000	X:88450000-88472000		X:88459000-88462000	manta	0	1
1:111104000-111326000	52	40	0	3	14	DEL	1:111104000-111326000				manta	2	6					KCNA3
1:178664000-178666000	52	6	3	0	46	TRA				1:178664000-178666000	manta	0	0
1:204556000-205306000	52	7	31	22	11	DUP,INV		1:204556000-205306000	1:205178000-205179000		dual	9	23					LRRN2,RBBP5,NUAK2
1:241578000-241702000	52	49	0	1	2	DEL	1:241578000-241702000				dual	2	9					FH,KMO
10:53922000-53958000	52	39	2	13	1	DEL,INV	10:53922000-53958000		10:53947000-53949000		dual	0	0
11:91050000-91380000	52	41	2	6	12	DEL	11:91050000-91380000				dual	0	3
12:124700000-124718000	52	52	0	0	0	DEL	12:124700000-124718000				dual	0	2
13:114468000-114526000	52	44	22	0	2	DUP,DEL	13:114468000-114526000	13:114468000-114486000			dual	2	4					GAS6
13:30626000-30656000	52	0	52	0	0	DUP		13:30626000-30656000			gridss	0	1
14:51400000-51422000	52	39	14	1	0	DUP,DEL	14:51400000-51418000	14:51404000-51422000			manta	1	2
14:85120000-85148000	52	48	44	0	4	DUP,DEL	14:85130000-85148000	14:85120000-85138000			dual	0	0
14:93712000-93714000	52	0	0	0	52	TRA				14:93712000-93714000	dual	1	0
15:31830000-31850000	52	26	27	0	1	DUP,DEL	15:31832000-31850000	15:31830000-31848000			gridss	0	2
16:10788000-10818000	52	18	36	1	0	DUP,DEL	16:10788000-10806000	16:10800000-10818000			gridss	1	0
17:49306000-49758000	52	27	19	4	12	DUP,DEL	17:49614000-49636000	17:49306000-49758000			dual	3	22	MBTD1		Depmap		CA10
17:68446000-68470000	52	34	0	0	21	DEL,TRA	17:68446000-68470000			17:68461000-68462000	dual	0	0
18:38630000-38648000	52	0	52	0	0	DUP		18:38630000-38648000			dual	0	1
18:51428000-51452000	52	46	0	0	8	DEL	18:51428000-51452000				manta	0	0
18:65938000-65956000	52	36	0	0	24	DEL,TRA	18:65938000-65956000			18:65947000-65948000	manta	0	1
19:19250000-19268000	52	52	1	0	0	DEL	19:19250000-19268000				dual	1	1					MEF2B
2:132520000-132558000	52	25	24	23	19	DUP,DEL,TRA,INV	2:132520000-132544000	2:132540000-132558000	2:132534000-132535000	2:132528000-132530000	dual	0	2
2:240632000-240670000	52	28	26	0	0	DUP,DEL	2:240652000-240670000	2:240632000-240654000			dual	0	1
2:79253000-79255000	52	0	0	52	0	INV			2:79253000-79255000		manta	1	0
2:79385000-79387000	52	0	0	52	0	INV			2:79385000-79387000		manta	1	0					REG3A
20:3012000-3058000	52	28	30	0	3	DUP,DEL	20:3012000-3048000	20:3040000-3058000			manta	4	1					PTPRA
21:22022000-22068000	52	52	0	0	0	DEL	21:22022000-22068000				dual	0	2
3:116818000-116898000	52	50	0	0	2	DEL	3:116818000-116898000				gridss	0	7
3:151494000-151560000	52	52	0	0	0	DEL	3:151494000-151560000				dual	1	2
3:182436000-182472000	52	30	38	0	0	DUP,DEL	3:182436000-182454000	3:182454000-182472000			dual	0	0
3:8316000-8336000	52	52	0	0	0	DEL	3:8316000-8336000				dual	0	0
3:95994000-96012000	52	49	3	0	1	DEL	3:95994000-96012000				gridss	0	0
4:162053000-162054000	52	0	0	0	52	TRA				4:162053000-162054000	manta	0	0
4:30930000-30948000	52	1	51	0	1	DUP		4:30930000-30948000			gridss	0	3
4:31330000-31364000	52	50	0	0	5	DEL	4:31330000-31364000				manta	0	1
4:40294000-40312000	52	2	51	1	0	DUP		4:40294000-40312000			gridss	0	2
4:69364000-69552000	52	48	14	0	3	DUP,DEL	4:69364000-69552000	4:69436000-69550000			manta	2	5	UGT2B15		Depmap		UGT2B17
4:7380000-7414000	52	49	1	0	3	DEL	4:7380000-7414000				dual	1	0					SORCS2
5:116214000-116232000	52	50	0	0	3	DEL	5:116214000-116232000				manta	0	0
6:128968000-129000000	52	50	0	0	2	DEL	6:128968000-129000000				manta	0	5
6:136258000-136620000	52	33	4	2	21	DEL	6:136258000-136620000				manta	3	24	BCLAF1	IntOGen	Depmap		PDE7B,MTFR2
6:28182000-28200000	52	49	1	2	0	DEL	6:28182000-28200000				manta	1	2
6:92902000-92924000	52	52	0	0	0	DEL	6:92902000-92924000				dual	0	0
7:152992000-153036000	52	44	2	0	38	DEL,TRA	7:152992000-153036000			7:153001000-153003000|7:153026000-153027000	manta	0	1
7:53258000-53284000	52	51	21	0	0	DUP,DEL	7:53258000-53276000	7:53266000-53284000			dual	0	0
7:798000-830000	52	24	32	1	0	DUP,DEL	7:798000-816000	7:802000-830000			dual	1	0					DNAAF5
7:9872000-9896000	52	48	2	1	2	DEL	7:9872000-9896000				dual	0	0
8:107720000-107858000	52	49	2	1	2	DEL	8:107720000-107858000				dual	2	4
8:126328000-126346000	52	33	2	17	0	DEL,INV	8:126328000-126346000		8:126339000-126340000		manta	0	0
8:49084000-49114000	52	34	2	0	16	DEL,TRA	8:49084000-49114000			8:49086000-49087000	dual	0	5
8:57292000-57310000	52	51	0	0	1	DEL	8:57292000-57310000				manta	0	0
8:61190000-61214000	52	50	22	0	1	DUP,DEL	8:61196000-61214000	8:61190000-61208000			dual	1	2
8:75862000-75886000	52	50	0	1	1	DEL	8:75862000-75886000				manta	0	0
8:87512000-87552000	52	13	39	0	2	DUP,DEL	8:87534000-87552000	8:87512000-87542000			dual	2	0					RMDN1,CPNE3
9:79116000-79134000	52	52	0	0	0	DEL	9:79116000-79134000				manta	1	0					GCNT1
X:114534000-114554000	52	48	0	48	0	DEL,INV	X:114534000-114554000		X:114542000-114543000|X:114544000-114545000		manta	1	0
X:116514000-116600000	52	29	0	0	24	DEL,TRA	X:116514000-116600000			X:116545000-116547000	manta	0	0
X:11716000-11740000	52	42	0	0	18	DEL,TRA	X:11716000-11740000			X:11731000-11732000	dual	0	0
1:151484000-151634000	51	33	1	1	21	DEL,TRA	1:151484000-151634000			1:151601000-151603000	dual	3	13
1:164168000-164214000	51	35	28	0	0	DUP,DEL	1:164168000-164198000	1:164196000-164214000			dual	0	0
1:173936000-173964000	51	41	30	1	0	DUP,DEL	1:173936000-173954000	1:173946000-173964000			dual	1	0
1:179598000-179618000	51	51	0	0	0	DEL	1:179598000-179618000				manta	1	0					TDRD5
1:19946000-19964000	51	50	0	0	1	DEL	1:19946000-19964000				manta	1	3
1:209926000-209946000	51	49	50	0	0	DUP,DEL	1:209926000-209946000	1:209926000-209946000			dual	1	0					TRAF3IP3
1:247560000-247584000	51	21	21	0	17	DUP,DEL	1:247560000-247578000	1:247566000-247584000			dual	1	1	NLRP3			CancerMine
10:114104000-114126000	51	51	4	0	0	DEL	10:114104000-114126000				dual	0	1
10:125434000-125462000	51	49	1	1	0	DEL	10:125434000-125462000				dual	1	0
10:18858000-18860000	51	3	0	48	0	INV			10:18858000-18860000		manta	0	0
10:56674000-56694000	51	50	1	1	0	DEL	10:56674000-56694000				dual	0	0
10:7002000-7020000	51	36	0	0	15	DEL,TRA	10:7002000-7020000			10:7010000-7012000	dual	0	4
10:93622000-93644000	51	32	24	0	0	DUP,DEL	10:93624000-93644000	10:93622000-93640000			dual	1	0
11:106586000-106620000	51	44	5	3	1	DEL	11:106586000-106620000				dual	1	0					GUCY1A2
11:34040000-34058000	51	46	3	0	6	DEL	11:34040000-34058000				manta	0	0
11:348000-374000	51	35	11	0	10	DUP,DEL,TRA	11:348000-372000	11:360000-374000		11:356000-357000	dual	1	4	B4GALNT4		Depmap
11:54816000-54846000	51	5	31	10	10	DUP		11:54816000-54846000			manta	0	0
12:12244000-12282000	51	49	0	3	0	DEL	12:12244000-12282000				manta	2	3					BCL2L14,LRP6
13:113606000-113626000	51	31	28	0	0	DUP,DEL	13:113606000-113626000	13:113606000-113624000			dual	1	2	MCF2L		Depmap
13:85014000-85094000	51	15	34	0	3	DUP,DEL	13:85040000-85066000	13:85014000-85094000			dual	0	0
13:86688000-86690000	51	0	0	0	51	TRA				13:86688000-86690000	manta	0	0
13:99244000-99268000	51	42	0	27	7	DEL,INV	13:99244000-99268000		13:99257000-99259000|13:99254000-99255000		manta	0	0
15:50892000-50956000	51	42	27	0	2	DUP,DEL	15:50892000-50956000	15:50922000-50940000			dual	1	0	TRPM7			CancerMine
16:17100000-17148000	51	50	6	0	0	DEL	16:17100000-17148000				dual	0	0
17:25956000-26098000	51	39	17	3	3	DUP,DEL	17:25974000-26096000	17:25956000-26098000			manta	2	0					NOS2
18:57620000-57662000	51	10	47	0	0	DUP,DEL	18:57620000-57662000	18:57620000-57662000			dual	0	1
18:9800000-9826000	51	20	35	1	0	DUP,DEL	18:9806000-9826000	18:9800000-9818000			dual	1	3					RAB31
19:11682000-12164000	51	18	4	7	29	DEL,TRA	19:11682000-12164000			19:12050000-12052000	dual	12	9					ZNF823,ZNF433
19:7410000-7434000	51	50	1	0	0	DEL	19:7410000-7434000				dual	1	0					ARHGEF18
2:156527000-156529000	51	0	0	5	50	TRA				2:156527000-156529000	manta	0	0
2:212279000-212281000	51	0	0	0	51	TRA				2:212279000-212281000	dual	0	0
2:239894000-239918000	51	23	33	0	0	DUP,DEL	2:239894000-239912000	2:239900000-239918000			dual	0	1
20:57976000-58012000	51	0	51	0	0	DUP		20:57976000-58012000			gridss	0	6
21:42902000-42926000	51	31	25	0	0	DUP,DEL	21:42902000-42922000	21:42908000-42926000			dual	0	0
21:47522000-47570000	51	32	21	0	1	DUP,DEL	21:47534000-47564000	21:47522000-47540000|21:47546000-47570000			dual	2	1					FTCD
22:23568000-23586000	51	50	1	1	1	DEL	22:23568000-23586000				dual	0	2
22:39286000-39308000	51	49	1	2	1	DEL	22:39286000-39308000				dual	0	1
3:106034000-106035000	51	2	0	0	49	TRA				3:106034000-106035000	dual	0	0
3:23676000-23696000	51	15	37	0	0	DUP,DEL	3:23676000-23696000	3:23676000-23694000			dual	0	5
4:145308000-145328000	51	49	0	1	1	DEL	4:145308000-145328000				dual	0	0
4:1594000-1734000	51	26	18	1	20	DUP,DEL	4:1594000-1734000	4:1664000-1682000			dual	4	1					FAM53A,TACC3
4:174524000-174544000	51	51	0	0	0	DEL	4:174524000-174544000				manta	0	0
4:66746000-66764000	51	50	0	1	0	DEL	4:66746000-66764000				manta	0	0
4:91922000-91946000	51	46	47	48	0	DUP,DEL,INV	4:91922000-91946000	4:91924000-91946000	4:91933000-91934000|4:91935000-91937000		dual	0	0
5:148370000-148410000	51	51	1	0	0	DEL	5:148370000-148410000				dual	1	4					SH3TC2
5:23894000-23920000	51	49	0	1	1	DEL	5:23894000-23920000				manta	0	1
5:31836000-31860000	51	23	10	0	27	DUP,DEL,TRA	5:31840000-31860000	5:31836000-31854000		5:31849000-31851000	dual	0	1
5:35606000-35624000	51	50	0	1	0	DEL	5:35606000-35624000				manta	1	2
6:10954000-10972000	51	1	49	0	3	DUP		6:10954000-10972000			gridss	1	2	SYCP2L		Depmap
6:129310000-129334000	51	51	0	0	0	DEL	6:129310000-129334000				dual	0	0
6:169300000-169342000	51	26	29	0	0	DUP,DEL	6:169300000-169342000	6:169314000-169342000			dual	0	0
6:19138000-19164000	51	50	0	0	1	DEL	6:19138000-19164000				dual	0	2
6:81616000-81640000	51	50	0	0	1	DEL	6:81616000-81640000				dual	0	0
7:124290000-124310000	51	30	1	1	25	DEL,TRA	7:124290000-124310000			7:124299000-124301000	manta	0	2
7:158844000-158862000	51	50	0	0	1	DEL	7:158844000-158862000				dual	1	0
7:25950000-25968000	51	1	48	1	3	DUP		7:25950000-25968000			dual	0	2
7:62138000-62172000	51	38	0	5	11	DEL	7:62138000-62172000				manta	0	0
7:83042000-83060000	51	51	0	0	0	DEL	7:83042000-83060000				manta	1	0					SEMA3E
8:131100000-131256000	51	27	28	1	2	DUP,DEL	8:131100000-131256000	8:131222000-131240000			dual	1	23					ASAP1
8:132322000-132374000	51	3	42	0	9	DUP		8:132322000-132374000			gridss	0	0
8:138192000-138210000	51	49	1	0	1	DEL	8:138192000-138210000				manta	0	2
8:71574000-71598000	51	34	18	0	0	DUP,DEL	8:71574000-71594000	8:71580000-71598000			dual	2	1
8:74624000-74642000	51	50	1	1	1	DEL	8:74624000-74642000				manta	0	0
9:33118000-33136000	51	0	16	0	35	DUP,TRA		9:33118000-33136000		9:33130000-33131000	dual	1	3					B4GALT1
1:243330000-243708000	50	25	12	8	7	DUP		1:243330000-243708000			dual	3	19	AKT3		Depmap	CancerMine	CEP170,SDCCAG8
1:66120000-66146000	50	47	1	0	3	DEL	1:66120000-66146000				manta	0	0
1:94280000-94300000	50	50	0	0	0	DEL	1:94280000-94300000				dual	0	0
10:8772000-8792000	50	46	0	1	3	DEL	10:8772000-8792000				manta	0	0
11:18406000-18640000	50	18	1	4	33	DEL,TRA	11:18406000-18640000			11:18522000-18524000	dual	7	5	UEVLD		Depmap		LDHA,LDHAL6A,TSG101
11:37112000-37144000	50	11	20	4	17	DUP,DEL,TRA	11:37112000-37130000	11:37126000-37144000		11:37130000-37132000	dual	0	2
11:49434000-49460000	50	50	0	0	0	DEL	11:49434000-49460000				dual	0	0
12:1186000-1412000	50	33	4	3	19	DEL	12:1186000-1412000				dual	1	0	ERC1		Depmap
12:127938000-127956000	50	48	0	0	2	DEL	12:127938000-127956000				dual	0	1
12:26294000-26312000	50	50	0	0	0	DEL	12:26294000-26312000				manta	0	3
12:48716000-48738000	50	50	0	0	0	DEL	12:48716000-48738000				dual	2	0
12:63490000-63508000	50	1	48	0	1	DUP		12:63490000-63508000			gridss	0	0
12:9470000-9488000	50	21	0	35	2	DEL,INV	12:9470000-9488000		12:9472000-9473000		dual	0	1
13:42938000-42974000	50	44	31	0	0	DUP,DEL	13:42938000-42974000	13:42938000-42960000			dual	0	4
13:80670000-80696000	50	48	0	0	2	DEL	13:80670000-80696000				dual	0	1
13:94440000-94458000	50	0	49	0	1	DUP		13:94440000-94458000			dual	0	0
14:71272000-71302000	50	32	37	0	5	DUP,DEL	14:71280000-71302000	14:71272000-71290000			dual	1	2	MAP3K9	Stark et al. 2011,NCG		CancerMine
15:28006000-28026000	50	21	43	0	0	DUP,DEL	15:28006000-28024000	15:28006000-28026000			dual	0	0
15:74156000-74174000	50	48	0	1	1	DEL	15:74156000-74174000				manta	1	0
16:24052000-24080000	50	49	0	0	2	DEL	16:24052000-24080000				manta	0	0
16:26954000-26982000	50	50	0	0	0	DEL	16:26954000-26982000				dual	0	0
17:39412000-39454000	50	49	0	1	0	DEL	17:39412000-39454000				manta	3	1
17:48092000-48112000	50	40	2	30	5	DEL,INV	17:48092000-48112000		17:48101000-48103000		dual	0	3
17:66932000-66970000	50	49	0	1	0	DEL	17:66932000-66970000				dual	1	1
17:78826000-78844000	50	44	6	0	0	DEL	17:78826000-78844000				manta	1	3					RPTOR
17:9056000-9074000	50	50	0	0	0	DEL	17:9056000-9074000				dual	1	2					NTN1
18:23464000-23482000	50	43	0	0	10	DEL,TRA	18:23464000-23482000			18:23467000-23468000	manta	0	0
18:63898000-63920000	50	41	0	0	12	DEL,TRA	18:63898000-63920000			18:63912000-63913000	manta	0	3
19:18835000-18836000	50	0	0	0	50	TRA				19:18835000-18836000	manta	0	0
19:51068000-51092000	50	49	0	0	1	DEL	19:51068000-51092000				dual	1	1
2:101998000-102016000	50	0	50	0	0	DUP		2:101998000-102016000			gridss	2	2
2:208332000-208368000	50	48	0	2	2	DEL	2:208332000-208368000				manta	0	5
2:227388000-227406000	50	50	0	0	0	DEL	2:227388000-227406000				dual	0	2
2:229256000-229278000	50	50	0	0	0	DEL	2:229256000-229278000				dual	0	0
2:47809000-47828000	50	20	0	0	33	DEL,TRA	2:47810000-47828000			2:47809000-47811000	dual	0	0
2:89062000-89083000	50	31	1	28	0	DEL,INV	2:89062000-89080000		2:89073000-89076000|2:89080000-89083000		manta	0	0
20:15292000-15312000	50	49	0	0	1	DEL	20:15292000-15312000				dual	0	0
20:370000-382000	50	49	0	0	3	DEL	20:370000-382000				manta	1	2					TRIB3
20:62844000-62880000	50	19	33	0	1	DUP,DEL	20:62844000-62862000	20:62860000-62880000			dual	1	1					MYT1
21:39224000-39242000	50	49	1	0	0	DEL	21:39224000-39242000				manta	0	0
22:31004000-31034000	50	34	2	1	20	DEL,TRA	22:31004000-31034000			22:31019000-31021000	dual	2	0	SLC35E4		Depmap
22:45866000-45896000	50	49	1	0	0	DEL	22:45866000-45896000				manta	0	0
22:46316000-46336000	50	48	1	0	1	DEL	22:46316000-46336000				gridss	1	1					WNT7B
22:50286000-50362000	50	48	3	1	4	DEL	22:50286000-50362000				dual	3	6	PIM3		Depmap		CRELD2
3:102790000-102820000	50	49	0	1	4	DEL	3:102790000-102820000				manta	0	1
3:155328000-155346000	50	50	0	0	0	DEL	3:155328000-155346000				gridss	0	0
3:46576000-46594000	50	0	50	1	1	DUP		3:46576000-46594000			gridss	1	2
3:81338000-81356000	50	49	0	0	1	DEL	3:81338000-81356000				manta	0	0
4:125662000-125682000	50	50	0	0	0	DEL	4:125662000-125682000				manta	0	2
4:13226000-13244000	50	32	0	18	16	DEL,INV,TRA	4:13226000-13244000		4:13228000-13229000	4:13234000-13235000	manta	0	2
4:161304000-161322000	50	50	0	0	0	DEL	4:161304000-161322000				manta	0	0
4:177212000-177230000	50	34	1	0	35	DEL,TRA	4:177212000-177230000			4:177221000-177222000	manta	0	0
4:69588000-69618000	50	50	0	0	0	DEL	4:69588000-69618000				dual	0	5
4:70204000-70207000	50	2	0	48	0	INV			4:70204000-70207000		manta	0	0
5:117372000-117402000	50	50	0	0	0	DEL	5:117372000-117402000				dual	0	1
5:179156000-179174000	50	2	49	0	0	DUP		5:179156000-179174000			manta	2	0	CANX	NCG			MAML1
5:180560000-180592000	50	40	12	0	2	DUP,DEL	5:180560000-180578000	5:180574000-180592000			dual	1	3
6:103728000-103772000	50	49	1	0	0	DEL	6:103728000-103772000				manta	0	0
6:13324000-13342000	50	0	49	0	2	DUP		6:13324000-13342000			gridss	1	2	TBC1D7			CancerMine
6:51182000-51210000	50	37	13	0	0	DUP,DEL	6:51190000-51210000	6:51182000-51200000			dual	0	0
6:63588000-63618000	50	47	1	1	2	DEL	6:63588000-63618000				dual	0	0
6:78649000-78650000	50	0	1	0	49	TRA				6:78649000-78650000	manta	0	0
6:86614000-86634000	50	49	1	0	0	DEL	6:86614000-86634000				manta	0	0
7:127194000-127226000	50	49	14	0	0	DUP,DEL	7:127194000-127226000	7:127194000-127214000			manta	1	0	GCC1		Depmap
7:154662000-154684000	50	49	1	0	0	DEL	7:154662000-154684000				dual	1	0					DPP6
7:35660000-35680000	50	23	27	1	0	DUP,DEL	7:35662000-35680000	7:35660000-35678000			dual	1	1
7:37274000-37642000	50	21	17	3	18	DUP,DEL,TRA	7:37274000-37444000	7:37444000-37642000		7:37333000-37334000	dual	1	8					ELMO1
7:68120000-68170000	50	37	16	9	0	DUP,DEL	7:68120000-68152000	7:68152000-68170000			dual	0	1
8:112082000-112084000	50	0	0	0	50	TRA				8:112082000-112084000	manta	0	0
8:118679000-118680000	50	7	1	0	43	TRA				8:118679000-118680000	manta	0	0
8:144498000-144522000	50	36	15	0	0	DUP,DEL	8:144498000-144522000	8:144502000-144522000			dual	2	0					MAFA
8:57770000-57788000	50	45	4	0	1	DEL	8:57770000-57788000				manta	0	0
8:89542000-89830000	50	45	6	1	3	DEL	8:89542000-89830000				dual	0	6
9:139786000-139864000	50	27	23	1	2	DUP,DEL	9:139816000-139864000	9:139786000-139822000			gridss	4	3					TRAF2,FBXW5
9:140214000-140266000	50	41	8	1	1	DEL	9:140214000-140266000				manta	1	2					EXD3
9:33042000-33060000	50	49	7	0	0	DEL	9:33042000-33060000				manta	1	0					SMU1
9:99240000-99286000	50	11	44	0	1	DUP,DEL	9:99240000-99268000	9:99254000-99286000			gridss	2	4					HABP4
X:128484000-128512000	50	37	15	0	0	DUP,DEL	X:128492000-128512000	X:128484000-128502000			dual	0	2
X:143398000-143420000	50	47	7	0	0	DEL	X:143398000-143420000				dual	0	0
X:18540000-19374000	50	25	10	9	7	DEL	X:18540000-19374000				dual	6	39					RS1,PPEF1,PHKA2,ADGRG2
X:3195000-3197000	50	0	1	0	50	TRA				X:3195000-3197000	manta	0	0
X:38576000-38602000	50	49	0	1	0	DEL	X:38576000-38602000				dual	0	0
X:40392000-40410000	50	50	0	0	0	DEL	X:40392000-40410000				dual	0	1
Y:14172000-14174000	50	0	0	0	50	TRA				Y:14172000-14174000	manta	0	0
1:10474000-10492000	49	49	0	0	0	DEL	1:10474000-10492000				dual	2	2	PGD		Depmap
1:1580000-1670000	49	26	24	1	3	DUP,DEL	1:1580000-1662000	1:1580000-1670000			manta	4	0					CDK11A,CDK11B,SLC35E2A
1:158704000-158738000	49	49	0	0	0	DEL	1:158704000-158738000				manta	2	0
1:182116000-182134000	49	0	49	0	0	DUP		1:182116000-182134000			gridss	0	2
1:30079000-30080000	49	0	0	0	49	TRA				1:30079000-30080000	dual	0	0
1:84517000-84518000	49	9	0	0	42	TRA				1:84517000-84518000	dual	0	2
1:93398000-93416000	49	20	1	0	28	DEL,TRA	1:93398000-93416000			1:93414000-93415000	dual	0	1
10:130154000-130190000	49	47	1	0	3	DEL	10:130154000-130190000				dual	0	0
10:133720000-133742000	49	4	48	0	0	DUP		10:133720000-133742000			manta	0	0
10:45414000-45434000	49	48	48	0	0	DUP,DEL	10:45414000-45434000	10:45414000-45434000			dual	1	0
10:6056000-6082000	49	47	0	0	2	DEL	10:6056000-6082000				dual	1	1					IL2RA
10:71272000-71324000	49	35	0	1	17	DEL,TRA	10:71272000-71324000			10:71299000-71300000	dual	0	0
11:104111000-104112000	49	1	0	43	6	INV			11:104111000-104112000		manta	0	0
11:25556000-25574000	49	46	0	0	6	DEL	11:25556000-25574000				manta	0	0
11:5562000-5580000	49	0	49	0	0	DUP		11:5562000-5580000			dual	1	2
12:107112000-107142000	49	22	27	3	0	DUP,DEL	12:107112000-107132000	12:107124000-107142000			dual	1	4
12:116068000-116088000	49	47	49	0	0	DUP,DEL	12:116068000-116088000	12:116068000-116088000			dual	0	0
12:131872000-131896000	49	17	0	34	0	DEL,INV	12:131872000-131896000		12:131887000-131888000		manta	0	0
12:48878000-48896000	49	0	49	0	0	DUP		12:48878000-48896000			gridss	1	0
13:106440000-106458000	49	48	0	1	2	DEL	13:106440000-106458000				manta	0	0
13:36430000-36448000	49	41	9	0	1	DEL	13:36430000-36448000				manta	1	1					DCLK1
14:41594000-41678000	49	48	1	0	0	DEL	14:41594000-41678000				manta	0	1
14:43364000-43390000	49	39	10	0	1	DUP,DEL	14:43364000-43382000	14:43372000-43390000			dual	0	0
15:23666000-23696000	49	21	10	2	21	DUP,DEL,TRA	15:23666000-23694000	15:23676000-23696000		15:23666000-23667000	manta	1	0
15:27130000-27148000	49	1	32	0	32	DUP,TRA		15:27130000-27148000		15:27138000-27139000	dual	0	2
15:28419000-28420000	49	0	0	49	0	INV			15:28419000-28420000		manta	1	0					HERC2
15:62064000-62066000	49	1	1	0	48	TRA				15:62064000-62066000	manta	0	0
15:67074000-67094000	49	49	0	0	0	DEL	15:67074000-67094000				manta	1	1					SMAD6
15:78241000-78242000	49	0	0	49	1	INV			15:78241000-78242000		manta	0	0
16:17820000-18012000	49	35	9	1	16	DEL,TRA	16:17820000-18012000			16:18006000-18008000	dual	0	4
16:25614000-25650000	49	47	0	0	2	DEL	16:25614000-25650000				dual	0	0
16:78346000-78404000	49	49	0	0	0	DEL	16:78346000-78404000				manta	0	0
16:85988000-86018000	49	10	45	0	1	DUP,DEL	16:85988000-86006000	16:85988000-86018000			dual	0	0
17:41486000-41488000	49	2	0	0	47	TRA				17:41486000-41488000	manta	0	0
17:540000-572000	49	40	5	1	5	DEL	17:540000-572000				manta	1	0					VPS53
17:55080000-55102000	49	48	0	0	1	DEL	17:55080000-55102000				manta	1	4					SCPEP1
18:190000-216000	49	41	11	0	1	DUP,DEL	18:200000-216000	18:190000-202000			dual	2	0					USP14
18:69702000-69722000	49	48	49	0	0	DUP,DEL	18:69704000-69722000	18:69702000-69722000			manta	0	0
18:77784000-77802000	49	47	0	0	2	DEL	18:77784000-77802000				dual	2	0
19:18758000-18778000	49	2	47	0	0	DUP		19:18758000-18778000			dual	1	0
19:46088000-46108000	49	49	0	0	0	DEL	19:46088000-46108000				manta	2	0
2:117707000-117709000	49	0	0	38	24	TRA,INV			2:117708000-117709000	2:117707000-117709000	manta	0	0
2:155882000-155900000	49	49	0	0	0	DEL	2:155882000-155900000				manta	0	0
2:192550000-192586000	49	48	1	0	0	DEL	2:192550000-192586000				manta	1	7					NABP1
2:192806000-192826000	49	0	48	1	0	DUP		2:192806000-192826000			gridss	1	1					TMEFF2
2:238416000-238448000	49	4	45	0	2	DUP		2:238416000-238448000			dual	1	0
2:28636000-28670000	49	40	20	0	0	DUP,DEL	2:28652000-28670000	2:28636000-28654000			dual	1	4
2:3314000-3368000	49	40	36	0	1	DUP,DEL	2:3314000-3350000	2:3324000-3344000|2:3350000-3368000			dual	1	0
2:48772000-48794000	49	47	0	0	3	DEL	2:48772000-48794000				dual	0	0
2:48982000-49000000	49	49	0	0	0	DEL	2:48982000-49000000				manta	1	0
2:6384000-6412000	49	31	1	0	20	DEL,TRA	2:6384000-6412000			2:6393000-6394000	manta	0	0
20:49424000-49444000	49	1	48	0	0	DUP		20:49424000-49444000			dual	1	1
20:8178000-8196000	49	48	0	0	1	DEL	20:8178000-8196000				dual	0	1
21:43080000-43098000	49	46	1	0	2	DEL	21:43080000-43098000				gridss	0	1
22:19562000-19582000	49	48	1	0	1	DEL	22:19562000-19582000				dual	0	3
22:24172000-24208000	49	15	3	0	33	DEL,TRA	22:24172000-24208000			22:24195000-24196000|22:24198000-24199000	dual	3	1	SMARCB1			NCG	DERL3
22:32575000-32577000	49	0	0	0	49	TRA				22:32575000-32577000	manta	0	0
22:45244000-45278000	49	23	28	0	0	DUP,DEL	22:45244000-45262000	22:45248000-45278000			dual	2	3					PHF21B
3:104270000-104288000	49	48	1	0	0	DEL	3:104270000-104288000				dual	0	1
3:155402000-155420000	49	48	0	1	0	DEL	3:155402000-155420000				manta	0	1
3:161626000-161644000	49	49	0	0	0	DEL	3:161626000-161644000				manta	0	1
3:2624000-2642000	49	48	0	0	1	DEL	3:2624000-2642000				manta	0	0
4:27808000-27844000	49	49	0	0	0	DEL	4:27808000-27844000				dual	0	0
4:3580000-3628000	49	17	26	6	10	DUP,DEL	4:3592000-3628000	4:3580000-3598000			dual	0	0
4:5818000-5844000	49	42	13	0	0	DUP,DEL	4:5818000-5844000	4:5818000-5836000			dual	1	2					CRMP1
4:69758000-69872000	49	28	0	8	20	DEL,TRA	4:69758000-69872000			4:69861000-69863000	dual	2	2	UGT2B10			NCG	UGT2A3
4:77348000-77366000	49	0	28	0	24	DUP,TRA		4:77348000-77366000		4:77348000-77349000	dual	1	1					SHROOM3
5:103922000-103944000	49	29	22	0	4	DUP,DEL	5:103926000-103944000	5:103922000-103940000			gridss	0	0
5:113262000-113280000	49	0	49	0	0	DUP		5:113262000-113280000			dual	0	0
5:116246000-116282000	49	49	0	0	0	DEL	5:116246000-116282000				manta	0	0
5:123008000-123036000	49	25	0	26	0	DEL,INV	5:123008000-123036000		5:123013000-123014000		dual	0	2
5:132910000-132934000	49	49	1	0	0	DEL	5:132910000-132934000				dual	0	0
5:146614000-146648000	49	45	5	0	0	DEL	5:146614000-146648000				manta	1	3
5:160000-186000	49	44	3	0	4	DEL	5:160000-186000				dual	1	2
5:160580000-160600000	49	48	1	0	0	DEL	5:160580000-160600000				manta	0	1
5:173154000-173172000	49	3	49	0	0	DUP		5:173154000-173172000			dual	0	0
5:19366000-19386000	49	47	1	0	1	DEL	5:19366000-19386000				manta	0	0
5:2760000-2786000	49	45	2	1	4	DEL	5:2760000-2786000				dual	0	0
6:117772000-117808000	49	40	38	0	0	DUP,DEL	6:117772000-117790000	6:117790000-117808000			dual	1	1					DCBLD1
6:169258000-169288000	49	10	40	0	2	DUP,DEL	6:169270000-169288000	6:169258000-169276000			dual	0	0
6:169610000-169646000	49	37	11	1	1	DUP,DEL	6:169610000-169644000	6:169626000-169646000			dual	1	5					THBS2
6:33560000-33594000	49	48	1	1	0	DEL	6:33560000-33594000				dual	1	4					ITPR3
6:3630000-3648000	49	32	2	0	28	DEL,TRA	6:3630000-3648000			6:3634000-3636000	dual	0	0
6:43310000-43328000	49	2	48	0	0	DUP		6:43310000-43328000			manta	1	0	ZNF318		Depmap
6:80600000-80618000	49	46	2	0	1	DEL	6:80600000-80618000				dual	0	0
6:8328000-8350000	49	49	0	0	0	DEL	6:8328000-8350000				manta	0	2
6:848000-866000	49	49	0	0	0	DEL	6:848000-866000				dual	0	2
6:87504000-88028000	49	9	29	7	13	DUP		6:87504000-88028000			dual	4	2					HTR1E,ZNF292
7:154902000-154972000	49	35	0	0	21	DEL,TRA	7:154902000-154972000			7:154917000-154918000	manta	0	3
7:18008000-18026000	49	32	0	0	17	DEL,TRA	7:18008000-18026000			7:18022000-18024000	dual	0	0
7:31514000-31550000	49	48	0	0	1	DEL	7:31514000-31550000				dual	0	3
7:93352000-93370000	49	0	49	0	0	DUP		7:93352000-93370000			gridss	0	3
8:110502000-110520000	49	47	0	0	3	DEL	8:110502000-110520000				manta	1	2					PKHD1L1
8:24964000-25000000	49	46	1	0	2	DEL	8:24964000-25000000				dual	0	0
8:3986000-4004000	49	45	1	0	4	DEL	8:3986000-4004000				dual	0	0
8:54114000-54148000	49	30	23	0	0	DUP,DEL	8:54114000-54132000	8:54130000-54148000			dual	1	2					OPRK1
8:96078000-96112000	49	48	1	1	0	DEL	8:96078000-96112000				dual	1	0
9:101474000-101476000	49	0	0	0	49	TRA				9:101474000-101476000	manta	0	0
9:106560000-106578000	49	48	0	0	1	DEL	9:106560000-106578000				dual	0	4
9:117074000-117104000	49	48	0	1	0	DEL	9:117074000-117104000				dual	4	2	ORM1		Depmap
9:117074000-117104000	49	48	0	1	0	DEL	9:117074000-117104000				dual	4	2	ORM2		Depmap
9:33414000-33434000	49	47	0	0	2	DEL	9:33414000-33434000				dual	0	0
9:8312000-8348000	49	33	33	13	0	DUP,DEL,INV	9:8312000-8338000	9:8312000-8348000	9:8324000-8327000|9:8335000-8337000		dual	1	0	PTPRD	IntOGen		CancerMine
9:85024000-85044000	49	48	2	0	1	DEL	9:85024000-85044000				manta	0	0
X:114216000-114217000	49	1	0	48	0	INV			X:114216000-114217000		manta	0	0
X:12737000-12739000	49	0	0	0	49	TRA				X:12737000-12739000	manta	1	0					FRMPD4
1:114645000-114647000	48	0	0	48	0	INV			1:114645000-114647000		dual	1	0
1:114654000-114655000	48	0	0	48	0	INV			1:114654000-114655000		dual	0	1
1:175378000-175406000	48	48	0	0	1	DEL	1:175378000-175406000				dual	0	0
1:232414000-232436000	48	24	38	0	0	DUP,DEL	1:232414000-232432000	1:232418000-232436000			dual	0	3
1:4146000-4164000	48	46	0	3	1	DEL	1:4146000-4164000				manta	0	0
1:72972000-73002000	48	41	2	2	4	DEL	1:72972000-73002000				gridss	0	2
1:81396000-81420000	48	11	0	0	38	DEL,TRA	1:81396000-81420000			1:81404000-81405000	dual	0	0
10:101851000-101852000	48	1	0	0	47	TRA				10:101851000-101852000	manta	0	0
10:111028000-111046000	48	48	0	0	0	DEL	10:111028000-111046000				manta	0	0
10:131586000-131604000	48	48	0	0	0	DEL	10:131586000-131604000				dual	0	0
10:27192000-27193000	48	0	0	48	0	INV			10:27192000-27193000		manta	0	1
10:60902000-60903000	48	0	0	0	48	TRA				10:60902000-60903000	dual	0	0
10:70774000-70796000	48	31	19	0	0	DUP,DEL	10:70778000-70796000	10:70774000-70792000			dual	1	0
11:106760000-106810000	48	47	0	1	0	DEL	11:106760000-106810000				manta	0	3
11:11370000-11390000	48	48	0	0	0	DEL	11:11370000-11390000				dual	1	0
11:121088000-121122000	48	19	36	2	0	DUP,DEL	11:121088000-121106000	11:121104000-121122000			gridss	0	3
11:127736000-127760000	48	44	4	0	1	DEL	11:127736000-127760000				dual	0	0
11:31908000-31926000	48	47	1	0	2	DEL	11:31908000-31926000				manta	0	2
11:8850000-8932000	48	39	35	0	2	DUP,DEL	11:8850000-8932000	11:8858000-8876000			dual	1	0					DENND2B
11:9314000-9348000	48	47	1	1	0	DEL	11:9314000-9348000				manta	1	0
12:130792000-130810000	48	3	44	0	2	DUP		12:130792000-130810000			gridss	0	0
12:133398000-133430000	48	26	41	0	0	DUP,DEL	12:133398000-133430000	12:133412000-133430000			dual	2	0					CHFR
12:3338000-3374000	48	1	47	0	0	DUP		12:3338000-3374000			gridss	0	3
12:60512000-60534000	48	45	2	0	1	DEL	12:60512000-60534000				dual	0	0
13:100366000-100398000	48	24	28	0	0	DUP,DEL	13:100380000-100398000	13:100366000-100392000			dual	0	0
13:109692000-109710000	48	6	40	0	2	DUP		13:109692000-109710000			gridss	1	0
13:51542000-51562000	48	48	0	0	0	DEL	13:51542000-51562000				manta	1	0
14:46066000-46096000	48	35	14	0	1	DUP,DEL	14:46066000-46084000	14:46078000-46096000			dual	0	4
14:60620000-60638000	48	1	47	0	0	DUP		14:60620000-60638000			gridss	1	0
14:69772000-69790000	48	3	46	0	1	DUP		14:69772000-69790000			dual	1	0
15:34268000-34286000	48	10	41	0	0	DUP,DEL	15:34268000-34286000	15:34268000-34286000			gridss	0	0
16:48958000-48986000	48	27	45	0	0	DUP,DEL	16:48966000-48986000	16:48958000-48976000			dual	0	0
16:76530000-76558000	48	48	2	0	0	DEL	16:76530000-76558000				dual	1	0
17:79602000-79634000	48	45	2	0	1	DEL	17:79602000-79634000				dual	5	0					PDE6G
18:46284000-46308000	48	0	48	0	0	DUP		18:46284000-46308000			gridss	1	1					CTIF
18:64530000-64552000	48	48	0	0	0	DEL	18:64530000-64552000				manta	0	2
19:1942000-1972000	48	14	29	0	7	DUP,DEL	19:1942000-1962000	19:1954000-1972000			dual	1	0
19:20586000-20728000	48	21	30	11	0	DUP,DEL	19:20586000-20728000	19:20628000-20646000			dual	1	3
19:51430000-51470000	48	21	27	1	1	DUP,DEL	19:51448000-51470000	19:51430000-51448000			dual	2	0					KLK6
2:12564000-12582000	48	0	36	0	16	DUP,TRA		2:12564000-12582000		2:12577000-12579000	dual	0	1
2:160086000-160104000	48	6	37	1	20	DUP,TRA		2:160086000-160104000		2:160090000-160091000	dual	2	2
2:178668000-178686000	48	7	43	1	0	DUP		2:178668000-178686000			dual	1	0
2:227156000-227180000	48	47	1	0	0	DEL	2:227156000-227180000				dual	0	2
2:236002000-236040000	48	37	11	0	1	DUP,DEL	2:236002000-236020000	2:236008000-236040000			dual	0	1
2:61700000-61718000	48	2	24	39	2	DUP,INV		2:61700000-61718000	2:61700000-61701000|2:61703000-61704000		dual	1	0					XPO1
20:2208000-2226000	48	7	41	0	1	DUP		20:2208000-2226000			dual	0	0
20:40532000-40550000	48	47	0	0	1	DEL	20:40532000-40550000				dual	0	0
20:52470000-52490000	48	36	1	0	12	DEL,TRA	20:52470000-52490000			20:52485000-52486000	manta	0	3
21:27702000-27720000	48	0	48	0	0	DUP		21:27702000-27720000			dual	0	0
22:20254000-20257000	48	2	2	17	32	INV,TRA			22:20254000-20256000	22:20255000-20257000	manta	1	0
3:128370000-128424000	48	42	48	0	0	DUP,DEL	3:128370000-128412000	3:128372000-128424000			dual	0	3
3:133838000-133858000	48	26	23	0	0	DUP,DEL	3:133840000-133858000	3:133838000-133856000			dual	0	0
3:134670000-134702000	48	19	32	0	1	DUP,DEL	3:134670000-134688000	3:134684000-134702000			gridss	1	1					EPHB1
3:143688000-143706000	48	31	0	1	19	DEL,TRA	3:143688000-143706000			3:143697000-143698000	manta	1	0
3:150170000-150188000	48	2	47	0	0	DUP		3:150170000-150188000			gridss	1	1
3:158342000-158360000	48	43	0	0	6	DEL	3:158342000-158360000				dual	0	0
3:42632000-42658000	48	32	18	0	1	DUP,DEL	3:42640000-42658000	3:42632000-42650000			gridss	3	0					NKTR
3:78222000-78240000	48	47	1	0	0	DEL	3:78222000-78240000				manta	0	0
3:99776000-99794000	48	48	0	0	0	DEL	3:99776000-99794000				manta	0	0
4:10138000-10170000	48	38	12	0	0	DUP,DEL	4:10138000-10156000	4:10152000-10170000			dual	0	2
4:101382000-101400000	48	48	0	0	0	DEL	4:101382000-101400000				dual	1	2
4:10660000-10688000	48	0	48	0	0	DUP		4:10660000-10688000			dual	1	0
4:128072000-128102000	48	27	28	0	0	DUP,DEL	4:128084000-128102000	4:128072000-128090000			gridss	0	1
4:152176000-152210000	48	20	48	0	0	DUP,DEL	4:152176000-152194000	4:152192000-152210000			dual	1	1
4:166702000-167014000	48	43	3	3	2	DEL	4:166702000-167014000				manta	1	2					TLL1
4:184624000-184684000	48	47	0	1	0	DEL	4:184624000-184684000				dual	1	3
4:28914000-28936000	48	22	47	0	0	DUP,DEL	4:28916000-28936000	4:28914000-28932000			dual	0	0
4:64422000-64452000	48	48	0	0	0	DEL	4:64422000-64452000				dual	0	1
4:654000-682000	48	12	47	0	0	DUP,DEL	4:654000-672000	4:660000-682000			dual	4	0
4:79750000-79752000	48	3	0	1	45	TRA				4:79750000-79752000	manta	0	0
4:93384000-93412000	48	47	0	0	1	DEL	4:93384000-93412000				dual	0	0
4:97888000-97906000	48	47	1	0	0	DEL	4:97888000-97906000				manta	0	1
5:120304000-120340000	48	48	0	0	1	DEL	5:120304000-120340000				manta	0	0
5:153796000-153816000	48	48	0	0	0	DEL	5:153796000-153816000				manta	1	0					GALNT10
5:160406000-160440000	48	45	1	1	40	DEL,TRA	5:160406000-160440000			5:160435000-160436000	dual	0	0
5:1618000-1638000	48	30	1	3	17	DEL,TRA	5:1618000-1638000			5:1622000-1624000	manta	0	2
5:35182000-35200000	48	47	0	1	0	DEL	5:35182000-35200000				manta	0	0
5:40010000-40028000	48	47	0	1	1	DEL	5:40010000-40028000				gridss	0	1
5:44786000-44804000	48	46	1	0	1	DEL	5:44786000-44804000				dual	0	1
5:94100000-94118000	48	48	0	0	1	DEL	5:94100000-94118000				manta	1	0
5:98830000-98852000	48	45	0	4	0	DEL	5:98830000-98852000				manta	0	2
6:153736000-153758000	48	38	2	45	48	DEL,INV,TRA	6:153736000-153758000		6:153741000-153743000|6:153749000-153750000|6:153751000-153753000	6:153748000-153749000	dual	0	0
6:19414000-19432000	48	46	1	0	1	DEL	6:19414000-19432000				manta	0	1
6:74824000-74876000	48	46	1	1	2	DEL	6:74824000-74876000				dual	0	5
6:88110000-88128000	48	47	0	0	3	DEL	6:88110000-88128000				manta	1	0
6:95168000-95204000	48	47	0	1	1	DEL	6:95168000-95204000				dual	0	0
6:99816000-99852000	48	47	0	0	1	DEL	6:99816000-99852000				gridss	2	2
7:102000-120000	48	47	0	1	0	DEL	7:102000-120000				dual	0	2
7:134036000-134054000	48	0	48	0	0	DUP		7:134036000-134054000			gridss	0	4
7:150700000-150734000	48	47	0	0	2	DEL	7:150700000-150734000				dual	3	2					NOS3
7:2574000-2610000	48	45	3	1	1	DEL	7:2574000-2610000				dual	2	0
7:30888000-30906000	48	48	1	0	0	DEL	7:30888000-30906000				manta	1	0
7:32540000-32562000	48	17	38	0	1	DUP,DEL	7:32540000-32560000	7:32544000-32562000			dual	0	3
7:81430000-81452000	48	48	0	0	0	DEL	7:81430000-81452000				manta	0	0
7:81788000-81790000	48	0	0	0	48	TRA				7:81788000-81790000	dual	0	0
7:85089000-85092000	48	2	0	13	36	TRA,INV			7:85089000-85092000	7:85089000-85091000	manta	0	0
7:88508000-88528000	48	36	42	1	13	DUP,DEL,TRA	7:88508000-88528000	7:88508000-88528000		7:88516000-88517000	manta	0	0
7:93160000-93196000	48	46	2	0	0	DEL	7:93160000-93196000				dual	1	0					CALCR
7:96886000-96904000	48	48	0	0	0	DEL	7:96886000-96904000				manta	0	0
8:19970000-19990000	48	47	1	0	1	DEL	8:19970000-19990000				manta	0	0
8:2308000-2332000	48	47	10	0	0	DUP,DEL	8:2314000-2332000	8:2308000-2326000			dual	0	0
9:101477000-101478000	48	0	0	0	48	TRA				9:101477000-101478000	manta	0	0
9:18278000-18296000	48	36	2	0	14	DEL,TRA	9:18278000-18296000			9:18287000-18288000	manta	0	0
X:138138000-138168000	48	47	1	0	0	DEL	X:138138000-138168000				manta	0	0
X:30798000-30830000	48	17	28	0	10	DUP,DEL,TRA	X:30798000-30828000	X:30798000-30830000		X:30819000-30820000	dual	0	0
1:104434000-104460000	47	46	0	1	1	DEL	1:104434000-104460000				manta	0	0
1:157887000-157889000	47	0	0	47	0	INV			1:157887000-157889000		manta	0	0
1:168016000-168034000	47	47	0	0	0	DEL	1:168016000-168034000				dual	1	0	DCAF6		Depmap
1:226748000-226786000	47	0	47	0	0	DUP		1:226748000-226786000			gridss	1	0
1:3236000-3272000	47	44	12	0	0	DUP,DEL	1:3254000-3272000	1:3236000-3254000			dual	0	0
1:83470000-83494000	47	45	0	4	0	DEL	1:83470000-83494000				dual	0	3
1:87320000-87476000	47	13	10	3	28	DUP,DEL,TRA	1:87320000-87476000	1:87368000-87398000		1:87365000-87366000|1:87450000-87452000	dual	2	3					HS2ST1
10:11920000-11954000	47	25	25	0	0	DUP,DEL	10:11926000-11954000	10:11920000-11938000			dual	0	2
10:12860000-12882000	47	46	1	0	1	DEL	10:12860000-12882000				dual	1	0
10:39078000-39164000	47	10	29	2	11	DUP		10:39078000-39164000			gridss	0	0
10:53974000-54044000	47	40	15	0	1	DUP,DEL	10:53974000-54042000	10:53976000-54044000			manta	1	7					PRKG1
10:56508000-56530000	47	44	1	0	4	DEL	10:56508000-56530000				manta	0	0
10:56850000-57164000	47	44	2	0	2	DEL	10:56850000-57164000				dual	1	0					PCDH15
11:2250000-2286000	47	28	17	1	3	DUP,DEL	11:2268000-2286000	11:2250000-2286000			dual	0	0
11:23852000-23870000	47	44	3	1	0	DEL	11:23852000-23870000				dual	0	0
11:31384000-31406000	47	44	0	1	2	DEL	11:31384000-31406000				dual	2	0
11:62806000-62824000	47	1	47	0	0	DUP		11:62806000-62824000			gridss	0	0
11:66018000-66021000	47	1	1	45	0	INV			11:66018000-66021000		dual	0	0
11:74016000-74036000	47	41	2	3	2	DEL	11:74016000-74036000				dual	1	1
11:93670000-93698000	47	47	1	0	0	DEL	11:93670000-93698000				dual	0	2
12:23930000-23950000	47	45	1	0	1	DEL	12:23930000-23950000				dual	0	2
12:33196000-33214000	47	46	0	1	0	DEL	12:33196000-33214000				gridss	0	0
12:54138000-54224000	47	1	41	4	4	DUP		12:54138000-54224000			dual	0	7
12:76998000-77020000	47	47	0	0	0	DEL	12:76998000-77020000				dual	0	4
13:106482000-106518000	47	3	43	0	1	DUP		13:106482000-106518000			gridss	0	1
13:114532000-114588000	47	38	16	0	1	DUP,DEL	13:114536000-114588000	13:114532000-114554000			dual	1	1					GAS6
13:25636000-25654000	47	46	0	0	1	DEL	13:25636000-25654000				manta	0	1
13:27042000-27062000	47	45	1	0	4	DEL	13:27042000-27062000				dual	0	2
13:76954000-77002000	47	46	0	0	2	DEL	13:76954000-77002000				dual	0	3
14:94188000-94210000	47	0	46	1	0	DUP		14:94188000-94210000			dual	1	1
15:42431000-42432000	47	0	1	0	46	TRA				15:42431000-42432000	dual	1	0
15:54190000-54216000	47	47	0	0	0	DEL	15:54190000-54216000				dual	0	0
15:66698000-66716000	47	39	0	1	9	DEL	15:66698000-66716000				dual	0	1
15:79882000-79920000	47	46	0	0	1	DEL	15:79882000-79920000				manta	0	2
16:11674000-11694000	47	47	0	0	0	DEL	16:11674000-11694000				dual	1	2					LITAF
16:23800000-23818000	47	46	0	0	1	DEL	16:23800000-23818000				dual	0	2
16:5946000-5948000	47	2	0	0	45	TRA				16:5946000-5948000	manta	0	0
16:5962000-5980000	47	47	0	0	0	DEL	16:5962000-5980000				manta	0	0
17:41428000-41452000	47	44	16	0	0	DUP,DEL	17:41428000-41450000	17:41428000-41452000			manta	0	7
18:64210000-64230000	47	47	0	0	0	DEL	18:64210000-64230000				dual	1	0					CDH19
19:56264000-56292000	47	33	24	0	1	DUP,DEL	19:56264000-56292000	19:56264000-56292000			manta	2	0
2:151808000-151826000	47	44	0	0	3	DEL	2:151808000-151826000				manta	0	0
2:233630000-233631000	47	0	0	0	47	TRA				2:233630000-233631000	dual	1	0
2:70523000-70525000	47	0	0	38	16	INV,TRA			2:70523000-70524000	2:70523000-70525000	manta	1	0
20:17878000-17906000	47	46	2	0	0	DEL	20:17878000-17906000				gridss	0	2
20:24864000-24882000	47	21	0	0	28	DEL,TRA	20:24864000-24882000			20:24866000-24868000	manta	0	0
20:42472000-42492000	47	45	0	1	1	DEL	20:42472000-42492000				manta	0	2
21:10450000-10538000	47	40	0	1	7	DEL	21:10450000-10538000				manta	0	0
21:29574000-29592000	47	46	1	0	0	DEL	21:29574000-29592000				manta	0	1
22:22464000-22465000	47	0	0	0	47	TRA				22:22464000-22465000	manta	0	0
22:24688000-25084000	47	24	7	14	12	DEL,INV	22:24688000-25084000		22:25056000-25057000		dual	7	18	LRRC75B		Depmap		SNRPD3,GGT1
22:45292000-45330000	47	32	15	0	0	DUP,DEL	22:45292000-45330000	22:45312000-45330000			dual	1	0					PHF21B
22:47484000-47502000	47	0	46	1	1	DUP		22:47484000-47502000			dual	0	0
3:124082000-124308000	47	2	12	3	34	DUP,TRA		3:124082000-124308000		3:124176000-124177000|3:124270000-124272000	dual	1	9					KALRN
3:130338000-130362000	47	40	0	0	11	DEL,TRA	3:130338000-130362000			3:130352000-130354000	dual	1	0					COL6A6
3:133494000-133514000	47	47	0	0	0	DEL	3:133494000-133514000				dual	2	0	TF		Depmap
3:14470000-14654000	47	26	24	1	1	DUP,DEL	3:14470000-14488000	3:14476000-14654000			gridss	2	1
3:159248000-159266000	47	47	0	0	0	DEL	3:159248000-159266000				manta	0	0
3:194112000-194130000	47	46	0	0	1	DEL	3:194112000-194130000				manta	2	0
3:33544000-33564000	47	46	1	1	0	DEL	3:33544000-33564000				dual	1	2					CLASP2
3:65170000-65224000	47	44	0	1	3	DEL	3:65170000-65224000				dual	0	1
3:94946000-94982000	47	47	0	0	0	DEL	3:94946000-94982000				gridss	0	2
4:130690000-130708000	47	0	23	0	28	DUP,TRA		4:130690000-130708000		4:130703000-130704000	dual	0	0
4:153118000-153136000	47	0	46	0	1	DUP		4:153118000-153136000			gridss	0	0
4:171960000-171978000	47	47	0	0	0	DEL	4:171960000-171978000				manta	0	1
4:175064000-175082000	47	47	0	0	0	DEL	4:175064000-175082000				manta	0	1
4:19634000-19652000	47	46	0	0	1	DEL	4:19634000-19652000				manta	0	0
4:35898000-35916000	47	47	0	0	1	DEL	4:35898000-35916000				manta	0	0
4:57734000-57772000	47	47	0	0	0	DEL	4:57734000-57772000				gridss	0	0
4:59582000-59616000	47	45	0	1	1	DEL	4:59582000-59616000				dual	0	0
4:82894000-82912000	47	0	44	2	1	DUP		4:82894000-82912000			gridss	0	0
4:91560000-91670000	47	44	1	0	2	DEL	4:91560000-91670000				manta	1	0
5:112872000-112890000	47	45	0	1	1	DEL	5:112872000-112890000				manta	1	0	YTHDC2		Depmap
5:125832000-125866000	47	47	0	0	0	DEL	5:125832000-125866000				manta	0	6
5:163579000-163581000	47	0	0	47	0	INV			5:163579000-163581000		manta	0	0
5:163603000-163605000	47	0	0	47	0	INV			5:163603000-163605000		manta	0	0
5:165174000-165192000	47	45	0	0	4	DEL	5:165174000-165192000				manta	0	0
5:172964000-172984000	47	45	1	0	1	DEL	5:172964000-172984000				dual	0	3
5:31562000-31584000	47	26	1	3	24	DEL,TRA	5:31562000-31584000			5:31570000-31571000|5:31578000-31579000	dual	0	0
5:72888000-72906000	47	0	46	1	3	DUP		5:72888000-72906000			gridss	0	1
5:87660000-87678000	47	45	0	0	4	DEL	5:87660000-87678000				manta	0	2
6:107116000-107134000	47	47	0	0	0	DEL	6:107116000-107134000				manta	1	0					QRSL1
6:167480000-167498000	47	46	1	0	1	DEL	6:167480000-167498000				manta	0	0
6:36913000-36914000	47	0	0	0	47	TRA				6:36913000-36914000	manta	0	0
7:12008000-12038000	47	46	0	1	0	DEL	7:12008000-12038000				dual	0	0
7:12510000-12528000	47	0	45	2	0	DUP		7:12510000-12528000			manta	0	0
7:1454000-1504000	47	12	38	5	7	DUP,DEL	7:1486000-1504000	7:1454000-1488000			dual	1	1					MICALL2
7:145416000-145434000	47	1	47	0	0	DUP		7:145416000-145434000			gridss	0	1
7:152700000-152718000	47	47	1	0	0	DEL	7:152700000-152718000				manta	0	0
7:21934000-21952000	47	3	44	0	0	DUP		7:21934000-21952000			gridss	2	4
7:25048000-25068000	47	43	2	2	0	DEL	7:25048000-25068000				dual	0	2
7:32450000-32488000	47	40	0	0	8	DEL	7:32450000-32488000				manta	1	0
7:62288000-62352000	47	4	20	2	30	DUP,TRA		7:62288000-62352000		7:62341000-62345000	manta	0	0
7:80286000-80322000	47	13	32	0	10	DUP,DEL,TRA	7:80304000-80322000	7:80286000-80304000		7:80312000-80314000	dual	1	0	CD36			CancerMine
7:870000-888000	47	45	1	0	1	DEL	7:870000-888000				manta	1	0
8:1180000-1216000	47	41	12	0	1	DUP,DEL	8:1180000-1214000	8:1190000-1216000			manta	1	2
8:140134000-140170000	47	43	0	0	4	DEL	8:140134000-140170000				dual	0	1
8:4842000-4860000	47	0	47	0	0	DUP		8:4842000-4860000			gridss	1	0					CSMD1
8:61936000-61956000	47	33	1	1	17	DEL,TRA	8:61936000-61956000			8:61954000-61956000	dual	0	1
8:65760000-65778000	47	1	46	0	0	DUP		8:65760000-65778000			gridss	0	0
9:10128000-10146000	47	47	1	0	0	DEL	9:10128000-10146000				manta	0	0
9:127880000-127942000	47	21	0	0	31	DEL,TRA	9:127880000-127942000			9:127885000-127886000	dual	2	2	PPP6C	Hodis et al., 2012,Krauthammer et al., 2012,TCGA. 2015,IntOGen,NCG	Depmap	CancerMine	SCAI
9:131686000-131712000	47	44	2	2	0	DEL	9:131686000-131712000				manta	3	2					PHYHD1
9:27780000-27798000	47	47	0	0	0	DEL	9:27780000-27798000				manta	0	3
9:28768000-28858000	47	47	0	0	0	DEL	9:28768000-28858000				dual	0	0
9:4368000-4386000	47	47	0	0	0	DEL	9:4368000-4386000				dual	0	4
9:85826000-85844000	47	0	46	0	1	DUP		9:85826000-85844000			dual	0	2
9:92090000-92108000	47	45	0	0	2	DEL	9:92090000-92108000				dual	1	0					SEMA4D
9:92168000-92206000	47	47	0	0	0	DEL	9:92168000-92206000				dual	0	0
X:142576000-142808000	47	37	26	2	0	DUP,DEL	X:142576000-142808000	X:142590000-142808000			dual	3	6					SPANXN2
X:81034000-81054000	47	44	18	0	2	DUP,DEL	X:81034000-81052000	X:81036000-81054000			dual	0	1
1:105858000-105876000	46	46	0	0	0	DEL	1:105858000-105876000				manta	0	0
1:150593000-150595000	46	0	0	0	46	TRA				1:150593000-150595000	manta	1	0
1:240384000-240404000	46	38	0	0	8	DEL	1:240384000-240404000				manta	0	5
1:25604000-25742000	46	0	31	30	1	DUP,INV		1:25604000-25742000	1:25609000-25611000|1:25613000-25615000|1:25731000-25733000|1:25736000-25737000		dual	4	3
1:26452000-26474000	46	45	2	0	0	DEL	1:26452000-26474000				dual	1	2
1:30142000-30180000	46	33	15	0	0	DUP,DEL	1:30142000-30160000	1:30160000-30180000			dual	0	3
1:37414000-37434000	46	43	6	0	0	DEL	1:37414000-37434000				manta	0	0
1:37938000-37939000	46	0	0	5	46	TRA				1:37938000-37939000	dual	0	0
1:46226000-46244000	46	45	0	1	0	DEL	1:46226000-46244000				manta	0	0
1:64836000-64872000	46	2	32	14	0	DUP,INV		1:64836000-64872000	1:64839000-64840000|1:64854000-64855000		dual	0	1
10:17057000-17059000	46	0	1	0	45	TRA				10:17057000-17059000	manta	0	0
10:44196000-44220000	46	38	0	1	10	DEL	10:44196000-44220000				manta	0	0
10:55302000-55568000	46	36	6	2	7	DEL	10:55302000-55568000				dual	1	4					PCDH15
11:103940000-103964000	46	43	15	1	1	DUP,DEL	11:103940000-103958000	11:103946000-103964000			dual	0	0
11:125044000-125062000	46	39	0	0	10	DEL	11:125044000-125062000				manta	0	0
11:132882000-132900000	46	2	37	0	10	DUP,TRA		11:132882000-132900000		11:132897000-132899000	manta	0	0
11:1682000-1702000	46	1	18	31	0	DUP,INV		11:1682000-1702000	11:1686000-1689000		manta	0	0
11:56090000-56108000	46	0	39	1	9	DUP		11:56090000-56108000			dual	0	4
11:95160000-95184000	46	43	2	0	3	DEL	11:95160000-95184000				dual	0	0
12:50182000-50184000	46	1	0	45	0	INV			12:50182000-50184000		dual	0	0
12:86026000-86044000	46	0	46	0	0	DUP		12:86026000-86044000			gridss	0	3
13:22308000-22326000	46	46	0	0	0	DEL	13:22308000-22326000				manta	0	0
13:30286000-30304000	46	0	46	0	0	DUP		13:30286000-30304000			gridss	0	2
13:38038000-38058000	46	45	0	0	1	DEL	13:38038000-38058000				dual	0	3
14:97204000-97222000	46	45	0	0	1	DEL	14:97204000-97222000				dual	0	1
15:71700000-71728000	46	35	15	0	0	DUP,DEL	15:71700000-71722000	15:71710000-71728000			dual	1	4
15:77842000-77868000	46	32	16	3	0	DUP,DEL	15:77842000-77862000	15:77842000-77868000			dual	0	5
15:92666000-92686000	46	45	0	0	1	DEL	15:92666000-92686000				dual	1	0
15:93306000-93336000	46	43	0	1	2	DEL	15:93306000-93336000				manta	0	0
16:56601000-56603000	46	2	0	0	45	TRA				16:56601000-56603000	manta	1	0
16:57358000-57376000	46	46	0	0	0	DEL	16:57358000-57376000				manta	0	1
16:74800000-74838000	46	44	0	0	2	DEL	16:74800000-74838000				dual	1	2
16:76865000-76867000	46	0	0	0	46	TRA				16:76865000-76867000	manta	0	0
16:77082000-77102000	46	45	1	0	0	DEL	16:77082000-77102000				dual	0	0
16:81610000-81628000	46	37	9	0	0	DEL	16:81610000-81628000				manta	0	1
16:88920000-88958000	46	15	33	0	0	DUP,DEL	16:88920000-88958000	16:88920000-88940000			dual	4	0					GALNS,TRAPPC2L,CBFA2T3
17:27804000-27824000	46	0	46	0	1	DUP		17:27804000-27824000			dual	1	2	TAOK1		Depmap
17:35746000-35768000	46	40	0	41	0	DEL,INV	17:35746000-35768000		17:35752000-35753000|17:35755000-35756000|17:35758000-35759000		manta	3	0					ACACA
17:74354000-74375000	46	23	0	0	27	DEL,TRA	17:74354000-74374000			17:74374000-74375000	dual	0	5
18:682000-700000	46	0	46	0	0	DUP		18:682000-700000			gridss	1	0
18:75226000-75244000	46	8	44	1	1	DUP		18:75226000-75244000			gridss	0	3
19:53801000-53805000	46	0	0	46	0	INV			19:53801000-53805000		manta	0	0
2:115226000-115244000	46	3	43	0	1	DUP		2:115226000-115244000			gridss	0	0
2:123518000-123536000	46	46	0	0	0	DEL	2:123518000-123536000				gridss	0	0
2:143918000-143936000	46	46	0	0	0	DEL	2:143918000-143936000				dual	0	2
2:239930000-239966000	46	45	2	0	0	DEL	2:239930000-239966000				dual	0	0
2:30870000-30900000	46	1	45	0	0	DUP		2:30870000-30900000			gridss	0	2
2:49552000-49578000	46	43	2	0	2	DEL	2:49552000-49578000				dual	0	0
2:60686000-60710000	46	43	4	0	0	DEL	2:60686000-60710000				dual	1	2					BCL11A
2:88420000-88440000	46	46	45	1	0	DUP,DEL	2:88420000-88440000	2:88420000-88440000			dual	1	3					FABP1
2:99226000-99244000	46	9	39	0	1	DUP		2:99226000-99244000			gridss	2	0
20:35012000-35034000	46	38	0	9	3	DEL	20:35012000-35034000				dual	0	0
20:50750000-50770000	46	43	0	1	3	DEL	20:50750000-50770000				manta	1	0
20:50774000-50794000	46	45	0	0	1	DEL	20:50774000-50794000				dual	1	0
21:19014000-19338000	46	41	0	1	6	DEL	21:19014000-19338000				manta	2	23
21:30544000-30566000	46	12	34	0	0	DUP,DEL	21:30544000-30562000	21:30548000-30566000			dual	1	4
22:19090000-19110000	46	44	1	0	1	DEL	22:19090000-19110000				dual	1	0
22:43074000-43168000	46	43	2	4	2	DEL	22:43074000-43168000				dual	1	6
22:47074000-47092000	46	44	0	0	3	DEL	22:47074000-47092000				manta	2	2					CERK
3:124928000-124946000	46	46	0	0	0	DEL	3:124928000-124946000				manta	2	0	ZNF148		Depmap		SLC12A8
3:137064000-137096000	46	43	11	1	0	DUP,DEL	3:137064000-137096000	3:137072000-137092000			dual	0	0
3:148478000-148480000	46	0	1	45	0	INV			3:148478000-148480000		manta	0	0
3:148498000-148500000	46	0	1	45	0	INV			3:148498000-148500000		manta	0	0
3:172392000-172410000	46	43	0	0	5	DEL	3:172392000-172410000				manta	0	0
3:190833000-190835000	46	4	0	42	0	INV			3:190833000-190835000		dual	0	0
3:29048000-29050000	46	0	0	1	45	TRA				3:29048000-29050000	manta	0	0
3:46024000-46056000	46	16	30	0	0	DUP,DEL	3:46036000-46056000	3:46024000-46042000			dual	1	0
3:86204000-86222000	46	46	0	0	0	DEL	3:86204000-86222000				dual	0	0
3:95456000-95480000	46	45	38	1	1	DUP,DEL	3:95456000-95480000	3:95460000-95480000			dual	0	0
3:98682000-98912000	46	10	1	5	33	DEL,TRA	3:98682000-98912000			3:98753000-98754000	dual	0	12
4:109092000-109116000	46	36	16	0	6	DUP,DEL	4:109098000-109116000	4:109092000-109110000			dual	0	4
4:149982000-150002000	46	44	0	2	0	DEL	4:149982000-150002000				dual	0	0
4:165814000-165832000	46	44	0	0	2	DEL	4:165814000-165832000				dual	1	0
4:3472000-3502000	46	37	17	0	0	DUP,DEL	4:3472000-3502000	4:3482000-3502000			dual	1	0
4:36772000-36790000	46	45	0	0	1	DEL	4:36772000-36790000				manta	0	0
4:48086000-48132000	46	45	0	0	1	DEL	4:48086000-48132000				dual	1	4	TXK		Depmap
4:62001000-62003000	46	7	0	42	0	INV			4:62001000-62003000		manta	0	0
5:12760000-12778000	46	43	1	1	1	DEL	5:12760000-12778000				dual	0	0
5:143072000-143090000	46	46	0	0	0	DEL	5:143072000-143090000				dual	0	0
5:143658000-143676000	46	46	0	0	0	DEL	5:143658000-143676000				dual	0	0
5:171494000-171524000	46	45	38	2	1	DUP,DEL	5:171506000-171524000	5:171494000-171512000			dual	1	1
5:174048000-174066000	46	27	0	0	20	DEL,TRA	5:174048000-174066000			5:174056000-174057000	manta	0	0
5:3422000-3566000	46	13	23	2	12	DUP,DEL	5:3422000-3566000	5:3502000-3520000			dual	0	6
5:34982000-35000000	46	46	0	0	0	DEL	5:34982000-35000000				dual	1	0
5:41746000-41764000	46	0	46	0	0	DUP		5:41746000-41764000			gridss	1	0
5:55447000-55449000	46	0	0	0	46	TRA				5:55447000-55449000	manta	0	1
5:65306000-65454000	46	37	2	1	9	DEL	5:65306000-65454000				dual	2	3	ERBIN		Depmap
5:65306000-65454000	46	37	2	1	9	DEL	5:65306000-65454000				dual	2	3	SREK1		Depmap
6:106920000-106940000	46	30	26	0	1	DUP,DEL	6:106920000-106938000	6:106920000-106940000			manta	0	3
6:137280000-137300000	46	0	45	0	1	DUP		6:137280000-137300000			gridss	0	1
6:140282000-140300000	46	0	46	0	0	DUP		6:140282000-140300000			manta	0	6
6:141540000-141560000	46	44	1	0	1	DEL	6:141540000-141560000				dual	0	0
6:154454000-154472000	46	43	0	46	0	DEL,INV	6:154454000-154472000		6:154463000-154464000		dual	0	2
6:157690000-157718000	46	36	36	0	0	DUP,DEL	6:157690000-157712000	6:157700000-157718000			dual	1	2	TMEM242		Depmap
6:170444000-170474000	46	17	33	8	0	DUP,DEL	6:170456000-170474000	6:170444000-170464000			dual	0	0
6:19944000-19962000	46	45	1	1	0	DEL	6:19944000-19962000				manta	0	0
6:34690000-34710000	46	42	2	42	0	DEL,INV	6:34690000-34710000		6:34699000-34702000		dual	0	2
6:57608000-57638000	46	41	0	0	6	DEL	6:57608000-57638000				dual	0	0
6:65176000-65194000	46	43	1	0	2	DEL	6:65176000-65194000				manta	0	0
6:73144000-73162000	46	46	2	1	1	DEL	6:73144000-73162000				dual	0	0
6:90952000-90970000	46	46	0	0	0	DEL	6:90952000-90970000				manta	1	0					BACH2
7:102076000-102094000	46	0	44	2	0	DUP		7:102076000-102094000			dual	1	0
7:110528000-110552000	46	46	0	0	0	DEL	7:110528000-110552000				manta	0	0
7:125248000-125274000	46	40	2	0	40	DEL,TRA	7:125248000-125274000			7:125264000-125265000	manta	0	1
7:135122000-135140000	46	46	0	0	0	DEL	7:135122000-135140000				manta	1	0					CNOT4
7:140222000-140500000	46	4	25	4	18	DUP,TRA		7:140222000-140500000		7:140321000-140322000	dual	4	5	BRAF	TCGA. 2015,Hayward et al., 2017,IntOGen,NCG	Depmap	CancerMine,NCG	NDUFB2
7:146874000-146894000	46	46	0	0	0	DEL	7:146874000-146894000				dual	0	1
7:152220000-152256000	46	41	4	1	2	DEL	7:152220000-152256000				manta	0	2
7:153056000-153094000	46	46	2	0	0	DEL	7:153056000-153094000				manta	0	0
7:64404000-64425000	46	37	0	1	16	DEL,TRA	7:64404000-64424000			7:64424000-64425000	manta	0	1
7:72262000-72284000	46	46	0	0	0	DEL	7:72262000-72284000				dual	1	5					TYW1B
8:117390000-117408000	46	33	0	0	28	DEL,TRA	8:117390000-117408000			8:117399000-117401000	manta	0	1
8:2024000-2046000	46	42	6	0	1	DEL	8:2024000-2046000				dual	1	1					MYOM2
8:21046000-21078000	46	11	41	0	0	DUP,DEL	8:21046000-21078000	8:21046000-21078000			gridss	0	0
8:52014000-52040000	46	40	29	1	2	DUP,DEL	8:52014000-52034000	8:52022000-52040000			dual	0	5
9:131457000-131459000	46	2	1	3	44	TRA				9:131457000-131459000	dual	1	0					SET
9:135750000-135770000	46	42	42	0	3	DUP,DEL	9:135750000-135770000	9:135750000-135770000			dual	3	0	TSC1			CancerMine	AK8
9:22644000-22676000	46	45	1	0	0	DEL	9:22644000-22676000				dual	0	0
9:92852000-92878000	46	46	1	0	0	DEL	9:92852000-92878000				gridss	0	0
X:88986000-89008000	46	44	44	0	37	DUP,DEL,TRA	X:88986000-89008000	X:88986000-89008000		X:88995000-88996000	dual	0	0
X:96186000-96338000	46	12	0	2	34	DEL,TRA	X:96186000-96338000			X:96217000-96218000	manta	1	4					DIAPH2
1:109564000-109584000	45	45	0	0	0	DEL	1:109564000-109584000				dual	1	0
1:153034000-153076000	45	22	36	0	0	DUP,DEL	1:153034000-153076000	1:153034000-153076000			manta	2	1					SPRR2B
1:15904000-15936000	45	44	2	0	1	DEL	1:15904000-15936000				gridss	1	2
1:197886000-197904000	45	45	0	0	0	DEL	1:197886000-197904000				manta	1	0
1:227156000-227176000	45	43	2	0	1	DEL	1:227156000-227176000				manta	1	1
1:242304000-242322000	45	4	40	0	3	DUP		1:242304000-242322000			gridss	0	2
1:35267000-35269000	45	3	6	40	0	INV			1:35267000-35269000		manta	0	0
1:7544000-7580000	45	43	3	0	1	DEL	1:7544000-7580000				manta	0	0
1:92224000-92246000	45	41	40	0	0	DUP,DEL	1:92224000-92242000	1:92228000-92246000			dual	1	0					TGFBR3
10:129646000-129648000	45	0	0	8	37	TRA				10:129646000-129648000	manta	0	0
10:130372000-130392000	45	3	20	0	32	DUP,TRA		10:130372000-130392000		10:130381000-130382000	dual	0	1
10:133494000-133536000	45	2	28	0	25	DUP,TRA		10:133494000-133536000		10:133522000-133523000	dual	0	2
10:29421000-29422000	45	1	0	44	0	INV			10:29421000-29422000		dual	0	2
10:33484000-33502000	45	45	0	0	0	DEL	10:33484000-33502000				manta	1	0					NRP1
10:478000-502000	45	26	18	0	1	DUP,DEL	10:478000-496000	10:484000-502000			dual	1	4	DIP2C		Depmap
10:56066000-56068000	45	2	2	0	43	TRA				10:56066000-56068000	manta	0	0
10:72440000-72460000	45	45	0	0	0	DEL	10:72440000-72460000				dual	0	2
11:118810000-118828000	45	0	45	0	0	DUP		11:118810000-118828000			dual	1	1					UPK2
11:21751000-21752000	45	0	0	45	0	INV			11:21751000-21752000		dual	0	0
11:46310000-46328000	45	44	1	0	0	DEL	11:46310000-46328000				gridss	1	2					CREB3L1
11:50105000-50107000	45	1	0	44	0	INV			11:50105000-50107000		manta	0	0
11:58800000-58864000	45	37	8	3	0	DEL	11:58800000-58864000				manta	1	0
11:69648000-69670000	45	12	28	0	16	DUP,DEL,TRA	11:69652000-69670000	11:69648000-69666000		11:69663000-69664000	dual	0	1
11:93010000-93038000	45	44	23	0	1	DUP,DEL	11:93010000-93038000	11:93016000-93034000			dual	0	0
11:93570000-93588000	45	42	1	1	1	DEL	11:93570000-93588000				manta	1	1
12:117078000-117098000	45	45	0	0	0	DEL	12:117078000-117098000				dual	0	1
12:130114000-130132000	45	40	5	0	0	DEL	12:130114000-130132000				manta	0	0
12:131122000-131142000	45	44	1	1	1	DEL	12:131122000-131142000				dual	0	0
12:14936000-14954000	45	44	1	0	0	DEL	12:14936000-14954000				dual	1	1					WBP11
12:6898000-6916000	45	45	0	0	0	DEL	12:6898000-6916000				dual	1	0					CD4
12:71520000-71538000	45	15	1	29	2	DEL,INV	12:71520000-71538000		12:71532000-71534000		manta	1	0	TSPAN8			CancerMine
13:111276000-111310000	45	10	33	0	2	DUP,DEL	13:111276000-111294000	13:111292000-111310000			manta	2	0
13:38062000-38094000	45	44	0	0	1	DEL	13:38062000-38094000				dual	0	1
13:40392000-40410000	45	45	0	0	0	DEL	13:40392000-40410000				gridss	0	0
13:44069000-44071000	45	0	0	0	45	TRA				13:44069000-44071000	manta	0	0
13:67120000-67138000	45	0	45	0	0	DUP		13:67120000-67138000			gridss	0	0
14:34464000-34482000	45	44	0	0	1	DEL	14:34464000-34482000				manta	0	1
14:38996000-39014000	45	42	3	0	0	DEL	14:38996000-39014000				manta	0	0
14:42478000-42530000	45	32	24	0	7	DUP,DEL	14:42478000-42530000	14:42502000-42520000			dual	0	0
14:65598000-65618000	45	45	0	0	0	DEL	14:65598000-65618000				manta	0	2
15:101918000-101940000	45	0	45	0	0	DUP		15:101918000-101940000			dual	1	0					PCSK6
15:40888000-40906000	45	45	0	0	0	DEL	15:40888000-40906000				manta	1	0					KNL1
15:48542000-48596000	45	38	15	0	2	DUP,DEL	15:48542000-48560000	15:48560000-48596000			dual	1	8
15:87568000-87588000	45	37	13	0	5	DUP,DEL	15:87570000-87588000	15:87568000-87588000			dual	1	0
15:95510000-95528000	45	44	1	0	0	DEL	15:95510000-95528000				manta	0	0
15:98698000-98720000	45	44	2	0	0	DEL	15:98698000-98720000				dual	0	2
15:98808000-98826000	45	44	1	0	0	DEL	15:98808000-98826000				dual	0	1
16:24118000-24136000	45	45	0	0	0	DEL	16:24118000-24136000				manta	1	0	PRKCB	IntOGen
16:26816000-26838000	45	17	31	0	1	DUP,DEL	16:26816000-26834000	16:26816000-26838000			dual	0	0
16:28542000-28560000	45	0	40	0	6	DUP		16:28542000-28560000			gridss	1	0					NUPR1
16:83460000-83486000	45	12	21	0	15	DUP,DEL,TRA	16:83468000-83486000	16:83460000-83478000		16:83468000-83469000	dual	0	1
16:8602000-8624000	45	37	30	2	0	DUP,DEL	16:8602000-8624000	16:8604000-8624000			dual	1	0
16:959000-978000	45	1	24	0	24	DUP,TRA		16:960000-978000		16:959000-960000	dual	1	0
17:16812000-16830000	45	1	40	4	1	DUP		17:16812000-16830000			gridss	0	2
17:18260000-18286000	45	24	0	17	6	DEL,INV	17:18260000-18286000		17:18267000-18269000		manta	2	0
17:51706000-51724000	45	44	1	0	0	DEL	17:51706000-51724000				gridss	0	5
17:67948000-67968000	45	1	45	0	0	DUP		17:67948000-67968000			dual	0	0
17:74377000-74378000	45	0	0	0	45	TRA				17:74377000-74378000	dual	0	0
18:4316000-4334000	45	44	1	0	0	DEL	18:4316000-4334000				dual	0	0
18:46970000-46988000	45	44	2	0	0	DEL	18:46970000-46988000				manta	1	0
18:62368000-62396000	45	45	0	0	0	DEL	18:62368000-62396000				manta	0	1
18:75874000-75914000	45	4	40	1	3	DUP		18:75874000-75914000			dual	0	0
19:19790000-19816000	45	25	15	12	0	DUP,DEL,INV	19:19790000-19812000	19:19798000-19816000	19:19801000-19803000		manta	1	0
19:2144000-2162000	45	21	0	0	27	DEL,TRA	19:2144000-2162000			19:2147000-2148000	dual	1	0					AP3D1
19:54546000-54570000	45	42	2	0	2	DEL	19:54546000-54570000				dual	1	0
19:56572000-56604000	45	16	31	0	0	DUP,DEL	19:56572000-56590000	19:56586000-56604000			dual	2	1					NLRP5
2:129690000-129720000	45	34	0	15	2	DEL,INV	2:129690000-129720000		2:129703000-129705000		dual	0	0
2:1332000-1376000	45	10	37	0	0	DUP,DEL	2:1350000-1368000	2:1332000-1350000|2:1356000-1376000			dual	1	0	SNTG2		Depmap
2:137682000-137700000	45	17	0	0	28	DEL,TRA	2:137682000-137700000			2:137697000-137699000	dual	0	0
2:153997000-153998000	45	0	0	0	45	TRA				2:153997000-153998000	dual	0	0
2:155192000-155210000	45	3	45	0	0	DUP		2:155192000-155210000			dual	0	1
2:161922000-161940000	45	6	45	0	0	DUP		2:161922000-161940000			dual	0	2
2:166896000-166914000	45	45	0	0	0	DEL	2:166896000-166914000				dual	1	0
2:184950000-184984000	45	14	32	0	0	DUP,DEL	2:184950000-184968000	2:184966000-184984000			dual	0	1
2:206232000-206250000	45	38	0	0	7	DEL	2:206232000-206250000				gridss	0	1
2:40970000-40988000	45	45	0	0	0	DEL	2:40970000-40988000				manta	0	2
2:42444000-42480000	45	45	0	0	0	DEL	2:42444000-42480000				gridss	1	4					EML4
2:54256000-54500000	45	44	2	0	1	DEL	2:54256000-54500000				gridss	2	13					ACYP2
2:992000-1014000	45	45	0	0	0	DEL	2:992000-1014000				manta	0	0
20:22880000-22898000	45	44	0	0	2	DEL	20:22880000-22898000				gridss	0	1
20:33612000-33638000	45	17	34	0	0	DUP,DEL	20:33612000-33630000	20:33620000-33638000			dual	1	1	TRPC4AP		Depmap
20:61318000-61356000	45	1	43	0	1	DUP		20:61318000-61356000			gridss	1	3					NTSR1
21:15838000-15858000	45	43	0	0	2	DEL	21:15838000-15858000				manta	1	0					SAMSN1
21:31926000-31952000	45	33	10	0	3	DUP,DEL	21:31926000-31944000	21:31934000-31952000			dual	1	0
21:46848000-46872000	45	32	15	0	0	DUP,DEL	21:46848000-46868000	21:46850000-46872000			dual	0	2
22:18038000-18056000	45	23	1	0	24	DEL,TRA	22:18038000-18056000			22:18047000-18048000	manta	1	0
22:18274000-18294000	45	44	0	0	1	DEL	22:18274000-18294000				manta	1	0
22:31410000-31430000	45	27	15	4	4	DUP,DEL	22:31410000-31430000	22:31410000-31428000			dual	0	0
22:49066000-49086000	45	24	21	0	1	DUP,DEL	22:49068000-49086000	22:49066000-49084000			dual	0	0
3:11606000-11624000	45	18	2	0	29	DEL,TRA	3:11606000-11624000			3:11614000-11616000	manta	2	0					ATG7,VGLL4
3:125390000-125482000	45	21	22	3	10	DUP,DEL	3:125390000-125408000	3:125406000-125482000			dual	0	3
3:1876000-1894000	45	0	45	0	0	DUP		3:1876000-1894000			dual	0	0
3:49218000-49219000	45	0	1	0	44	TRA				3:49218000-49219000	dual	0	0
3:57514000-57534000	45	39	41	0	0	DUP,DEL	3:57514000-57534000	3:57514000-57534000			manta	1	0					DNAH12
3:63558000-63576000	45	0	45	0	0	DUP		3:63558000-63576000			gridss	0	2
3:68856000-68904000	45	38	27	1	2	DUP,DEL	3:68862000-68904000	3:68856000-68874000			dual	0	0
3:90362000-90410000	45	2	41	0	4	DUP		3:90362000-90410000			manta	0	6
3:99620000-99638000	45	44	0	0	1	DEL	3:99620000-99638000				manta	0	3
4:157768000-157770000	45	0	0	0	45	TRA				4:157768000-157770000	manta	0	0
4:18370000-18372000	45	3	5	1	36	TRA				4:18370000-18372000	manta	0	0
4:186172000-186208000	45	44	0	1	1	DEL	4:186172000-186208000				dual	1	3					SNX25
4:190182000-190210000	45	42	2	0	1	DEL	4:190182000-190210000				dual	0	2
4:28556000-28574000	45	43	1	0	1	DEL	4:28556000-28574000				manta	0	0
4:70107000-70109000	45	2	2	44	0	INV			4:70107000-70109000		manta	0	0
4:7710000-7736000	45	5	40	0	0	DUP		4:7710000-7736000			dual	1	0					SORCS2
4:8602000-8620000	45	2	44	0	0	DUP		4:8602000-8620000			gridss	1	0
4:98346000-98368000	45	44	0	0	1	DEL	4:98346000-98368000				dual	0	0
5:123542000-123770000	45	19	1	26	1	DEL,INV	5:123542000-123770000		5:123696000-123698000		dual	0	7
5:174756000-174774000	45	0	45	0	1	DUP		5:174756000-174774000			dual	0	4
6:131406000-131428000	45	42	4	0	0	DEL	6:131406000-131428000				manta	0	0
6:155707000-155708000	45	0	0	0	45	TRA				6:155707000-155708000	manta	0	0
6:161206000-161208000	45	0	0	45	0	INV			6:161206000-161208000		manta	0	0
6:165716000-165742000	45	45	0	0	0	DEL	6:165716000-165742000				dual	2	0					C6orf118,PDE10A
6:19032000-19058000	45	43	0	0	2	DEL	6:19032000-19058000				dual	0	1
6:40092000-40126000	45	1	45	0	0	DUP		6:40092000-40126000			gridss	0	0
6:71730000-71756000	45	43	0	1	1	DEL	6:71730000-71756000				dual	0	0
6:82558000-82582000	45	45	0	0	0	DEL	6:82558000-82582000				dual	0	3
7:110172000-110198000	45	44	0	0	1	DEL	7:110172000-110198000				dual	0	1
7:126432000-126450000	45	1	45	0	0	DUP		7:126432000-126450000			manta	0	0
7:13232000-13252000	45	44	0	0	1	DEL	7:13232000-13252000				dual	0	2
7:132828000-132846000	45	44	0	1	0	DEL	7:132828000-132846000				manta	0	0
7:147538000-147540000	45	1	0	0	44	TRA				7:147538000-147540000	manta	0	0
7:22426000-22446000	45	44	1	0	0	DEL	7:22426000-22446000				dual	0	0
7:3159000-3161000	45	0	0	0	45	TRA				7:3159000-3161000	manta	0	0
7:33190000-33208000	45	1	39	0	5	DUP		7:33190000-33208000			gridss	1	0					BBS9
8:137672000-137872000	45	41	2	0	2	DEL	8:137672000-137872000				manta	0	12
8:19046000-19064000	45	38	0	0	9	DEL	8:19046000-19064000				dual	0	1
8:22976000-22978000	45	1	0	44	0	INV			8:22976000-22978000		manta	0	0
8:52052000-52088000	45	45	0	0	0	DEL	8:52052000-52088000				manta	0	0
8:53692000-53710000	45	45	0	0	0	DEL	8:53692000-53710000				manta	0	5
8:8236000-8254000	45	45	0	0	0	DEL	8:8236000-8254000				dual	1	0
9:17268000-17286000	45	45	0	0	0	DEL	9:17268000-17286000				manta	1	0					CNTLN
9:19270000-19288000	45	44	0	0	1	DEL	9:19270000-19288000				manta	1	0					DENND4C
9:19464000-19484000	45	42	3	1	1	DEL	9:19464000-19484000				dual	0	5
9:28506000-28507000	45	2	0	0	44	TRA				9:28506000-28507000	manta	0	0
X:140468000-140488000	45	45	0	0	0	DEL	X:140468000-140488000				dual	0	0
X:14714000-14744000	45	38	11	0	0	DUP,DEL	X:14716000-14734000	X:14714000-14744000			gridss	0	0
X:6136000-6139000	45	0	1	39	42	TRA,INV			X:6137000-6139000	X:6136000-6139000	dual	0	0
X:81088000-81112000	45	43	1	1	0	DEL	X:81088000-81112000				dual	0	0
1:108724000-108746000	44	40	0	0	4	DEL	1:108724000-108746000				manta	1	0
1:112066000-112084000	44	43	0	1	0	DEL	1:112066000-112084000				dual	0	1
1:112200000-112218000	44	1	43	0	0	DUP		1:112200000-112218000			gridss	1	0					RAP1A
1:147752000-147753000	44	0	0	44	0	INV			1:147752000-147753000		manta	0	2
1:147775000-147776000	44	0	0	44	0	INV			1:147775000-147776000		manta	0	1
1:156298000-156316000	44	44	0	0	0	DEL	1:156298000-156316000				gridss	2	0
1:157348000-157349000	44	0	1	43	0	INV			1:157348000-157349000		manta	0	0
1:20488000-20506000	44	43	0	0	1	DEL	1:20488000-20506000				dual	1	0
1:212634000-212652000	44	43	1	1	0	DEL	1:212634000-212652000				manta	0	1
1:220276000-220314000	44	41	0	4	3	DEL	1:220276000-220314000				manta	1	0
1:225514000-225532000	44	43	2	0	0	DEL	1:225514000-225532000				manta	1	0					DNAH14
1:88972000-88974000	44	2	0	0	42	TRA				1:88972000-88974000	manta	0	0
1:90262000-90280000	44	0	44	0	0	DUP		1:90262000-90280000			gridss	0	1
10:100016000-100034000	44	44	0	0	0	DEL	10:100016000-100034000				manta	1	1					LOXL4
10:20816000-20844000	44	29	1	0	18	DEL,TRA	10:20816000-20844000			10:20834000-20836000	dual	0	0
10:59812000-59830000	44	43	0	0	1	DEL	10:59812000-59830000				manta	0	0
10:67410000-67612000	44	40	2	4	1	DEL	10:67410000-67612000				dual	0	8
10:78336000-78360000	44	44	12	0	0	DUP,DEL	10:78338000-78360000	10:78336000-78354000			dual	0	0
10:91490000-91508000	44	44	0	0	0	DEL	10:91490000-91508000				manta	1	0					KIF20B
11:37429000-37430000	44	2	0	0	42	TRA				11:37429000-37430000	manta	0	0
12:102306000-102324000	44	41	0	0	3	DEL	12:102306000-102324000				manta	1	2					DRAM1
12:126816000-126844000	44	43	0	0	1	DEL	12:126816000-126844000				dual	0	4
12:22038000-22056000	44	43	0	0	1	DEL	12:22038000-22056000				dual	1	0					ABCC9
12:29986000-30018000	44	44	0	0	0	DEL	12:29986000-30018000				dual	0	0
12:90478000-90500000	44	27	0	38	1	DEL,INV	12:90478000-90500000		12:90486000-90488000|12:90491000-90492000		dual	0	4
13:42146000-42164000	44	44	1	0	0	DEL	13:42146000-42164000				manta	1	1
13:70198000-70218000	44	44	0	0	0	DEL	13:70198000-70218000				manta	0	0
14:104456000-104476000	44	44	0	0	0	DEL	14:104456000-104476000				manta	1	0
14:26138000-26156000	44	44	0	0	0	DEL	14:26138000-26156000				manta	0	0
14:38634000-38652000	44	42	0	0	2	DEL	14:38634000-38652000				manta	0	0
14:41114000-41132000	44	44	0	0	0	DEL	14:41114000-41132000				manta	0	0
14:42642000-42668000	44	44	0	0	0	DEL	14:42642000-42668000				manta	0	1
14:42752000-42770000	44	44	0	0	0	DEL	14:42752000-42770000				manta	0	1
15:22468000-22470000	44	0	0	0	44	TRA				15:22468000-22470000	manta	0	0
15:25922000-25942000	44	44	0	0	0	DEL	15:25922000-25942000				manta	1	4					ATP10A
15:27474000-27492000	44	44	0	0	0	DEL	15:27474000-27492000				manta	0	0
15:62370000-62388000	44	0	44	0	0	DUP		15:62370000-62388000			gridss	0	2
15:67156000-67158000	44	1	0	0	43	TRA				15:67156000-67158000	manta	0	0
15:98892000-98910000	44	33	3	0	11	DEL,TRA	15:98892000-98910000			15:98897000-98899000	dual	0	0
16:10468000-10486000	44	1	43	0	0	DUP		16:10468000-10486000			dual	1	2
16:58792000-58828000	44	42	1	0	1	DEL	16:58792000-58828000				dual	0	0
17:20922000-20942000	44	42	0	0	3	DEL	17:20922000-20942000				dual	1	1					USP22
17:50004000-50024000	44	0	44	0	1	DUP		17:50004000-50024000			dual	1	0					CA10
18:11894000-11918000	44	16	29	1	1	DUP,DEL	18:11894000-11912000	18:11900000-11918000			gridss	1	0	MPPE1		Depmap
18:22445000-22447000	44	0	0	44	0	INV			18:22445000-22447000		manta	0	0
18:22656000-22688000	44	21	24	0	0	DUP,DEL	18:22656000-22674000	18:22670000-22688000			dual	1	4					ZNF521
18:22922000-22923000	44	0	0	44	0	INV			18:22922000-22923000		manta	0	0
18:61298000-61340000	44	21	31	0	1	DUP,DEL	18:61300000-61340000	18:61298000-61340000			manta	2	0					SERPINB3
18:70344000-70362000	44	43	0	1	0	DEL	18:70344000-70362000				dual	0	0
18:70970000-70988000	44	44	0	0	0	DEL	18:70970000-70988000				manta	0	0
19:14936000-15024000	44	29	36	1	1	DUP,DEL	19:14954000-15024000	19:14936000-15024000			manta	4	1
19:1984000-2042000	44	44	0	1	1	DEL	19:1984000-2042000				manta	2	1					MKNK2
19:35994000-36020000	44	44	1	0	0	DEL	19:35994000-36020000				dual	2	2					DMKN,SBSN
19:5478000-5498000	44	1	42	0	2	DUP		19:5478000-5498000			manta	0	0
2:115620000-115638000	44	44	0	0	0	DEL	2:115620000-115638000				dual	0	0
2:116376000-116377000	44	0	0	0	44	TRA				2:116376000-116377000	dual	0	0
2:117230000-117248000	44	44	0	0	0	DEL	2:117230000-117248000				dual	0	0
2:120274000-120292000	44	0	44	0	0	DUP		2:120274000-120292000			dual	1	0
2:125051000-125054000	44	0	0	44	0	INV			2:125051000-125054000		manta	0	0
2:1268000-1292000	44	1	42	0	1	DUP		2:1268000-1292000			gridss	1	0	SNTG2		Depmap
2:173170000-173196000	44	44	1	0	0	DEL	2:173170000-173196000				dual	0	5
2:184368000-184400000	44	15	44	0	0	DUP,DEL	2:184368000-184386000	2:184382000-184400000			dual	0	0
2:203610000-203854000	44	16	5	3	25	DEL,TRA	2:203610000-203854000			2:203650000-203651000	dual	4	2	WDR12	NCG			FAM117B,CARF
2:228634000-228656000	44	20	30	2	0	DUP,DEL	2:228634000-228652000	2:228638000-228656000			dual	0	2
2:231988000-232006000	44	44	0	0	0	DEL	2:231988000-232006000				manta	2	0	PSMD1		Depmap
2:56644000-56664000	44	44	0	0	0	DEL	2:56644000-56664000				manta	0	0
2:71556000-71580000	44	13	29	0	2	DUP,DEL	2:71562000-71580000	2:71556000-71574000			dual	1	0					ZNF638
2:74494000-74520000	44	42	41	0	0	DUP,DEL	2:74502000-74520000	2:74494000-74512000			dual	1	0					SLC4A5
2:88592000-88610000	44	42	1	0	1	DEL	2:88592000-88610000				manta	0	0
20:22646000-22664000	44	43	1	0	0	DEL	20:22646000-22664000				manta	0	0
20:37946000-37976000	44	41	39	0	0	DUP,DEL	20:37958000-37976000	20:37946000-37964000			dual	0	3
20:57776000-57796000	44	44	1	0	0	DEL	20:57776000-57796000				manta	1	2	ZNF831			NCG
21:23625000-23627000	44	0	0	43	4	INV			21:23625000-23627000		manta	0	0
22:35664000-36068000	44	11	14	6	22	DEL,TRA	22:35664000-36068000			22:35859000-35860000	dual	7	20					HMOX1,MCM5
3:103538000-103558000	44	44	0	0	0	DEL	3:103538000-103558000				manta	0	0
3:113030000-113048000	44	30	14	0	2	DUP,DEL	3:113030000-113048000	3:113030000-113048000			dual	1	0
3:130835000-130837000	44	0	0	42	2	INV			3:130835000-130837000		manta	0	0
3:145636000-145658000	44	44	0	0	0	DEL	3:145636000-145658000				manta	0	0
3:161810000-161828000	44	36	0	6	5	DEL	3:161810000-161828000				manta	0	0
3:187860000-187861000	44	2	1	29	14	INV,TRA			3:187860000-187861000	3:187860000-187861000	manta	0	0
3:25802000-25803000	44	0	0	1	44	TRA				3:25802000-25803000	manta	0	0
3:27976000-27994000	44	0	37	0	8	DUP		3:27976000-27994000			gridss	0	0
3:56765000-56766000	44	0	0	0	44	TRA				3:56765000-56766000	manta	0	0
3:73054000-73072000	44	42	0	0	8	DEL	3:73054000-73072000				manta	1	0
3:86312000-86346000	44	44	0	0	0	DEL	3:86312000-86346000				dual	0	0
3:87738000-87756000	44	1	43	0	0	DUP		3:87738000-87756000			gridss	0	2
4:129424000-129442000	44	44	0	0	0	DEL	4:129424000-129442000				gridss	0	1
4:130166000-130184000	44	43	2	0	0	DEL	4:130166000-130184000				manta	0	2
4:133436000-133454000	44	44	0	0	0	DEL	4:133436000-133454000				dual	0	0
4:142434000-142452000	44	1	43	0	0	DUP		4:142434000-142452000			dual	0	0
4:158930000-158948000	44	44	0	0	0	DEL	4:158930000-158948000				manta	0	2
4:188836000-188968000	44	33	10	2	0	DEL	4:188836000-188968000				dual	1	8
4:2620000-2638000	44	44	0	0	0	DEL	4:2620000-2638000				manta	1	0	FAM193A		Depmap
4:27062000-27080000	44	0	44	0	0	DUP		4:27062000-27080000			manta	0	1
4:27534000-27556000	44	44	0	2	0	DEL	4:27534000-27556000				dual	0	0
4:55990000-56008000	44	43	0	0	1	DEL	4:55990000-56008000				manta	1	0	KDR	NCG
4:57492000-57510000	44	29	9	0	17	DEL,TRA	4:57492000-57510000			4:57496000-57498000	manta	0	3
5:103054000-103072000	44	44	1	0	0	DEL	5:103054000-103072000				manta	0	0
5:108586000-108610000	44	44	0	0	0	DEL	5:108586000-108610000				dual	0	0
5:127328000-127346000	44	44	0	0	0	DEL	5:127328000-127346000				manta	0	0
5:134876000-135002000	44	36	8	1	1	DEL	5:134876000-135002000				gridss	2	2					CXCL14
5:152978000-152996000	44	37	6	1	0	DEL	5:152978000-152996000				dual	0	0
5:17688000-17724000	44	16	30	3	2	DUP,DEL	5:17688000-17706000	5:17704000-17724000			dual	0	2
5:24370000-24371000	44	5	1	0	39	TRA				5:24370000-24371000	manta	0	0
5:30906000-30942000	44	41	1	1	1	DEL	5:30906000-30942000				dual	0	0
5:37709000-37710000	44	1	2	0	42	TRA				5:37709000-37710000	manta	0	0
5:77018000-77036000	44	0	44	0	0	DUP		5:77018000-77036000			gridss	0	0
5:79004000-79024000	44	44	1	0	0	DEL	5:79004000-79024000				manta	0	0
6:114214000-114234000	44	44	0	0	0	DEL	6:114214000-114234000				manta	0	1
6:13191000-13192000	44	0	0	0	44	TRA				6:13191000-13192000	manta	0	0
6:65144000-65162000	44	42	2	0	0	DEL	6:65144000-65162000				gridss	1	0					EYS
6:68490000-68508000	44	44	0	0	0	DEL	6:68490000-68508000				manta	0	1
6:73642000-74122000	44	39	3	2	4	DEL	6:73642000-74122000				dual	7	28	KHDC3L		Depmap		KCNQ5,DDX43
6:82134000-82188000	44	38	7	1	1	DEL	6:82134000-82188000				manta	0	3
7:121914000-121938000	44	12	0	25	9	DEL,INV	7:121914000-121938000		7:121924000-121926000		manta	0	0
7:129410000-129428000	44	1	22	1	23	DUP,TRA		7:129410000-129428000		7:129423000-129425000	dual	0	1
7:134716000-134734000	44	42	1	0	1	DEL	7:134716000-134734000				gridss	1	0	AGBL3		Depmap
7:140166000-140200000	44	28	40	0	0	DUP,DEL	7:140172000-140200000	7:140166000-140198000			dual	1	1	MKRN1		Depmap
7:145054000-145072000	44	44	0	0	1	DEL	7:145054000-145072000				manta	0	1
7:156126000-156144000	44	43	0	0	1	DEL	7:156126000-156144000				manta	0	1
7:158676000-158720000	44	34	13	1	1	DUP,DEL	7:158676000-158712000	7:158698000-158720000			manta	0	0
7:17094000-17095000	44	0	0	0	44	TRA				7:17094000-17095000	manta	0	1
7:67980000-67998000	44	0	40	2	2	DUP		7:67980000-67998000			gridss	0	0
7:83528000-83546000	44	44	0	0	0	DEL	7:83528000-83546000				dual	0	2
7:9622000-9658000	44	38	3	2	6	DEL	7:9622000-9658000				dual	0	0
8:109722000-109740000	44	43	0	1	1	DEL	8:109722000-109740000				manta	0	0
8:118864000-118884000	44	39	1	40	1	DEL,INV	8:118864000-118884000		8:118873000-118874000|8:118875000-118876000		dual	0	0
8:19524000-19525000	44	1	1	0	42	TRA				8:19524000-19525000	manta	0	0
8:23076000-23078000	44	0	0	44	0	INV			8:23076000-23078000		manta	0	1
8:57196000-57214000	44	1	44	0	0	DUP		8:57196000-57214000			gridss	1	0
8:89046000-89258000	44	42	0	1	2	DEL	8:89046000-89258000				dual	1	23	MMP16			CancerMine
8:9620000-9638000	44	42	0	0	2	DEL	8:9620000-9638000				dual	1	1					TNKS
9:104990000-105008000	44	9	18	0	22	DUP,TRA		9:104990000-105008000		9:105001000-105003000	dual	0	0
9:110010000-110030000	44	41	0	2	1	DEL	9:110010000-110030000				dual	0	4
9:113016000-113046000	44	44	37	0	0	DUP,DEL	9:113016000-113046000	9:113020000-113046000			dual	1	1	TXN		Depmap
9:11424000-11446000	44	43	0	1	0	DEL	9:11424000-11446000				manta	0	0
9:135380000-135414000	44	43	0	0	1	DEL	9:135380000-135414000				dual	1	0
9:137128000-137164000	44	20	0	0	24	DEL,TRA	9:137128000-137164000			9:137146000-137147000	dual	0	0
9:15806000-15830000	44	42	1	0	1	DEL	9:15806000-15830000				dual	0	0
9:2784000-2824000	44	1	42	0	1	DUP		9:2784000-2824000			dual	1	9
9:4702000-4918000	44	24	8	5	15	DEL	9:4702000-4918000				dual	3	6					CDC37L1,RCL1
9:71796000-71814000	44	43	1	0	1	DEL	9:71796000-71814000				manta	1	0					TJP2
9:74330000-74384000	44	19	21	0	8	DUP,DEL	9:74346000-74384000	9:74330000-74348000			dual	1	2
9:98258000-98278000	44	40	13	0	0	DUP,DEL	9:98258000-98276000	9:98260000-98278000			dual	1	0					PTCH1
X:114630000-114648000	44	30	12	0	15	DUP,DEL,TRA	X:114630000-114648000	X:114630000-114648000		X:114638000-114640000	dual	0	5
X:116040000-116058000	44	26	7	17	0	DEL,INV	X:116040000-116058000		X:116048000-116050000		dual	0	0
X:126588000-126612000	44	44	0	0	0	DEL	X:126588000-126612000				dual	0	1
X:145320000-145350000	44	44	0	0	0	DEL	X:145320000-145350000				dual	0	0
X:147500000-147520000	44	44	0	1	0	DEL	X:147500000-147520000				manta	0	0
X:150284000-150304000	44	43	0	1	0	DEL	X:150284000-150304000				dual	0	0
X:33018000-33036000	44	39	1	0	5	DEL	X:33018000-33036000				manta	0	0
X:5729000-5731000	44	0	0	44	0	INV			X:5729000-5731000		dual	0	0
X:85350000-85368000	44	44	0	0	0	DEL	X:85350000-85368000				dual	0	2
X:97207000-97209000	44	0	0	0	44	TRA				X:97207000-97209000	manta	0	0
1:142614000-142908000	43	26	1	12	14	DEL,INV	1:142614000-142908000		1:142668000-142669000		manta	0	11
1:157457000-157459000	43	0	0	43	0	INV			1:157457000-157459000		manta	0	0
1:167064000-167100000	43	42	0	0	2	DEL	1:167064000-167100000				dual	0	5
1:179312000-179342000	43	17	25	1	4	DUP,DEL	1:179320000-179342000	1:179312000-179330000			dual	2	0	AXDND1		Depmap		SOAT1
1:1858000-1878000	43	31	0	0	15	DEL,TRA	1:1858000-1878000			1:1876000-1877000	dual	1	0					CFAP74
1:198764000-198784000	43	43	0	0	0	DEL	1:198764000-198784000				manta	0	0
1:220486000-220512000	43	40	0	0	3	DEL	1:220486000-220512000				dual	0	0
1:239296000-239314000	43	43	1	1	1	DEL	1:239296000-239314000				gridss	0	0
1:239554000-239572000	43	0	42	2	0	DUP		1:239554000-239572000			gridss	0	0
1:54976000-54977000	43	2	0	41	1	INV			1:54976000-54977000		manta	0	0
1:81186000-81204000	43	43	0	0	0	DEL	1:81186000-81204000				manta	0	0
10:16678000-16698000	43	14	0	0	38	DEL,TRA	10:16678000-16698000			10:16687000-16689000	manta	0	4
10:19452000-19470000	43	29	0	0	19	DEL,TRA	10:19452000-19470000			10:19460000-19462000	manta	1	2					MALRD1
10:20468000-20488000	43	43	0	0	0	DEL	10:20468000-20488000				dual	0	0
10:29734000-29752000	43	38	0	0	6	DEL	10:29734000-29752000				dual	1	0	SVIL		Depmap
10:43328000-43346000	43	15	1	0	32	DEL,TRA	10:43328000-43346000			10:43329000-43331000	manta	1	0
10:804000-840000	43	38	4	0	5	DEL	10:804000-840000				manta	0	1
10:93366000-93406000	43	43	0	0	0	DEL	10:93366000-93406000				dual	1	5
11:112608000-112628000	43	43	0	0	0	DEL	11:112608000-112628000				manta	0	1
11:117240000-117242000	43	0	0	0	43	TRA				11:117240000-117242000	manta	1	0
11:128504000-128534000	43	12	35	0	0	DUP,DEL	11:128504000-128522000	11:128516000-128534000			gridss	0	2
11:132074000-132092000	43	43	0	0	0	DEL	11:132074000-132092000				manta	1	0					NTM
11:20812000-20858000	43	37	0	0	10	DEL,TRA	11:20812000-20858000			11:20834000-20835000	dual	0	0
11:24340000-24364000	43	29	0	0	17	DEL,TRA	11:24340000-24364000			11:24347000-24349000	dual	0	0
11:26296000-26332000	43	43	0	0	0	DEL	11:26296000-26332000				dual	1	3	ANO3		Depmap
11:34720000-34738000	43	42	0	0	1	DEL	11:34720000-34738000				dual	0	0
11:35720000-35721000	43	0	0	43	0	INV			11:35720000-35721000		manta	0	0
11:35728000-35730000	43	0	0	43	0	INV			11:35728000-35730000		manta	0	0
11:51492000-51510000	43	34	0	10	0	DEL,INV	11:51492000-51510000		11:51501000-51503000		dual	0	0
11:58158000-58178000	43	43	1	0	0	DEL	11:58158000-58178000				dual	1	3
11:86276000-86316000	43	38	1	3	2	DEL	11:86276000-86316000				manta	0	0
12:115538000-115560000	43	1	42	0	0	DUP		12:115538000-115560000			dual	0	0
12:126774000-126798000	43	42	0	0	1	DEL	12:126774000-126798000				dual	0	3
12:30910000-30928000	43	43	0	0	0	DEL	12:30910000-30928000				manta	0	0
12:58020000-58038000	43	38	2	2	2	DEL	12:58020000-58038000				dual	1	0
12:860000-884000	43	42	0	1	0	DEL	12:860000-884000				dual	1	0					WNK1
13:113646000-113690000	43	13	34	0	0	DUP,DEL	13:113646000-113672000	13:113666000-113690000			dual	1	1	MCF2L		Depmap
13:31166000-31184000	43	43	0	0	0	DEL	13:31166000-31184000				manta	0	0
[truncated: 11,829 more rows]
