# Supplementary material for: Landscape of enhancer disruption and functional screen in melanoma cells
Source: Genome Biol. 2023 Oct 30;24:248. doi: 10.1186/s13059-023-03087-5 (PMC10614365; doi:10.1186/s13059-023-03087-5)
Supplement: Supplementary file 5 — Additional file 5: Table S4. Curated melanoma essential candidate genes from high-throughput screening. [file 13059_2023_3087_MOESM5_ESM.xlsx]

## Sheet: enCRISPRi designed gene
Table S4 | Curated melanoma essential candidate genes from high-throughput screening
Gene Name	GENCODE Gene ID	PMID	Genetic perurbation	Experiment Type
ACTN4	ENSG00000130402	26780180	Loss-of-function	CRISPR knockout
AKT1	ENSG00000142208	24265152; 24743024	Gain-of-function
AKT2	ENSG00000105221	24743024	Gain-of-function
AKT3	ENSG00000117020	25624498; 24743024	Gain-of-function
AMOTL2	ENSG00000114019	26780180	Loss-of-function	CRISPR knockout
ANP32B	ENSG00000136938	26780180	Loss-of-function	CRISPR knockout
ARHGEF1	ENSG00000076928	25494202	Gain-of-function	CRISPR activation
ARHGEF19	ENSG00000142632	24185007	Gain-of-function	Genome-scale lentiviral expression library of human ORFs
ARHGEF2	ENSG00000116584	24185007	Gain-of-function	Genome-scale lentiviral expression library of human ORFs
ARHGEF3	ENSG00000163947	24185007	Gain-of-function	Genome-scale lentiviral expression library of human ORFs
ARHGEF9	ENSG00000131089	24185007	Gain-of-function	Genome-scale lentiviral expression library of human ORFs
ARID1A	ENSG00000117713	26780180	Loss-of-function	CRISPR knockout
ARIH1	ENSG00000166233	24185007	Gain-of-function	Genome-scale lentiviral expression library of human ORFs
ARIH2	ENSG00000177479	26780180	Loss-of-function	CRISPR knockout
ASCL2	ENSG00000183734	24185007; 24743024	Gain-of-function	Genome-scale lentiviral expression library of human ORFs
ASCL4	ENSG00000187855	24185007	Gain-of-function	Genome-scale lentiviral expression library of human ORFs
AxL	ENSG00000167601	24185007	Gain-of-function	Genome-scale lentiviral expression library of human ORFs
BCAR3	ENSG00000137936	25494202	Gain-of-function	CRISPR activation
BCL2A1	ENSG00000140379	25624498; 24743024	Gain-of-function
BRAF	ENSG00000157764	24265153	Gain-of-function	Whole-exome sequencing
BTK	ENSG00000010671	24185007	Gain-of-function	Genome-scale lentiviral expression library of human ORFs
C9orf72	ENSG00000147894	28792928	Gain-of-function	CRISPR activation
CAND1	ENSG00000111530	26780180	Loss-of-function	CRISPR knockout
CCDC101	ENSG00000176476	26780180	Loss-of-function	CRISPR knockout
CCNC	ENSG00000112237	26780180	Loss-of-function	CRISPR knockout
CCND1	ENSG00000110092	24743024	Gain-of-function
CDK4	ENSG00000135446	24743024	Gain-of-function
CDK8	ENSG00000132964	26780180	Loss-of-function	CRISPR knockout
COQ2	ENSG00000173085	26780180	Loss-of-function	CRISPR knockout
CRB2	ENSG00000148204	25494202	Gain-of-function	CRISPR activation
CRKL	ENSG00000099942	24185007	Gain-of-function	Genome-scale lentiviral expression library of human ORFs
CRX	ENSG00000105392	24185007	Gain-of-function	Genome-scale lentiviral expression library of human ORFs
CST3	ENSG00000101439	26780180	Loss-of-function	CRISPR knockout
CUL3	ENSG00000036257	26780180; 25494202; 27708104	Loss-of-function	CRISPR knockout
CUL5	ENSG00000166266	26780180	Loss-of-function	CRISPR knockout
DCUN1D3	ENSG00000188215	26780180	Loss-of-function	CRISPR knockout
DUSP6	ENSG00000139318	26780180	Loss-of-function	CRISPR knockout
EBF1	ENSG00000164330	28792928; 24185007	Gain-of-function	CRISPR activation
EGFR	ENSG00000146648	25494202; 24743024	Gain-of-function	CRISPR activation
ERAS	ENSG00000187682	25624498	Gain-of-function
ERBB4	ENSG00000178568	24743024	Gain-of-function
ESRRG	ENSG00000196482	24185007	Gain-of-function	Genome-scale lentiviral expression library of human ORFs
ETV1	ENSG00000006468	24185007; 24743024	Gain-of-function	Genome-scale lentiviral expression library of human ORFs
FGFR2	ENSG00000066468	24185007	Gain-of-function	Genome-scale lentiviral expression library of human ORFs
FGR	ENSG00000137218	24185007	Gain-of-function	Genome-scale lentiviral expression library of human ORFs
FOS	ENSG00000170345	24185007	Gain-of-function	Genome-scale lentiviral expression library of human ORFs
FOXD3	ENSG00000187140	26780180	Loss-of-function	CRISPR knockout
FRA1	ENSG00000175592	28976960	Loss-of-function	CRISPR knockout
FRMD6	ENSG00000139926	26780180	Loss-of-function	CRISPR knockout
FRS3	ENSG00000137218	24185007	Gain-of-function	Genome-scale lentiviral expression library of human ORFs
GNA11	ENSG00000088256	24743024	Loss-of-function
GNAQ	ENSG00000156052	24743024	Loss-of-function
GPR101	ENSG00000165370	24185007	Gain-of-function	Genome-scale lentiviral expression library of human ORFs
GPR132	ENSG00000183484	24185007	Gain-of-function	Genome-scale lentiviral expression library of human ORFs
GPR35	ENSG00000178623	25494202	Gain-of-function	CRISPR activation
GPR4	ENSG00000177464	24185007	Gain-of-function	Genome-scale lentiviral expression library of human ORFs
GRIN2A	ENSG00000183454	24743024	Loss-of-function
GRM3	ENSG00000198822	24743024	Loss-of-function
HCK	ENSG00000101336	24185007	Gain-of-function	Genome-scale lentiviral expression library of human ORFs
HGF	ENSG00000019991	25624498	Gain-of-function
HOXD8	ENSG00000175879	24265153	Loss-of-function	Whole-exome sequencing
HPRT1	ENSG00000165704	26780180	Loss-of-function	CRISPR knockout
HSBP1L1	ENSG00000226742	26780180	Loss-of-function	CRISPR knockout
HTR2C	ENSG00000147246	24185007	Gain-of-function	Genome-scale lentiviral expression library of human ORFs
ICAM3	ENSG00000076662	24185007	Gain-of-function	Genome-scale lentiviral expression library of human ORFs
IFNK	ENSG00000147896	28792928	Gain-of-function	CRISPR activation
IGF1R	ENSG00000140443	25624498	Gain-of-function
IQSEC1	ENSG00000144711	24185007	Gain-of-function	Genome-scale lentiviral expression library of human ORFs
ISX	ENSG00000175329	24185007	Gain-of-function	Genome-scale lentiviral expression library of human ORFs
ITGA9	ENSG00000144668	25494202	Gain-of-function	CRISPR activation
ITGB3	ENSG00000259207	25494202	Gain-of-function	CRISPR activation
ITGB5	ENSG00000082781	25494202	Gain-of-function	CRISPR activation
JARID2	ENSG00000008083	26780180	Loss-of-function	CRISPR knockout
JUNB	ENSG00000171223	28976960	Loss-of-function	CRISPR knockout
KCTD1	ENSG00000134504	24185007	Gain-of-function	Genome-scale lentiviral expression library of human ORFs
KCTD5	ENSG00000167977	26780180	Loss-of-function	CRISPR knockout
KEAP1	ENSG00000079999	26780180	Loss-of-function	CRISPR knockout
KIRREL	ENSG00000183853	26780180	Loss-of-function	CRISPR knockout
KLF6	ENSG00000067082	24185007	Gain-of-function	Genome-scale lentiviral expression library of human ORFs
KRAS		24185007	Gain-of-function	Genome-scale lentiviral expression library of human ORFs
LCK	ENSG00000182866	24185007	Gain-of-function	Genome-scale lentiviral expression library of human ORFs
LINGO3	ENSG00000220008	26780180	Loss-of-function	CRISPR knockout
LPAR1	ENSG00000198121	25494202	Gain-of-function	CRISPR activation
LPAR4	ENSG00000147145	24185007	Gain-of-function	Genome-scale lentiviral expression library of human ORFs
LPAR5	ENSG00000184574	25494202	Gain-of-function	CRISPR activation
MAP2K1	ENSG00000169032	25624498; 24265153; 28976960; 24743024	Gain-of-function; Loss-of-function	Overexpression mutation gene (cloned several MEK1-mutant cDNAs identified)
MAP2K2	ENSG00000126934	24265153	Gain-of-function	Overexpression mutation gene (cloned several MEK2-mutant cDNAs identified)
MAP3K14	ENSG00000006062	24185007	Gain-of-function	Genome-scale lentiviral expression library of human ORFs
MAP3K5	ENSG00000197442	24743024	Loss-of-function
MAP3K8	ENSG00000107968	24265153; 25624498	Gain-of-function	Whole-exome sequencing
MAP3K9	ENSG00000006432	24743024	Loss-of-function
MAP4K4	ENSG00000071054	26780180	Loss-of-function	CRISPR knockout
MAPK1	ENSG00000100030	28976960	Loss-of-function	CRISPR knockout
MAS1	ENSG00000130368	24185007	Gain-of-function	Genome-scale lentiviral expression library of human ORFs
MCF2L	ENSG00000126217	24185007	Gain-of-function	Genome-scale lentiviral expression library of human ORFs
MDM4	ENSG00000198625	24743024	Gain-of-function
MED12	ENSG00000184634	26780180; 25494202	Loss-of-function	CRISPR knockout
MED15	ENSG00000099917	26780180	Loss-of-function	CRISPR knockout
MED16	ENSG00000175221	26780180	Loss-of-function	CRISPR knockout
MED19	ENSG00000156603	26780180	Loss-of-function	CRISPR knockout
MED23	ENSG00000112282	26780180	Loss-of-function	CRISPR knockout
MED24	ENSG00000008838	26780180	Loss-of-function	CRISPR knockout
MEIS2	ENSG00000134138	24185007	Gain-of-function	Genome-scale lentiviral expression library of human ORFs
MEKDD		24185007	Gain-of-function	Genome-scale lentiviral expression library of human ORFs
MEOX2	ENSG00000106511	24185007	Gain-of-function	Genome-scale lentiviral expression library of human ORFs
MET	ENSG00000105976	24743024; 28976960; 24185007; 24743024	Gain-of-function
MITF	ENSG00000187098	24265153	Gain-of-function	Overexpressed gene
MOB3B	ENSG00000120162	28792928	Gain-of-function	CRISPR activation
MYC	ENSG00000136997	24743024	Gain-of-function
MYOD1	ENSG00000129152	24185007	Gain-of-function	Genome-scale lentiviral expression library of human ORFs
NF1	ENSG00000196712	26780180; 24265153; 25494202; 27708104; 25624498; 24743024	Loss-of-function	CRISPR knockout
NF2	ENSG00000186575	26780180; 25494202; 27708104; 24185007	Loss-of-function; Gain-of-function	Genome-scale lentiviral expression library of human ORFs
NFE2L1	ENSG00000082641	24185007	Gain-of-function	Genome-scale lentiviral expression library of human ORFs
NGEF	ENSG00000066248	24185007	Gain-of-function	Genome-scale lentiviral expression library of human ORFs
NR4A1	ENSG00000123358	24185007	Gain-of-function	Genome-scale lentiviral expression library of human ORFs
NR4A2	ENSG00000153234	24185007	Gain-of-function	Genome-scale lentiviral expression library of human ORFs
NRAS	ENSG00000213281	24265153; 25624498; 24743024	Loss-of-function	Whole-exome sequencing
P14ARF	ENSG00000147889	24743024	Loss-of-function
P2RY8	ENSG00000182162	25494202	Gain-of-function	CRISPR activation
PAK3	ENSG00000077264	24185007	Gain-of-function	Genome-scale lentiviral expression library of human ORFs
PCDH7	ENSG00000169851	25494202	Gain-of-function	CRISPR activation
PDCD10	ENSG00000114209	26780180	Loss-of-function	CRISPR knockout
PDXP	ENSG00000241360	26780180	Loss-of-function	CRISPR knockout
PGD	ENSG00000142657	26780180	Loss-of-function	CRISPR knockout
PHLPP1	ENSG00000081913	24265152	Loss-of-function
PIK3CA	ENSG00000121879	24265153; 24743024; 24265152	Gain-of-function	Whole-exome sequencing
PIK3R1	ENSG00000145675	24265153	Loss-of-function	Whole-exome sequencing
PIK3R2	ENSG00000268173	24265152	Loss-of-function
PLEKHG3	ENSG00000126822	24185007	Gain-of-function	Genome-scale lentiviral expression library of human ORFs
PLEKHG5	ENSG00000171680	24185007	Gain-of-function	Genome-scale lentiviral expression library of human ORFs
PLEKHG6	ENSG00000008323	24185007	Gain-of-function	Genome-scale lentiviral expression library of human ORFs
POU5F1	ENSG00000204531	24185007	Gain-of-function	Genome-scale lentiviral expression library of human ORFs
PPP1CA	ENSG00000172531	24185007	Gain-of-function	Genome-scale lentiviral expression library of human ORFs
PREX2	ENSG00000046889	24743024	Gain-of-function
PRKACA	ENSG00000072062	24185007	Gain-of-function	Genome-scale lentiviral expression library of human ORFs
PRKCE	ENSG00000171132	24185007	Gain-of-function	Genome-scale lentiviral expression library of human ORFs
PTEN	ENSG00000171862	26780180; 24265153; 25624498; 24743024; 24265152	Loss-of-function	CRISPR knockout
RAC1	ENSG00000136238	24265153; 24743024; 28976960; 24185007	Gain-of-function; Loss-of-function	Whole-exome sequencing
RAF1	ENSG00000100030	24185007	Gain-of-function	Genome-scale lentiviral expression library of human ORFs
RASGRP4	ENSG00000171777	24185007	Gain-of-function	Genome-scale lentiviral expression library of human ORFs
RB1	ENSG00000139687	26780180	Loss-of-function	CRISPR knockout
RNF7	ENSG00000114125	26780180	Loss-of-function	CRISPR knockout
SAMD4A	ENSG00000020577	24185007	Gain-of-function	Genome-scale lentiviral expression library of human ORFs
SAMD4B	ENSG00000179134	24185007	Gain-of-function	Genome-scale lentiviral expression library of human ORFs
SGK223	ENSG00000182319	26780180	Loss-of-function	CRISPR knockout
SMARCA4	ENSG00000127616	26780180	Loss-of-function	CRISPR knockout
SMARCB1	ENSG00000099956	26780180	Loss-of-function	CRISPR knockout
SMARCD1	ENSG00000066117	26780180	Loss-of-function	CRISPR knockout
SMARCE1	ENSG00000073584	26780180	Loss-of-function	CRISPR knockout
SOX14	ENSG00000168875	24185007	Gain-of-function	Genome-scale lentiviral expression library of human ORFs
SPRED1	ENSG00000166068	26780180	Loss-of-function	CRISPR knockout
SPRED2	ENSG00000198369	26780180	Loss-of-function	CRISPR knockout
SPRY2	ENSG00000136158	26780180	Loss-of-function	CRISPR knockout
SQSTM1	ENSG00000161011	24185007	Gain-of-function	Genome-scale lentiviral expression library of human ORFs
SRC	ENSG00000197122	24185007	Gain-of-function	Genome-scale lentiviral expression library of human ORFs
STAG2	ENSG00000101972	24265153	Loss-of-function	shRNAs to knock down
STAG3	ENSG00000066923	24265153	Loss-of-function	shRNAs to knock down
STK24	ENSG00000102572	26780180	Loss-of-function	CRISPR knockout
SUFU	ENSG00000107882	26780180	Loss-of-function	CRISPR knockout
SUPT20H	ENSG00000102710	26780180	Loss-of-function	CRISPR knockout
SUPT7L	ENSG00000119760	26780180	Loss-of-function	CRISPR knockout
TADA1	ENSG00000152382	26780180; 25494202	Loss-of-function	CRISPR knockout
TADA2B	ENSG00000173011	26780180; 25494202	Loss-of-function	CRISPR knockout
TADA3	ENSG00000171148	26780180	Loss-of-function	CRISPR knockout
TAF5L	ENSG00000135801	26780180	Loss-of-function	CRISPR knockout
TAF6L	ENSG00000162227	26780180	Loss-of-function	CRISPR knockout
TAOK1	ENSG00000160551	26780180	Loss-of-function	CRISPR knockout
TERT	ENSG00000164362	24743024	Gain-of-function
TFAP2A	ENSG00000137203	24185007	Gain-of-function	Genome-scale lentiviral expression library of human ORFs
TFAP2C	ENSG00000087510	25494202	Gain-of-function	CRISPR activation
TFEB	ENSG00000112561	24185007	Gain-of-function	Genome-scale lentiviral expression library of human ORFs
TFF3	ENSG00000160180	26780180	Loss-of-function	CRISPR knockout
THOC1	ENSG00000079134	28534478	Loss-of-function	CRISPR interference; CRISPR knockout
TLE1	ENSG00000196781	24185007	Gain-of-function	Genome-scale lentiviral expression library of human ORFs
TNFRSF13B	ENSG00000240505	24185007	Gain-of-function	Genome-scale lentiviral expression library of human ORFs
TOP2A	ENSG00000131747	26780180	Loss-of-function	CRISPR knockout
TP53	ENSG00000141510	26780180	Loss-of-function	CRISPR knockout
TPI1	ENSG00000111669	24185007	Gain-of-function	Genome-scale lentiviral expression library of human ORFs
TYRO3	ENSG00000092445	24185007	Gain-of-function	Genome-scale lentiviral expression library of human ORFs
UBE2F	ENSG00000184182	26780180	Loss-of-function	CRISPR knockout
USF1	ENSG00000158773	24185007	Gain-of-function	Genome-scale lentiviral expression library of human ORFs
VAV1	ENSG00000141968	24185007	Gain-of-function	Genome-scale lentiviral expression library of human ORFs
VPS28	ENSG00000160948	24185007	Gain-of-function	Genome-scale lentiviral expression library of human ORFs
WDR18	ENSG00000065268	24185007	Gain-of-function	Genome-scale lentiviral expression library of human ORFs
WWTR1 I	ENSG00000018408	24185007	Gain-of-function	Genome-scale lentiviral expression library of human ORFs
YAP1	ENSG00000137693	24185007	Gain-of-function	Genome-scale lentiviral expression library of human ORFs
ZC3H15	ENSG00000065548	26780180	Loss-of-function	CRISPR knockout
ZNF423	ENSG00000102935	24185007	Gain-of-function	Genome-scale lentiviral expression library of human ORFs
