# Supplementary material for: Landscape of enhancer disruption and functional screen in melanoma cells
Source: Genome Biol. 2023 Oct 30;24:248. doi: 10.1186/s13059-023-03087-5 (PMC10614365; doi:10.1186/s13059-023-03087-5)
Supplement: Supplementary file 6 — Additional file 6: Table S5. Information of sgRNAs and associated enhancers. [file 13059_2023_3087_MOESM6_ESM.xlsx]

## Sheet: enhancer_sgrna
Table S5 | Information of sgRNAs and associated enhancers
sgRNA ID	sgRNA sequence	Enhancer ID	Enhancer location	Enhancer core region	Designed gene
s_15518	GGTGGTTTAGCTGTGGGGGA	E_1	1:6356851-6364446	1:6361123-6362562	PLEKHG5
s_15519	TTTTCAGGATGGAAGAACAA	E_1	1:6356851-6364446	1:6361123-6362562	PLEKHG5
s_15520	TGGATAAATGGGGCAAACCC	E_1	1:6356851-6364446	1:6361123-6362562	PLEKHG5
s_15521	GCACGTGACAGTCAACCCCG	E_1	1:6356851-6364446	1:6361123-6362562	PLEKHG5
s_15522	CCACACTGCATGATGTGACA	E_1	1:6356851-6364446	1:6361123-6362562	PLEKHG5
s_15523	TCCCTGACCCAACACAGAGC	E_1	1:6356851-6364446	1:6361123-6362562	PLEKHG5
s_15524	TGACGCAAATTGTTGCCTGA	E_1	1:6356851-6364446	1:6361123-6362562	PLEKHG5
s_15525	TGTGGGCTTGGTTTTTTGGC	E_1	1:6356851-6364446	1:6361123-6362562	PLEKHG5
s_15526	GCTGGACGGTGACATTTACA	E_1	1:6356851-6364446	1:6361123-6362562	PLEKHG5
s_15527	CCGCTGATCTAAACTCTGCG	E_1	1:6356851-6364446	1:6361123-6362562	PLEKHG5
s_15528	TGGGATTACGACAGCCCCCC	E_1	1:6356851-6364446	1:6361123-6362562	PLEKHG5
s_15529	AACAGTGACTCACGAGCGGT	E_1	1:6356851-6364446	1:6361123-6362562	PLEKHG5
s_15530	CCTGACTCTGGCAGACAAGG	E_1	1:6356851-6364446	1:6361123-6362562	PLEKHG5
s_15531	GAGGTGCAGATGACCTGAAG	E_1	1:6356851-6364446	1:6361123-6362562	PLEKHG5
s_15532	TCGTAAAGTTGGCCTTGAGT	E_1	1:6356851-6364446	1:6361123-6362562	PLEKHG5
s_15533	GTTTGGCCTTGCGACAGCGA	E_1	1:6356851-6364446	1:6361123-6362562	PLEKHG5
s_15534	CAGAAACCCACCCGAGAAGA	E_1	1:6356851-6364446	1:6361123-6362562	PLEKHG5
s_15599	GGAAACAGCTGGAACGCAAG	E_2	1:6366870-6382232	1:6377413-6377944	PLEKHG5
s_15600	AGAAGAGATCTGTACTTACT	E_2	1:6366870-6382232	1:6377413-6377944	PLEKHG5
s_15601	CATTATTAACGAGTCACTGC	E_2	1:6366870-6382232	1:6377413-6377944	PLEKHG5
s_15602	ATGCTAGTCTTTGGGGCCAT	E_2	1:6366870-6382232	1:6377413-6377944	PLEKHG5
s_15603	TTAATGCCTGCTGAGGGTCA	E_2	1:6366870-6382232	1:6377413-6377944	PLEKHG5
s_15604	CTCACAGCTATCAGATCCCG	E_2	1:6366870-6382232	1:6377413-6377944	PLEKHG5
s_15605	CTGGCACCCATTTTTCAAAT	E_2	1:6366870-6382232	1:6377413-6377944	PLEKHG5
s_18470	AGCCATAAAGACCTAAGCTC	E_6	1:7461930-7462942	1:7461827-7462604	PLEKHG5
s_18471	CTGCTAAGGAAACAGCCTAG	E_6	1:7461930-7462942	1:7461827-7462604	PLEKHG5
s_18472	CTTTAAGGTGACTCAGAGTC	E_6	1:7461930-7462942	1:7461827-7462604	PLEKHG5
s_18473	ATGAGTGACTAAGGCAGCAA	E_6	1:7461930-7462942	1:7461827-7462604	PLEKHG5
s_18474	CACACTCTGTAGGTCTCCAG	E_6	1:7461930-7462942	1:7461827-7462604	PLEKHG5
s_18475	GCAAAACAAGGGAGGACCAG	E_6	1:7461930-7462942	1:7461827-7462604	PLEKHG5
s_18476	CTCAAGCTGGATCTCTCAGA	E_6	1:7461930-7462942	1:7461827-7462604	PLEKHG5
s_18477	GTGCTGCCTATCATGGCCTC	E_6	1:7461930-7462942	1:7461827-7462604	PLEKHG5
s_18478	CCAAAAATATGAACGTGAGG	E_6	1:7461930-7462942	1:7461827-7462604	PLEKHG5
s_23164	ACAGTTTTGATCTTTTGTCC	E_11	1:9592586-9594541	1:9592667-9593470	PGD
s_23165	CACATTAGAAACGTAAGTCT	E_11	1:9592586-9594541	1:9592667-9593470	PGD
s_23166	ACAAAGAGCTCACACAAAGT	E_11	1:9592586-9594541	1:9592667-9593470	PGD
s_23167	GCGGGACTCGCAACAGGCAG	E_11	1:9592586-9594541	1:9592667-9593470	PGD
s_23168	GCAAAGGACAAATACCCAGC	E_11	1:9592586-9594541	1:9592667-9593470	PGD
s_23169	TGTGAGGCCTGTTTCTGCCC	E_11	1:9592586-9594541	1:9592667-9593470	PGD
s_23170	TCAATTTAGCAGAGAGCCAA	E_11	1:9592586-9594541	1:9592667-9593470	PGD
s_23171	CATCCTCTCCCAAAAGTTTG	E_11	1:9592586-9594541	1:9592667-9593470	PGD
s_23172	GTTTGCCAACAAGCAGTCAG	E_11	1:9592586-9594541	1:9592667-9593470	PGD
s_23173	GTAACCATTCCAAATTTGAA	E_11	1:9592586-9594541	1:9592667-9593470	PGD
s_1300	ATACCGTTAACTCCGGGCCT	E_13	1:10458040-10460497	1:10458452-10459837	PGD
s_1301	GTCTCTTCAACCGCAGTGAG	E_13	1:10458040-10460497	1:10458452-10459837	PGD
s_1302	GCGCACTCGGAATGGGGCCG	E_13	1:10458040-10460497	1:10458452-10459837	PGD
s_1303	GCCTGGTAAACTGTAAAGCG	E_13	1:10458040-10460497	1:10458452-10459837	PGD
s_1304	GCGGACGGCCTGCAGGACCG	E_13	1:10458040-10460497	1:10458452-10459837	PGD
s_1305	ACGTGCCCGCCCACCCCCGG	E_13	1:10458040-10460497	1:10458452-10459837	PGD
s_1306	GCGGCTCCCTCCAGAAACTG	E_13	1:10458040-10460497	1:10458452-10459837	PGD
s_1307	CACTCACTGGGCCATGGCGG	E_13	1:10458040-10460497	1:10458452-10459837	PGD
s_1308	GGGAGGCGTCGGAGAGAACG	E_13	1:10458040-10460497	1:10458452-10459837	PGD
s_1309	CCCGAGACGCCGTAGGGCCA	E_13	1:10458040-10460497	1:10458452-10459837	PGD
s_1310	GTGTCCCTGCAGACTCGGCG	E_13	1:10458040-10460497	1:10458452-10459837	PGD
s_1311	GCGCGCACGCTGCAGAGCCT	E_13	1:10458040-10460497	1:10458452-10459837	PGD
s_1312	CTCGACGCGCTGCAACCCAG	E_13	1:10458040-10460497	1:10458452-10459837	PGD
s_1313	GCGCGATGTCAGCTCTAGAG	E_13	1:10458040-10460497	1:10458452-10459837	PGD
s_1314	CGCCGCTTACCACAAAGCCG	E_13	1:10458040-10460497	1:10458452-10459837	PGD
s_1315	GTTCCCGGGCGCTTTAGCCG	E_13	1:10458040-10460497	1:10458452-10459837	PGD
s_1316	AGTCTTTGTGACGCTATTGT	E_14	1:10488523-10494184	1:10490075-10491372	PGD
s_1317	TTACATGATCTGTAAATCGT	E_14	1:10488523-10494184	1:10490075-10491372	PGD
s_1318	GGAGGTGGCCGGGCGACGCG	E_14	1:10488523-10494184	1:10490075-10491372	PGD
s_1319	CCCCTGGCGGCGCTCCGTTG	E_14	1:10488523-10494184	1:10490075-10491372	PGD
s_1320	GCGGCCCGTCGCTCGCGCCG	E_14	1:10488523-10494184	1:10490075-10491372	PGD
s_1321	GGCCGACCCTGGGCAAACGC	E_14	1:10488523-10494184	1:10490075-10491372	PGD
s_1322	CAACAGGTACAGGAAAACGG	E_14	1:10488523-10494184	1:10490075-10491372	PGD
s_1323	GTGCCGATGAGAAGCCGCCG	E_14	1:10488523-10494184	1:10490075-10491372	PGD
s_1324	GTTGGCTTAACTGCCGCGGG	E_14	1:10488523-10494184	1:10490075-10491372	PGD
s_1325	TTCATCGCAAGGCCAGAAGG	E_14	1:10488523-10494184	1:10490075-10491372	PGD
s_1326	CAGGTGACGCCCGTACGCGG	E_14	1:10488523-10494184	1:10490075-10491372	PGD
s_1327	GATACGATCACAAGTTGGCG	E_14	1:10488523-10494184	1:10490075-10491372	PGD
s_1328	CGCTGATGAAAGGAACGAAT	E_14	1:10488523-10494184	1:10490075-10491372	PGD
s_1329	AGAGGCTTAAAAGCAAGACC	E_14	1:10488523-10494184	1:10490075-10491372	PGD
s_1330	CGGGAATGAGCTCCAGACGC	E_14	1:10488523-10494184	1:10490075-10491372	PGD
s_1542	GCATGTGAACCCTCAGCACA	E_16	1:11033385-11042703	1:11035643-11036337	PGD
s_1543	AGTGTCATCTGTTTGCGGGG	E_16	1:11033385-11042703	1:11035643-11036337	PGD
s_1544	GATGATGACGCGAAGTCCAG	E_16	1:11033385-11042703	1:11035643-11036337	PGD
s_1545	CAATAATTAAAACCAGCACA	E_16	1:11033385-11042703	1:11035643-11036337	PGD
s_1546	TCATTCTCCCAACAAGGAAG	E_16	1:11033385-11042703	1:11035643-11036337	PGD
s_1547	TGGGTGACACTGGGCAACTT	E_16	1:11033385-11042703	1:11035643-11036337	PGD
s_1548	TTATGGTTGGCATCAGGCTT	E_16	1:11033385-11042703	1:11035643-11036337	PGD
s_1549	TTCAGCCCACGGTGTTCCCA	E_16	1:11033385-11042703	1:11035643-11036337	PGD
s_1550	ATAATCCTGAAGCCAGAAGC	E_16	1:11033385-11042703	1:11039449-11040555	PGD
s_1551	CCAACCTCACTCCCGCCAGG	E_16	1:11033385-11042703	1:11039449-11040555	PGD
s_1552	AGAGGAAGCGCTGGGTCGAA	E_16	1:11033385-11042703	1:11039449-11040555	PGD
s_1553	ATTGTAGGAGTAGACCACAA	E_16	1:11033385-11042703	1:11039449-11040555	PGD
s_1554	GAAAGAAACTACTATTGGAC	E_16	1:11033385-11042703	1:11039449-11040555	PGD
s_1555	GCAATGTGAAAAGGCAGGAA	E_16	1:11033385-11042703	1:11039449-11040555	PGD
s_1556	GGAATCGAATGGCTCAACGA	E_16	1:11033385-11042703	1:11039449-11040555	PGD
s_1557	AGGGCCTCAGGCCCAGCCCA	E_16	1:11033385-11042703	1:11039449-11040555	PGD
s_1558	TTCTTTGCCAACCCACTCTG	E_16	1:11033385-11042703	1:11039449-11040555	PGD
s_1559	GAGCCTGCAGCCTTTGAGCT	E_16	1:11033385-11042703	1:11039449-11040555	PGD
s_1560	TGAATTCAGCGAATGAAGCG	E_16	1:11033385-11042703	1:11039449-11040555	PGD
s_1561	GCGGGTACCCGGCCGTCCAT	E_16	1:11033385-11042703	1:11039449-11040555	PGD
s_1562	TGGGAGAGGAATTCCGCATT	E_16	1:11033385-11042703	1:11039449-11040555	PGD
s_4331	TGACCAAGCACGCTGCCCAC	E_19	1:16462334-16493773	1:16465256-16466855	ARHGEF19
s_4332	TACCCAGGTGGGGACCGGAC	E_19	1:16462334-16493773	1:16465256-16466855	ARHGEF19
s_4333	GATGGCATCCTGAACTGATG	E_19	1:16462334-16493773	1:16465256-16466855	ARHGEF19
s_4334	GCTTCCTGGTCAGCCCCGGA	E_19	1:16462334-16493773	1:16465256-16466855	ARHGEF19
s_4335	AGTGACTCTTCCTCCCCCAG	E_19	1:16462334-16493773	1:16465256-16466855	ARHGEF19
s_4336	GATGAGACAGGATAGGGCGG	E_19	1:16462334-16493773	1:16465256-16466855	ARHGEF19
s_4337	GGGTGGGTAGAGGTCACCCT	E_19	1:16462334-16493773	1:16465256-16466855	ARHGEF19
s_4338	GTGTGGTGAACACGGTGCTG	E_19	1:16462334-16493773	1:16465256-16466855	ARHGEF19
s_4339	TGGTGCATACCCAGCACTGG	E_19	1:16462334-16493773	1:16465256-16466855	ARHGEF19
s_4340	TGACAAGGTCTGCAAGACAG	E_19	1:16462334-16493773	1:16465256-16466855	ARHGEF19
s_4341	CAGAGGGGACATTTTGGCTG	E_19	1:16462334-16493773	1:16465256-16466855	ARHGEF19
s_4342	AAGTGCATGACTAATACGGA	E_19	1:16462334-16493773	1:16465256-16466855	ARHGEF19
s_4343	TGAGAAAGGCCTTCAATGCC	E_19	1:16462334-16493773	1:16465256-16466855	ARHGEF19
s_4344	CAGGCACAGATTTTTCCTGA	E_19	1:16462334-16493773	1:16465256-16466855	ARHGEF19
s_4345	TGAAATTGCTTCCCTGGAGG	E_19	1:16462334-16493773	1:16465256-16466855	ARHGEF19
s_4346	TGTGTGAGCAGAGGTGCAGA	E_19	1:16462334-16493773	1:16465256-16466855	ARHGEF19
s_4347	GCGGCTGTTTGTGTGGTCCC	E_19	1:16462334-16493773	1:16465256-16466855	ARHGEF19
s_4348	TATGTGCCTGAGCTCTTGCA	E_19	1:16462334-16493773	1:16465256-16466855	ARHGEF19
s_4349	CAGGTCATGCAGCAGGACAG	E_19	1:16462334-16493773	1:16465256-16466855	ARHGEF19
s_4362	GTTGGAGATTCCCTCCTGAG	E_19	1:16462334-16493773	1:16471517-16473703	ARHGEF19
s_4363	CCGCTGGTCAGGTGAGCAGG	E_19	1:16462334-16493773	1:16471517-16473703	ARHGEF19
s_4364	CAGCACAGGAAGCGGAGACA	E_19	1:16462334-16493773	1:16471517-16473703	ARHGEF19
s_4365	GGGGCAGGGCGGGGGAACCA	E_19	1:16462334-16493773	1:16471517-16473703	ARHGEF19
s_4366	GGAAAGAGTTAAGTGGGCAG	E_19	1:16462334-16493773	1:16471517-16473703	ARHGEF19
s_4367	AGTTTGTCCGTTTCTCCTCA	E_19	1:16462334-16493773	1:16471517-16473703	ARHGEF19
s_4368	ACCAGACCCAGAGCGAGGCG	E_19	1:16462334-16493773	1:16471517-16473703	ARHGEF19
s_4369	GTACATTGAGGGAGAACCAG	E_19	1:16462334-16493773	1:16471517-16473703	ARHGEF19
s_4370	GATGGCAGGGTCTGTTGCAG	E_19	1:16462334-16493773	1:16471517-16473703	ARHGEF19
s_4371	AGCTGAGTCAGGGATTCCAA	E_19	1:16462334-16493773	1:16471517-16473703	ARHGEF19
s_4372	CTGGGCGCCGCTGCACCGCC	E_19	1:16462334-16493773	1:16471517-16473703	ARHGEF19
s_4373	GTCCCTGCCACGCAGAAAGG	E_19	1:16462334-16493773	1:16471517-16473703	ARHGEF19
s_4374	GTAGACGGGTGTCGTCCGAG	E_19	1:16462334-16493773	1:16471517-16473703	ARHGEF19
s_4375	GGCTGCTGAGAGAAGTCTAG	E_19	1:16462334-16493773	1:16471517-16473703	ARHGEF19
s_4376	ATTTTGGTGGGAGGATCCCG	E_19	1:16462334-16493773	1:16471517-16473703	ARHGEF19
s_4377	CAGGGTTCCACGAACTAAGT	E_19	1:16462334-16493773	1:16471517-16473703	ARHGEF19
s_4378	GCTGGGCTGATCTTCCCAAC	E_19	1:16462334-16493773	1:16471517-16473703	ARHGEF19
s_4379	GGGTGTCTCTCCAGGAAGCG	E_19	1:16462334-16493773	1:16471517-16473703	ARHGEF19
s_4380	ATCCTCGCACAAGAATGCGG	E_19	1:16462334-16493773	1:16471517-16473703	ARHGEF19
s_4381	AGGGGGGCTCGCTCAGCAGA	E_19	1:16462334-16493773	1:16471517-16473703	ARHGEF19
s_4382	GTAGGGAACTTCTCATCGGG	E_19	1:16462334-16493773	1:16471517-16473703	ARHGEF19
s_4383	ACACTGAAGCCCTTTGTGAT	E_19	1:16462334-16493773	1:16471517-16473703	ARHGEF19
s_4384	GCGGGACGTTAAGGAATTGG	E_19	1:16462334-16493773	1:16471517-16473703	ARHGEF19
s_4385	GTGGAATGCAGGCCAACCTT	E_19	1:16462334-16493773	1:16471517-16473703	ARHGEF19
s_4386	CAGCAATGTGGATTTTCAAT	E_19	1:16462334-16493773	1:16471517-16473703	ARHGEF19
s_4387	AGTTCACATGGAGGAAGCCG	E_19	1:16462334-16493773	1:16471517-16473703	ARHGEF19
s_4425	CCACGCGGTTGCAGTCCAGG	E_19	1:16462334-16493773	1:16482044-16482960	ARHGEF19
s_4426	GCTGCGATCGAGGCGAGCCC	E_19	1:16462334-16493773	1:16482044-16482960	ARHGEF19
s_4427	TACCTGGTGTCGCCCAGTCC	E_19	1:16462334-16493773	1:16482044-16482960	ARHGEF19
s_4428	CAAGGAGCGCCGGGCTCTAG	E_19	1:16462334-16493773	1:16482044-16482960	ARHGEF19
s_4429	TTCCTTGCCCTGCGCCGCCG	E_19	1:16462334-16493773	1:16482044-16482960	ARHGEF19
s_4430	CGGACCGAGAGCGAGAAGCG	E_19	1:16462334-16493773	1:16482044-16482960	ARHGEF19
s_4431	AGAAGTTGCGCGCAGGCCGG	E_19	1:16462334-16493773	1:16482044-16482960	ARHGEF19
s_4432	GGCGTTGGTGACGTCACGCA	E_19	1:16462334-16493773	1:16482044-16482960	ARHGEF19
s_4433	GGGGAGCCCGCGAGTCCAGA	E_19	1:16462334-16493773	1:16482044-16482960	ARHGEF19
s_4434	TCTGAGCCTGGTATCCTCGG	E_19	1:16462334-16493773	1:16482044-16482960	ARHGEF19
s_4435	AATGCGACTGAGCTCAACGC	E_19	1:16462334-16493773	1:16482044-16482960	ARHGEF19
s_4449	GGGAGTCCAGAGGTGGAGTG	E_19	1:16462334-16493773	1:16490613-16491407	ARHGEF19
s_4450	GACAAACGAACGGTAATCTC	E_19	1:16462334-16493773	1:16490613-16491407	ARHGEF19
s_4451	CGTGTGTGAGCTCCAGGAGA	E_19	1:16462334-16493773	1:16490613-16491407	ARHGEF19
s_4452	AAGCTTACACTGCGTGATCT	E_19	1:16462334-16493773	1:16490613-16491407	ARHGEF19
s_4453	CATCGTCATACTGCTCTAAG	E_19	1:16462334-16493773	1:16490613-16491407	ARHGEF19
s_4454	GACGTCATGCCCAGAAGCCC	E_19	1:16462334-16493773	1:16490613-16491407	ARHGEF19
s_4455	GGGATTCCCGCTTCTGCAGA	E_19	1:16462334-16493773	1:16490613-16491407	ARHGEF19
s_4456	GGAAGGCCCCAGGGTCACAG	E_19	1:16462334-16493773	1:16490613-16491407	ARHGEF19
s_4457	GTGCTGCTCACAGAGGCTAT	E_19	1:16462334-16493773	1:16490613-16491407	ARHGEF19
s_4458	GACCTGCTCGACGTTGCACA	E_19	1:16462334-16493773	1:16490613-16491407	ARHGEF19
s_4502	TTGATCTCCTAGCAATCCGA	E_20	1:16495194-16520371	1:16499461-16500414	ARHGEF19
s_4503	GCCCCGTGAACTCCTCCTCA	E_20	1:16495194-16520371	1:16499461-16500414	ARHGEF19
s_4504	GCTGTATGCCCCAGTGGGAA	E_20	1:16495194-16520371	1:16499461-16500414	ARHGEF19
s_4505	GTTCCCCTTATGAAAGACAG	E_20	1:16495194-16520371	1:16499461-16500414	ARHGEF19
s_4506	CTGGACAAAGCAGCGACACA	E_20	1:16495194-16520371	1:16499461-16500414	ARHGEF19
s_4507	GAGATCCCCCAGAGAAGCTG	E_20	1:16495194-16520371	1:16499461-16500414	ARHGEF19
s_4508	ACAAAGGCTGGGAGTAGTGG	E_20	1:16495194-16520371	1:16499461-16500414	ARHGEF19
s_4509	AGCAGAGCCCGACCCTCACC	E_20	1:16495194-16520371	1:16499461-16500414	ARHGEF19
s_4510	GCCTCGGGCAAACAGAGCCA	E_20	1:16495194-16520371	1:16499461-16500414	ARHGEF19
s_4511	TTACCTTGCCACAGGTAGAA	E_20	1:16495194-16520371	1:16499461-16500414	ARHGEF19
s_4512	GGGGATGGAGTGAGGTCATG	E_20	1:16495194-16520371	1:16499461-16500414	ARHGEF19
s_4513	ATTTGAGACCTAATCAGCGG	E_20	1:16495194-16520371	1:16502233-16502796	ARHGEF19
s_4514	GGGCCTGCCTGAGCAGCGAC	E_20	1:16495194-16520371	1:16502233-16502796	ARHGEF19
s_4515	GTAGTGGGTAGGAGCCTCAG	E_20	1:16495194-16520371	1:16502233-16502796	ARHGEF19
s_4516	GGTGACTTGTCCCCAGACAC	E_20	1:16495194-16520371	1:16502233-16502796	ARHGEF19
s_4517	GCCGGGTGCCAGGAGGCCCG	E_20	1:16495194-16520371	1:16502233-16502796	ARHGEF19
s_4518	TGTCAGCAGCAGAGATTGTT	E_20	1:16495194-16520371	1:16502233-16502796	ARHGEF19
s_4519	TGGAGAGAGATAGGGAGAGA	E_20	1:16495194-16520371	1:16502233-16502796	ARHGEF19
s_4549	CCCAGACCAGGCCTGCTTAG	E_20	1:16495194-16520371	1:16508125-16509117	ARHGEF19
s_4550	AGCTAACCCAGAAGATAGCT	E_20	1:16495194-16520371	1:16508125-16509117	ARHGEF19
s_4551	CCCTGAAGAGCAAAAAGACT	E_20	1:16495194-16520371	1:16508125-16509117	ARHGEF19
s_4552	CTAGGGCCAGAGCCTCGAGC	E_20	1:16495194-16520371	1:16508125-16509117	ARHGEF19
s_4553	AGATCAGCCTGGTCCGGCAA	E_20	1:16495194-16520371	1:16508125-16509117	ARHGEF19
s_4554	TGAAAACAAACACTTCGCCA	E_20	1:16495194-16520371	1:16508125-16509117	ARHGEF19
s_4555	CCGAGCACTGGGTCCAGCCG	E_20	1:16495194-16520371	1:16508125-16509117	ARHGEF19
s_4556	TGGGATGGGAAGGTCATGGG	E_20	1:16495194-16520371	1:16508125-16509117	ARHGEF19
s_4557	ATACGGGAGCATCCTGGCTG	E_20	1:16495194-16520371	1:16508125-16509117	ARHGEF19
s_4558	ATATAAGCACTGCCTAGCTG	E_20	1:16495194-16520371	1:16508125-16509117	ARHGEF19
s_4559	GCATTGAACTGAGCCCTGAA	E_20	1:16495194-16520371	1:16508125-16509117	ARHGEF19
s_4560	CTCATGCACTCACTGAGCGC	E_20	1:16495194-16520371	1:16508125-16509117	ARHGEF19
s_4577	ACATCATAGGACCAAGGGGG	E_20	1:16495194-16520371	1:16514105-16514753	ARHGEF19
s_4578	GAAGGGAGGGCATAGAGCCC	E_20	1:16495194-16520371	1:16514105-16514753	ARHGEF19
s_4579	TTGGCTGTGTCTGTGGGGCA	E_20	1:16495194-16520371	1:16514105-16514753	ARHGEF19
s_4580	GACCCCGCTATCCCAGCCCT	E_20	1:16495194-16520371	1:16514105-16514753	ARHGEF19
s_4581	GGGCAATTGCGGTTCTACAA	E_20	1:16495194-16520371	1:16514105-16514753	ARHGEF19
s_4582	ACTCATGATGATGACGATGA	E_20	1:16495194-16520371	1:16514105-16514753	ARHGEF19
s_4583	GTTCTGGACTGAAATCAGAT	E_20	1:16495194-16520371	1:16514105-16514753	ARHGEF19
s_4584	GACTCCTCATCTGTGGAACG	E_20	1:16495194-16520371	1:16514105-16514753	ARHGEF19
s_4604	TTGCCTCATTTAAGTAAAGC	E_20	1:16495194-16520371	1:16515482-16516030	ARHGEF19
s_4605	TTCGGCTGCTGGAAGGGTGT	E_20	1:16495194-16520371	1:16515482-16516030	ARHGEF19
s_4606	TCATGAGCTGCCCTGAGGGT	E_20	1:16495194-16520371	1:16515482-16516030	ARHGEF19
s_4607	TTGGGTGGGGCACAGCGGGG	E_20	1:16495194-16520371	1:16515482-16516030	ARHGEF19
s_4608	CTGTTCTTCACGCTGCTCAG	E_20	1:16495194-16520371	1:16515482-16516030	ARHGEF19
s_4609	CGTTGTAGCAGGAGGGACTC	E_20	1:16495194-16520371	1:16515482-16516030	ARHGEF19
s_4610	GCATCAGAAATACAATCTGG	E_20	1:16495194-16520371	1:16515482-16516030	ARHGEF19
s_5784	TTGTGATTTTAGGAGAGATA	E_22	1:16944747-16948222	1:16947300-16948149	ARHGEF19
s_5785	CTCTTAAAGAAGGGGTGGCT	E_22	1:16944747-16948222	1:16947300-16948149	ARHGEF19
s_5786	CACGCTTCTCCATCAGGGGG	E_22	1:16944747-16948222	1:16947300-16948149	ARHGEF19
s_5787	GTCTAGGATTTGGTGGCTGA	E_22	1:16944747-16948222	1:16947300-16948149	ARHGEF19
s_5788	TGAGTTATGATTGCTGGCAC	E_22	1:16944747-16948222	1:16947300-16948149	ARHGEF19
s_5789	AGCTGAGACCATCTGCATAG	E_22	1:16944747-16948222	1:16947300-16948149	ARHGEF19
s_5790	CCACCTGTAGAAATAGGGAT	E_22	1:16944747-16948222	1:16947300-16948149	ARHGEF19
s_5791	CTTACTGGTGATGCTACCCA	E_22	1:16944747-16948222	1:16947300-16948149	ARHGEF19
s_5792	GTTACTAGAACACTGACTCT	E_22	1:16944747-16948222	1:16947300-16948149	ARHGEF19
s_5793	TCTACATGCTCAGGTCTGCG	E_22	1:16944747-16948222	1:16947300-16948149	ARHGEF19
s_5950	AATAGCAGACTGGAACGTTT	E_25	1:17228247-17235738	1:17231144-17232431	ARHGEF19
s_5951	TTAAGTAATCACTTCTTCGG	E_25	1:17228247-17235738	1:17231144-17232431	ARHGEF19
s_5952	ACAAGGGCGAGACAGAAAGG	E_25	1:17228247-17235738	1:17231144-17232431	ARHGEF19
s_5953	GGGTGGGGCGGAAGAACAGA	E_25	1:17228247-17235738	1:17231144-17232431	ARHGEF19
s_5954	GGGTGATTGGGGATTGGCTG	E_25	1:17228247-17235738	1:17231144-17232431	ARHGEF19
s_5955	AGTGGTTTACTGTAAGGCTG	E_25	1:17228247-17235738	1:17231144-17232431	ARHGEF19
s_5956	GTCTCTTATTTTTCCAAACG	E_25	1:17228247-17235738	1:17231144-17232431	ARHGEF19
s_5957	CCTTGCAGCCAAGCAAGTAC	E_25	1:17228247-17235738	1:17231144-17232431	ARHGEF19
s_5958	ACAGTCTGTTATCCCTAGGA	E_25	1:17228247-17235738	1:17231144-17232431	ARHGEF19
s_5959	GAATAGTGAGAAATGGTAAA	E_25	1:17228247-17235738	1:17231144-17232431	ARHGEF19
s_5960	AAACTGTGACAGGTCTCACG	E_25	1:17228247-17235738	1:17231144-17232431	ARHGEF19
s_5961	ATGATGGCACCAAACTCGCG	E_25	1:17228247-17235738	1:17231144-17232431	ARHGEF19
s_5962	ATTTTAATCCTCTGGGCCTG	E_25	1:17228247-17235738	1:17231144-17232431	ARHGEF19
s_5963	GATTCCCACAACAGTAGTAG	E_25	1:17228247-17235738	1:17231144-17232431	ARHGEF19
s_5964	GACTATAGGCGAAAAAAAAA	E_25	1:17228247-17235738	1:17231144-17232431	ARHGEF19
s_9048	TTTGTCATCATCTCAGTAAC	E_26	1:26448604-26457536	1:26452835-26453428	ARID1A
s_9049	TTGTCAGAGAAAACTCCAAC	E_26	1:26448604-26457536	1:26452835-26453428	ARID1A
s_9050	GTAATGACACTTGGTTGTTT	E_26	1:26448604-26457536	1:26452835-26453428	ARID1A
s_9051	GCAGTGTAATGACAGACGGT	E_26	1:26448604-26457536	1:26452835-26453428	ARID1A
s_9052	AGACGCACTTGGCCTTCAAG	E_26	1:26448604-26457536	1:26452835-26453428	ARID1A
s_9053	GCTTGTTCTGAGCAGAAGTT	E_26	1:26448604-26457536	1:26452835-26453428	ARID1A
s_9054	TTGGAGTAGCAGATGTTGTG	E_26	1:26448604-26457536	1:26452835-26453428	ARID1A
s_9120	CTGTGGACCAAGTTTGGGGA	E_27	1:26559628-26564626	1:26560113-26561394	ARID1A
s_9121	TCAACCTGAACCTTGGTCAC	E_27	1:26559628-26564626	1:26560113-26561394	ARID1A
s_9122	CAGGGGTTCAGGTTGTGACC	E_27	1:26559628-26564626	1:26560113-26561394	ARID1A
s_9123	CCGGCGTTGGAATGGAAGGA	E_27	1:26559628-26564626	1:26560113-26561394	ARID1A
s_9124	CTCCACCTACAGGTAAAACG	E_27	1:26559628-26564626	1:26560113-26561394	ARID1A
s_9125	GTGGGGGCGGGATACCGACG	E_27	1:26559628-26564626	1:26560113-26561394	ARID1A
s_9126	GACTCCCGATTGGCCAGAGG	E_27	1:26559628-26564626	1:26560113-26561394	ARID1A
s_9127	GCCGTTAGAGGAGCTGAGGG	E_27	1:26559628-26564626	1:26560113-26561394	ARID1A
s_9128	ACTAGGACTGAGGCTCCCGA	E_27	1:26559628-26564626	1:26560113-26561394	ARID1A
s_9129	CTCTCCCCGGCCCCTCACGG	E_27	1:26559628-26564626	1:26560113-26561394	ARID1A
s_9130	ACGCGAGAGGGCGTATGCCG	E_27	1:26559628-26564626	1:26560113-26561394	ARID1A
s_9131	CTCGCTGTGTCCCTGGCTAT	E_27	1:26559628-26564626	1:26560113-26561394	ARID1A
s_9132	TCTACCCTCACTGCGCGCCG	E_27	1:26559628-26564626	1:26560113-26561394	ARID1A
s_9133	ACAGAAGGCGCGGATCTAGT	E_27	1:26559628-26564626	1:26560113-26561394	ARID1A
s_9134	GGGACGGAAAGCACTTGGCG	E_27	1:26559628-26564626	1:26560113-26561394	ARID1A
s_9729	TGTGCTACCTAGGAAAATCT	E_28	1:27151255-27155432	1:27152634-27153827	FGR,ARID1A
s_9730	AACTTGGTGAACGAGGCCAG	E_28	1:27151255-27155432	1:27152634-27153827	FGR,ARID1A
s_9731	GAACTGACAGGCATTTGCAG	E_28	1:27151255-27155432	1:27152634-27153827	FGR,ARID1A
s_9732	GCCAAACGCCGAGATTCAGG	E_28	1:27151255-27155432	1:27152634-27153827	FGR,ARID1A
s_9733	GCCAGCAGACGCGCACTCGA	E_28	1:27151255-27155432	1:27152634-27153827	FGR,ARID1A
s_9734	CCGGGATGGCGCTTGGCCGG	E_28	1:27151255-27155432	1:27152634-27153827	FGR,ARID1A
s_9735	CTGCGGCGGGAGGCCGCGGC	E_28	1:27151255-27155432	1:27152634-27153827	FGR,ARID1A
s_9736	ACCGGGCCGAGCAGCGGAGG	E_28	1:27151255-27155432	1:27152634-27153827	FGR,ARID1A
s_9737	GTACCAGCAGATCAGCCCCG	E_28	1:27151255-27155432	1:27152634-27153827	FGR,ARID1A
s_9738	GCCCGGAGTCGGGGACGCGG	E_28	1:27151255-27155432	1:27152634-27153827	FGR,ARID1A
s_9739	AACACCTCCCACTTGCGCCG	E_28	1:27151255-27155432	1:27152634-27153827	FGR,ARID1A
s_9740	TGAGCGCGAAGACGCCGCCG	E_28	1:27151255-27155432	1:27152634-27153827	FGR,ARID1A
s_9741	ACGGAGTGCCCAGCAGGGAT	E_28	1:27151255-27155432	1:27152634-27153827	FGR,ARID1A
s_9742	TGGGGCATCTGGCGGGGATG	E_28	1:27151255-27155432	1:27152634-27153827	FGR,ARID1A
s_9828	CCTCTAGGCCCAGCGCAGAA	E_30	1:27413941-27415388	1:27413896-27414799	FGR,ARID1A
s_9829	CTCTTACCAGCCGGGGAGCA	E_30	1:27413941-27415388	1:27413896-27414799	FGR,ARID1A
s_9830	GGTATTGTGGGTTTGATGAA	E_30	1:27413941-27415388	1:27413896-27414799	FGR,ARID1A
s_9831	GCAGCAATCAGGGCCCTGGG	E_30	1:27413941-27415388	1:27413896-27414799	FGR,ARID1A
s_9832	TGGGAGACAGATCCTTGGAA	E_30	1:27413941-27415388	1:27413896-27414799	FGR,ARID1A
s_9833	TCCATTACCCCATGTCAAGG	E_30	1:27413941-27415388	1:27413896-27414799	FGR,ARID1A
s_9834	GTTAGTTACTTTATGACCAG	E_30	1:27413941-27415388	1:27413896-27414799	FGR,ARID1A
s_9835	TAGTGACAAAGACTGTGGCG	E_30	1:27413941-27415388	1:27413896-27414799	FGR,ARID1A
s_9836	GCAAGGCTGGAGATTCCGAA	E_30	1:27413941-27415388	1:27413896-27414799	FGR,ARID1A
s_9837	AGCCCCATCTGCCCTGTGGC	E_30	1:27413941-27415388	1:27413896-27414799	FGR,ARID1A
s_9838	AGTCTCTTCTGCTAAGGGAA	E_30	1:27413941-27415388	1:27413896-27414799	FGR,ARID1A
s_9961	GGTGGTGACTAGAAGCTGAG	E_33	1:27880089-27901538	1:27883308-27884855	FGR,ARID1A
s_9962	AAGGGGACACCTAGTGGCGA	E_33	1:27880089-27901538	1:27883308-27884855	FGR,ARID1A
s_9963	CCCGCCCCCTGGGGCCATCA	E_33	1:27880089-27901538	1:27883308-27884855	FGR,ARID1A
s_9964	GGTGGGCGAGGGTTGCACAA	E_33	1:27880089-27901538	1:27883308-27884855	FGR,ARID1A
s_9965	GTGGGCGCCACCGCCAGCTC	E_33	1:27880089-27901538	1:27883308-27884855	FGR,ARID1A
s_9966	GGAGTCCTCCGGGAGACAGA	E_33	1:27880089-27901538	1:27883308-27884855	FGR,ARID1A
s_9967	TCCAGCAGCAACTTTCCAGG	E_33	1:27880089-27901538	1:27883308-27884855	FGR,ARID1A
s_9968	GTGGGAGTGATGTGCACATG	E_33	1:27880089-27901538	1:27883308-27884855	FGR,ARID1A
s_9969	TGGTACGGTGTATGCACACG	E_33	1:27880089-27901538	1:27883308-27884855	FGR,ARID1A
s_9970	ACTGGATGTCATGTGTGCAA	E_33	1:27880089-27901538	1:27883308-27884855	FGR,ARID1A
s_9971	ACTGGGCTGGGGAGCGTTCA	E_33	1:27880089-27901538	1:27883308-27884855	FGR,ARID1A
s_9972	GCTCTGTCCTTCCGTGCACA	E_33	1:27880089-27901538	1:27883308-27884855	FGR,ARID1A
s_9973	GTGCCCTGTACATTTACATT	E_33	1:27880089-27901538	1:27883308-27884855	FGR,ARID1A
s_9974	GGAGTCTCCTGGGATTGTAA	E_33	1:27880089-27901538	1:27883308-27884855	FGR,ARID1A
s_9975	GGAATGCTCCTTTGGAAGTA	E_33	1:27880089-27901538	1:27883308-27884855	FGR,ARID1A
s_9976	GGAGTTGCCTCTGCAGGGCA	E_33	1:27880089-27901538	1:27883308-27884855	FGR,ARID1A
s_9977	GCTAACCTGGGCCAGGAGTA	E_33	1:27880089-27901538	1:27883308-27884855	FGR,ARID1A
s_9978	TGGGTAGCCCAGGTATGCTA	E_33	1:27880089-27901538	1:27883308-27884855	FGR,ARID1A
s_9979	GCAGCCGGTAAGCCATTCCA	E_33	1:27880089-27901538	1:27894658-27895910	FGR,ARID1A
s_9980	ACACTGAGCAAACTGCTCAG	E_33	1:27880089-27901538	1:27894658-27895910	FGR,ARID1A
s_9981	GGTACTGCCCTTAACTACAG	E_33	1:27880089-27901538	1:27894658-27895910	FGR,ARID1A
s_9982	AGGTCTTGTGAGGAGCTTCA	E_33	1:27880089-27901538	1:27894658-27895910	FGR,ARID1A
s_9983	CAGGGCCGGCCTAAGGGGCG	E_33	1:27880089-27901538	1:27894658-27895910	FGR,ARID1A
s_9984	GAGCGGTGCCCGCGAGGGGG	E_33	1:27880089-27901538	1:27894658-27895910	FGR,ARID1A
s_9985	GAGTGATGTCGCTAGGGGCG	E_33	1:27880089-27901538	1:27894658-27895910	FGR,ARID1A
s_9986	CCTCCCGGGCACCCGCGCCG	E_33	1:27880089-27901538	1:27894658-27895910	FGR,ARID1A
s_9987	CCGGGGCGCTCTTCGTGGGC	E_33	1:27880089-27901538	1:27894658-27895910	FGR,ARID1A
s_9988	TGGGGCTGGACGCGTACAAA	E_33	1:27880089-27901538	1:27894658-27895910	FGR,ARID1A
s_9989	ATACCTACAGCCGCACTCCA	E_33	1:27880089-27901538	1:27894658-27895910	FGR,ARID1A
s_9990	GTATGTGGCAAGTGGGCGGG	E_33	1:27880089-27901538	1:27894658-27895910	FGR,ARID1A
s_9991	TGACTGCGTCAGTGTCCCCA	E_33	1:27880089-27901538	1:27894658-27895910	FGR,ARID1A
s_9992	GTAACCTTAACAAGCCTTAT	E_33	1:27880089-27901538	1:27894658-27895910	FGR,ARID1A
s_9993	CACCATGTAGGGTGATGATG	E_33	1:27880089-27901538	1:27894658-27895910	FGR,ARID1A
s_10089	GGACTGGCTAGGGTTAAGAG	E_36	1:28585459-28588228	1:28585569-28587281	FGR
s_10090	AGATCCCTGGCAACACCAGA	E_36	1:28585459-28588228	1:28585569-28587281	FGR
s_10091	AAGTTTGCAGCATTCACCCG	E_36	1:28585459-28588228	1:28585569-28587281	FGR
s_10092	GAGTTTCCCCCGCCTCCCCG	E_36	1:28585459-28588228	1:28585569-28587281	FGR
s_10093	TGTCAGAGCCCGGCGAGCGC	E_36	1:28585459-28588228	1:28585569-28587281	FGR
s_10094	ACGGCCTCGGAAGTCCGCAG	E_36	1:28585459-28588228	1:28585569-28587281	FGR
s_10095	CGTTCCCGAAGCCCGACTGG	E_36	1:28585459-28588228	1:28585569-28587281	FGR
s_10096	CGGGGAGCTTCTAGAACCCC	E_36	1:28585459-28588228	1:28585569-28587281	FGR
s_10097	GCACCCGAGTGGGTTTCGGA	E_36	1:28585459-28588228	1:28585569-28587281	FGR
s_10098	GGCGCGCACCATGATCGTGG	E_36	1:28585459-28588228	1:28585569-28587281	FGR
s_10099	CGAGTCGCCGACGCCGCCCG	E_36	1:28585459-28588228	1:28585569-28587281	FGR
s_10100	GACAGCCTGAGGCTCAGACG	E_36	1:28585459-28588228	1:28585569-28587281	FGR
s_10101	GTTGCATCAACTGGCAGCCG	E_36	1:28585459-28588228	1:28585569-28587281	FGR
s_10102	CCAGGAGTCCGAGGGAGCCG	E_36	1:28585459-28588228	1:28585569-28587281	FGR
s_10103	TCCTGAGCGTCTTCAAGTCC	E_36	1:28585459-28588228	1:28585569-28587281	FGR
s_10104	GCGAAGAGGAAGGGACTCCG	E_36	1:28585459-28588228	1:28585569-28587281	FGR
s_10105	CAGGTGCCTACGCCCCGCGC	E_36	1:28585459-28588228	1:28585569-28587281	FGR
s_10106	GCGGGCCGCCCGGTACGCGG	E_36	1:28585459-28588228	1:28585569-28587281	FGR
s_10107	CGGCTTCCGAAGCCAAGCGC	E_36	1:28585459-28588228	1:28585569-28587281	FGR
s_10108	GCCGGGATGCGAATGCGGGG	E_36	1:28585459-28588228	1:28585569-28587281	FGR
s_10684	GAGGCAATGACCACGTTCAT	E_38	1:31767450-31774168	1:31770372-31771011	LCK
s_10685	GGTATGTTGTGAACCGGGCA	E_38	1:31767450-31774168	1:31770372-31771011	LCK
s_10686	TATGAGTGCCTGAAATAAGC	E_38	1:31767450-31774168	1:31770372-31771011	LCK
s_10687	TCTGAACAAGTAGTTCTCTA	E_38	1:31767450-31774168	1:31770372-31771011	LCK
s_10688	GCTGGTACAAAGAGAATGAA	E_38	1:31767450-31774168	1:31770372-31771011	LCK
s_10689	TGATAGCGGTCAGACCTTGC	E_38	1:31767450-31774168	1:31770372-31771011	LCK
s_10690	ACTGGGGGAAGACGGCTCAG	E_38	1:31767450-31774168	1:31770372-31771011	LCK
s_10691	GGATTACTGCATATCCCAAG	E_38	1:31767450-31774168	1:31770372-31771011	LCK
s_10692	AACTGCTTCCTTTAAGTGAA	E_39	1:31778551-31781147	1:31779051-31779790	LCK
s_10693	AGCATTACTACTCTGCTTCG	E_39	1:31778551-31781147	1:31779051-31779790	LCK
s_10694	GATGGCTACTATGTGACTAA	E_39	1:31778551-31781147	1:31779051-31779790	LCK
s_10695	AGTGACTAGTGTATGCAGCA	E_39	1:31778551-31781147	1:31779051-31779790	LCK
s_10696	CATTTGGTGTTTTTGGACCG	E_39	1:31778551-31781147	1:31779051-31779790	LCK
s_10697	CTACTGTACTGTTATATTTC	E_39	1:31778551-31781147	1:31779051-31779790	LCK
s_10698	CGCTTGAGCCAAGGAGATCA	E_39	1:31778551-31781147	1:31779051-31779790	LCK
s_10699	TAGGCTGGTGTCACCACACC	E_39	1:31778551-31781147	1:31779051-31779790	LCK
s_10700	CACCAGGCTAGACTATAGTG	E_39	1:31778551-31781147	1:31779051-31779790	LCK
s_10701	AACCAAGTCTTATGGCTCCC	E_40	1:31866937-31871351	1:31867344-31868037	LCK
s_10702	AGGTTCCGAGGAGATCTGGG	E_40	1:31866937-31871351	1:31867344-31868037	LCK
s_10703	GTTCTTCTCGGAGCTGAGGT	E_40	1:31866937-31871351	1:31867344-31868037	LCK
s_10704	GCCGAGCTAGGAGAGCGCGC	E_40	1:31866937-31871351	1:31867344-31868037	LCK
s_10705	GACAGAGCTGGCACTTGACG	E_40	1:31866937-31871351	1:31867344-31868037	LCK
s_10706	CGTCCCTCCCCCTCTTCCGG	E_40	1:31866937-31871351	1:31867344-31868037	LCK
s_10707	AGCGAAGGCCCTCCTGGGCC	E_40	1:31866937-31871351	1:31867344-31868037	LCK
s_10708	ATTGCACCTCCACTGGACAG	E_40	1:31866937-31871351	1:31867344-31868037	LCK
s_10709	CCCAAGCTAGTAGCTAATGG	E_40	1:31866937-31871351	1:31869813-31871033	LCK
s_10710	AAGGGTTGACTTCCTCAGGG	E_40	1:31866937-31871351	1:31869813-31871033	LCK
s_10711	GATTACTACAGCAAGTGCAA	E_40	1:31866937-31871351	1:31869813-31871033	LCK
s_10712	GGAAGCCTCTATGACTAGGA	E_40	1:31866937-31871351	1:31869813-31871033	LCK
s_10713	GCAATATAAAACCCTTTAAG	E_40	1:31866937-31871351	1:31869813-31871033	LCK
s_10714	TGGCTAGGGCATCCATTGAG	E_40	1:31866937-31871351	1:31869813-31871033	LCK
s_10715	GGATGCCAAGGGAGGGCCTA	E_40	1:31866937-31871351	1:31869813-31871033	LCK
s_10716	GGTGTTGACCCGTGAGTCAG	E_40	1:31866937-31871351	1:31869813-31871033	LCK
s_10717	GACGGCTTGACTCAGGGTTG	E_40	1:31866937-31871351	1:31869813-31871033	LCK
s_10718	GGGTAGCAAGCAGTGAGGCC	E_40	1:31866937-31871351	1:31869813-31871033	LCK
s_10719	CAGGGCTTTCTCCCTGACTG	E_40	1:31866937-31871351	1:31869813-31871033	LCK
s_10720	CTGGTACAACCACAATCCCA	E_40	1:31866937-31871351	1:31869813-31871033	LCK
s_10721	TGATGGCATGAATTAAAGGA	E_40	1:31866937-31871351	1:31869813-31871033	LCK
s_10722	ATAAAATTTAGGCATTCATT	E_40	1:31866937-31871351	1:31869813-31871033	LCK
s_10723	GGACTGACCCTGAGGTCAAG	E_40	1:31866937-31871351	1:31869813-31871033	LCK
s_10724	GTGACTTCCATCTTGGCCCC	E_41	1:31905140-31912503	1:31906833-31908259	LCK
s_10725	CCCGGAAGATGATCAGCACG	E_41	1:31905140-31912503	1:31906833-31908259	LCK
s_10726	CGCAACCGCGACTTCAGCTG	E_41	1:31905140-31912503	1:31906833-31908259	LCK
s_10727	TTGGCTGTCACTGAGCCGAG	E_41	1:31905140-31912503	1:31906833-31908259	LCK
s_10728	CCCGGCTCAGGGGCAGGTCC	E_41	1:31905140-31912503	1:31906833-31908259	LCK
s_10729	CCTCAGGCTCCACGGGAGCG	E_41	1:31905140-31912503	1:31906833-31908259	LCK
s_10730	GGACGTGACCAGGAACACCA	E_41	1:31905140-31912503	1:31906833-31908259	LCK
s_10731	ACAGAACATGGTACACGCAC	E_41	1:31905140-31912503	1:31906833-31908259	LCK
s_10732	ATAGAATGTTAGGGCTGAGG	E_41	1:31905140-31912503	1:31906833-31908259	LCK
s_10733	TCATGGAGCGCCTGAGGGGA	E_41	1:31905140-31912503	1:31906833-31908259	LCK
s_10734	GTCAGAAAAGGAGACCCTAG	E_41	1:31905140-31912503	1:31906833-31908259	LCK
s_10735	CCGACCATCCAACCATCCGA	E_41	1:31905140-31912503	1:31906833-31908259	LCK
s_10736	GCGATGACAGGGCCAGAAGG	E_41	1:31905140-31912503	1:31906833-31908259	LCK
s_10737	GTCAGGGCAGGTACCAACGG	E_41	1:31905140-31912503	1:31906833-31908259	LCK
s_10738	CCAGGCCTCGGGGTGCTGTG	E_41	1:31905140-31912503	1:31906833-31908259	LCK
s_10739	TCCGTACCACGGCAGCCGCG	E_41	1:31905140-31912503	1:31906833-31908259	LCK
s_10740	GGAACAATGCCACCCCTCCT	E_41	1:31905140-31912503	1:31906833-31908259	LCK
s_10741	CTCAGCCACATGCAGCTGCG	E_42	1:32014277-32015828	1:32014197-32015823	LCK
s_10742	GCGTGGCTTGGAGTATGAGG	E_42	1:32014277-32015828	1:32014197-32015823	LCK
s_10743	GGAGCATTATGAGCGCGCAG	E_42	1:32014277-32015828	1:32014197-32015823	LCK
s_10744	GAGACTTGCATGCCTCGTGG	E_42	1:32014277-32015828	1:32014197-32015823	LCK
s_10745	GACAAAGCCTGGCCCAACCA	E_42	1:32014277-32015828	1:32014197-32015823	LCK
s_10746	ACCGTGAGCAAATCCTACGT	E_42	1:32014277-32015828	1:32014197-32015823	LCK
s_10747	TTTGACAAATCAGACAAACC	E_42	1:32014277-32015828	1:32014197-32015823	LCK
s_10748	AACAACTGAATAGATGGGGT	E_42	1:32014277-32015828	1:32014197-32015823	LCK
s_10749	CTAGGTGCTGGGGCTCTGCA	E_42	1:32014277-32015828	1:32014197-32015823	LCK
s_10750	ATAGCTGACATGCCCTGTAG	E_42	1:32014277-32015828	1:32014197-32015823	LCK
s_10751	TGAAAGATGGCGATGGGTGC	E_42	1:32014277-32015828	1:32014197-32015823	LCK
s_10752	GGGACGGGGAAAGACACCCT	E_42	1:32014277-32015828	1:32014197-32015823	LCK
s_10753	AACACAGGCGGCCAGGGAGG	E_42	1:32014277-32015828	1:32014197-32015823	LCK
s_10754	TCAGCTATCTGGGGACTGGG	E_42	1:32014277-32015828	1:32014197-32015823	LCK
s_10755	ATAGTTTTTCCTGCCACCGG	E_42	1:32014277-32015828	1:32014197-32015823	LCK
s_10756	AGCCTTTGACACAGCGTCAA	E_42	1:32014277-32015828	1:32014197-32015823	LCK
s_10757	TGGCACAGGGAAGGTAGGTC	E_42	1:32014277-32015828	1:32014197-32015823	LCK
s_10758	ATTTCTTGAACACTACTCGT	E_42	1:32014277-32015828	1:32014197-32015823	LCK
s_10759	ATAGCATTTGAGTAACATAT	E_42	1:32014277-32015828	1:32014197-32015823	LCK
s_10760	TATGACATTTACCAATACCG	E_43	1:32033367-32051409	1:32040663-32042274	LCK
s_10761	GACCTGTAGTGGGTGACTAA	E_43	1:32033367-32051409	1:32040663-32042274	LCK
s_10762	GACCTGGGAGGACAAAGCCT	E_43	1:32033367-32051409	1:32040663-32042274	LCK
s_10763	GGGTGGAGGGATAATATCCG	E_43	1:32033367-32051409	1:32040663-32042274	LCK
s_10764	CTTGGTGACTCACCACCCAG	E_43	1:32033367-32051409	1:32040663-32042274	LCK
s_10765	TTTGGGGGAGGTTTGCAGGG	E_43	1:32033367-32051409	1:32040663-32042274	LCK
s_10766	GAGGGCGTTGCACAATAGGG	E_43	1:32033367-32051409	1:32040663-32042274	LCK
s_10767	AAGGCAAGGGCCCTACCAGC	E_43	1:32033367-32051409	1:32040663-32042274	LCK
s_10768	GCCCTCTCTAGCAAACCCAA	E_43	1:32033367-32051409	1:32040663-32042274	LCK
s_10769	AGGGAAGGCAGACTCAACAA	E_43	1:32033367-32051409	1:32040663-32042274	LCK
s_10770	TGCCCTGGGCGGCTCATCCC	E_43	1:32033367-32051409	1:32040663-32042274	LCK
s_10771	GGGGGGCGGCACCCAAGCCT	E_43	1:32033367-32051409	1:32040663-32042274	LCK
s_10772	TATTACCGAGGGGTCAGGAG	E_43	1:32033367-32051409	1:32040663-32042274	LCK
s_10773	TGTGTCCATAACCCAGAGCT	E_43	1:32033367-32051409	1:32040663-32042274	LCK
s_10774	GAAGGATTGCGGTTTCACAC	E_43	1:32033367-32051409	1:32040663-32042274	LCK
s_10775	GTAACTACCCCACAACTCAT	E_43	1:32033367-32051409	1:32040663-32042274	LCK
s_10776	CCACTGCTGGGGCGGTGCAG	E_43	1:32033367-32051409	1:32040663-32042274	LCK
s_10777	TCTTGACTTTGAGCGTCCGG	E_43	1:32033367-32051409	1:32040663-32042274	LCK
s_10778	ACGCTCCCCTGCTCAGAGGG	E_43	1:32033367-32051409	1:32040663-32042274	LCK
s_10905	CGTTCTCATTGTCAACACCG	E_44	1:32533867-32541298	1:32537974-32539215	LCK
s_10906	TGACTCCTGGATTTTGACTG	E_44	1:32533867-32541298	1:32537974-32539215	LCK
s_10907	GAAGGATGAAGCGCAACGTG	E_44	1:32533867-32541298	1:32537974-32539215	LCK
s_10908	CATCTCCTGGACCGGGGCGG	E_44	1:32533867-32541298	1:32537974-32539215	LCK
s_10909	GCTGGTGAAGAGACTCAAGA	E_44	1:32533867-32541298	1:32537974-32539215	LCK
s_10910	GCGCAGGCACCGCCTCCGTC	E_44	1:32533867-32541298	1:32537974-32539215	LCK
s_10911	ATGCAAATGTAGCGGCGCGG	E_44	1:32533867-32541298	1:32537974-32539215	LCK
s_10912	CAATATGTCGGAGGCGACGG	E_44	1:32533867-32541298	1:32537974-32539215	LCK
s_10913	GCGAAGCGGAGAGCACCGGG	E_44	1:32533867-32541298	1:32537974-32539215	LCK
s_10914	CTGCTAATTGCTGCTCCACG	E_44	1:32533867-32541298	1:32537974-32539215	LCK
s_10915	CACCCCGCAAAACGACAGGA	E_44	1:32533867-32541298	1:32537974-32539215	LCK
s_10916	TGTGGGGGCGGGACATTGGA	E_44	1:32533867-32541298	1:32537974-32539215	LCK
s_10917	TCGTGAGGACCAGCTCGTCG	E_44	1:32533867-32541298	1:32537974-32539215	LCK
s_10918	GCGGGGAGACTTCCGACTGA	E_44	1:32533867-32541298	1:32537974-32539215	LCK
s_10919	AGGCGGAGCTTCTGGGCTGA	E_44	1:32533867-32541298	1:32537974-32539215	LCK
s_11103	GGATACATGATATTTTGGCT	E_47	1:32956440-32967644	1:32957718-32958583	LCK
s_11104	GTATAGTATGTCGTACTGTA	E_47	1:32956440-32967644	1:32957718-32958583	LCK
s_11105	CATATTTTGATGGGAGCCTT	E_47	1:32956440-32967644	1:32957718-32958583	LCK
s_11106	TTTCACTCTTGTTGCCAGGC	E_47	1:32956440-32967644	1:32957718-32958583	LCK
s_11107	GCTGATCTCGGCCTGACCTC	E_47	1:32956440-32967644	1:32957718-32958583	LCK
s_11108	GAGGCACGGTTTCCAAGAGC	E_47	1:32956440-32967644	1:32957718-32958583	LCK
s_11109	GATCAATGAGTGAAGATGGC	E_47	1:32956440-32967644	1:32957718-32958583	LCK
s_11110	TACACACTGCAGGATCCTTG	E_47	1:32956440-32967644	1:32957718-32958583	LCK
s_11111	GCAGTTATAACACGGCATGT	E_47	1:32956440-32967644	1:32957718-32958583	LCK
s_11112	AGGGTACTCTGAGAACGCGT	E_47	1:32956440-32967644	1:32957718-32958583	LCK
s_11113	CACTGGACTTTTTGTCTCCA	E_47	1:32956440-32967644	1:32965560-32966897	LCK
s_11114	GCTCATGGTGCCGGTGCCTT	E_47	1:32956440-32967644	1:32965560-32966897	LCK
s_11115	GGGACGCCCGTAGGTCCCCT	E_47	1:32956440-32967644	1:32965560-32966897	LCK
s_11116	GATTGCCGCTGCGCGCAGCG	E_47	1:32956440-32967644	1:32965560-32966897	LCK
s_11117	GCAACCAGCCTGGTAGCGGG	E_47	1:32956440-32967644	1:32965560-32966897	LCK
s_11118	CCTCGCTCTCGGCCGGGAGA	E_47	1:32956440-32967644	1:32965560-32966897	LCK
s_11119	GTTGGGAACGGCCAAGGAGG	E_47	1:32956440-32967644	1:32965560-32966897	LCK
s_11120	GCCTCTCCTGCGCGCCCGGA	E_47	1:32956440-32967644	1:32965560-32966897	LCK
s_11121	AGGCGCGCGGAGCCTCCTGG	E_47	1:32956440-32967644	1:32965560-32966897	LCK
s_11122	GTGTCTGGAGCCGTCCGGCG	E_47	1:32956440-32967644	1:32965560-32966897	LCK
s_11123	GGGAAGTTCTGCAAATTCGC	E_47	1:32956440-32967644	1:32965560-32966897	LCK
s_11124	TTTGTCTGTCTCATCTCGAC	E_47	1:32956440-32967644	1:32965560-32966897	LCK
s_11125	TCTCAACGCAGCACGTCTAG	E_47	1:32956440-32967644	1:32965560-32966897	LCK
s_11126	AAGTGAGTGTGACCTTACAG	E_47	1:32956440-32967644	1:32965560-32966897	LCK
s_11127	TATAATAACAGTATTTTGTA	E_47	1:32956440-32967644	1:32965560-32966897	LCK
s_11128	ATGTACTTATACAGTAATTG	E_48	1:33004167-33006932	1:33004697-33005841	LCK
s_11129	TTGGGAAAGGCGCCTCCGGA	E_48	1:33004167-33006932	1:33004697-33005841	LCK
s_11130	CGTGCAGCGAGTGTGGGCAA	E_48	1:33004167-33006932	1:33004697-33005841	LCK
s_11131	GTATTTGCTGACGTGGGCGT	E_48	1:33004167-33006932	1:33004697-33005841	LCK
s_11132	CCGGTCGCGCGCGCGGGCCG	E_48	1:33004167-33006932	1:33004697-33005841	LCK
s_11133	TAAGTGGCTGCACGCGGCGC	E_48	1:33004167-33006932	1:33004697-33005841	LCK
s_11134	GGCTCTGACGGCCCGGGCGG	E_48	1:33004167-33006932	1:33004697-33005841	LCK
s_11135	GAGCGCGGCGGGAGGCGCCC	E_48	1:33004167-33006932	1:33004697-33005841	LCK
s_11136	AGGCGCGCGGAGCCTCCTGG	E_48	1:33004167-33006932	1:33004697-33005841	LCK
s_11137	CCAGAGTCCGCGGCGCCCGA	E_48	1:33004167-33006932	1:33004697-33005841	LCK
s_11138	GCAAAGACGGGCGGCCGCCG	E_48	1:33004167-33006932	1:33004697-33005841	LCK
s_11139	GTCTCTGCGGGCGCGGCCAG	E_48	1:33004167-33006932	1:33004697-33005841	LCK
s_11140	CGCATCTTGACATAAAACCA	E_48	1:33004167-33006932	1:33004697-33005841	LCK
s_11141	TGACTAACTCACAAAAGAGG	E_48	1:33004167-33006932	1:33004697-33005841	LCK
s_11142	ACATTTGCAGGGAGGAATGA	E_49	1:33166161-33172612	1:33167862-33169950	LCK
s_11143	TGGGCCAAATGGCACTTGAG	E_49	1:33166161-33172612	1:33167862-33169950	LCK
s_11144	ATTTTCATGTAGTCCCGGGA	E_49	1:33166161-33172612	1:33167862-33169950	LCK
s_11145	GCACTGGAGCCGCCTCGTGA	E_49	1:33166161-33172612	1:33167862-33169950	LCK
s_11146	AGACAGGCGAAAGACGCCCG	E_49	1:33166161-33172612	1:33167862-33169950	LCK
s_11147	GGGCCCGGCTATTAATAACG	E_49	1:33166161-33172612	1:33167862-33169950	LCK
s_11148	GATCCGGTGTCGGTTGCAGC	E_49	1:33166161-33172612	1:33167862-33169950	LCK
s_11149	CGGGCGCGCCCACTTGGCCG	E_49	1:33166161-33172612	1:33167862-33169950	LCK
s_11150	AGGTTTGGAAAGACAGCTCC	E_49	1:33166161-33172612	1:33167862-33169950	LCK
s_11151	TCGTGAGGTCCCGTTGCAGG	E_49	1:33166161-33172612	1:33167862-33169950	LCK
s_11152	CCTCTGGTCCCCACCCAAGA	E_49	1:33166161-33172612	1:33167862-33169950	LCK
s_11153	GGCAGCTGTCGTGAAGGGCG	E_49	1:33166161-33172612	1:33167862-33169950	LCK
s_11154	GGGGTTAGAGAGAACTGCGG	E_49	1:33166161-33172612	1:33167862-33169950	LCK
s_11155	GGGCTGAGTGGGGTGACAGG	E_49	1:33166161-33172612	1:33167862-33169950	LCK
s_11156	GGTTTGACCCTCACACTAGT	E_49	1:33166161-33172612	1:33167862-33169950	LCK
s_11157	GTCAAAGACCTCCCCAGACA	E_49	1:33166161-33172612	1:33167862-33169950	LCK
s_11158	CCGGTGGGGGAAGCATGCCG	E_49	1:33166161-33172612	1:33167862-33169950	LCK
s_11159	CATGGTGGAGTGTCTTTGTG	E_49	1:33166161-33172612	1:33167862-33169950	LCK
s_11160	ACACAGTCAGAGTCACAAGC	E_49	1:33166161-33172612	1:33167862-33169950	LCK
s_11161	AGGCAGCACACTCAGACGCG	E_49	1:33166161-33172612	1:33167862-33169950	LCK
s_11162	CCTCCCCTGGAATAGTTCGG	E_49	1:33166161-33172612	1:33167862-33169950	LCK
s_11163	TGCCCGCCAGAGGAGAGCTA	E_49	1:33166161-33172612	1:33167862-33169950	LCK
s_11164	TACCAAGCAACAGGCGGCAA	E_49	1:33166161-33172612	1:33167862-33169950	LCK
s_11165	CGGGTCAGAAATTCAGTCCT	E_49	1:33166161-33172612	1:33167862-33169950	LCK
s_11166	TTTAAGCCTTTCCCAGTGGA	E_50	1:33182265-33184160	1:33182249-33182827	LCK
s_11167	GCGCTGTTGCCACATCAGCC	E_50	1:33182265-33184160	1:33182249-33182827	LCK
s_11168	TAGAGGCCCCAGAGGACGGT	E_50	1:33182265-33184160	1:33182249-33182827	LCK
s_11169	GCCTGCTTGGCTGGAGAGAA	E_50	1:33182265-33184160	1:33182249-33182827	LCK
s_11170	GTACACACTCCTGTGCACTC	E_50	1:33182265-33184160	1:33182249-33182827	LCK
s_11171	AAACGTGCACTTTGACTGTG	E_50	1:33182265-33184160	1:33182249-33182827	LCK
s_11172	ATACTTACTCCTGCACACCC	E_50	1:33182265-33184160	1:33182249-33182827	LCK
s_11173	CCCACTGAGAGGAATAGCAG	E_51	1:33189126-33196194	1:33190309-33191357	LCK
s_11174	TCAAAGTCCCAGTGGAGAGA	E_51	1:33189126-33196194	1:33190309-33191357	LCK
s_11175	AGGGGCTCAAGCATACCAGT	E_51	1:33189126-33196194	1:33190309-33191357	LCK
s_11176	TGTGCCCAGAGCATAGGACG	E_51	1:33189126-33196194	1:33190309-33191357	LCK
s_11177	GTGATCGGCCCTACTTCCCA	E_51	1:33189126-33196194	1:33190309-33191357	LCK
s_11178	GCTAGTTGTTACAGTGGCAG	E_51	1:33189126-33196194	1:33190309-33191357	LCK
s_11179	TCTTGATACCCAGCTGGAAG	E_51	1:33189126-33196194	1:33190309-33191357	LCK
s_11180	GCAGGGAGGAGTTTCCAGGC	E_51	1:33189126-33196194	1:33190309-33191357	LCK
s_11181	CTGGTTCCGAAAAACCTCAG	E_51	1:33189126-33196194	1:33190309-33191357	LCK
s_11182	TTGGCCTGCAAGATGGGGAT	E_51	1:33189126-33196194	1:33190309-33191357	LCK
s_11183	TTAGGTTGACTAGACAGACA	E_51	1:33189126-33196194	1:33190309-33191357	LCK
s_11184	TATGCAGGTGGGAAGAGGAA	E_51	1:33189126-33196194	1:33190309-33191357	LCK
s_11185	GCCCAGGAGGGCAAGACAAA	E_51	1:33189126-33196194	1:33190309-33191357	LCK
s_11186	GCTGAGCTCCTGCCAAGATG	E_52	1:33224693-33228274	1:33227053-33227625	LCK
s_11187	TAATTGATCATGGGCCTGCG	E_52	1:33224693-33228274	1:33227053-33227625	LCK
s_11188	GCTCTTACAAAAGTTCTTCG	E_52	1:33224693-33228274	1:33227053-33227625	LCK
s_11189	CCAGTAGACCGACATTTGCA	E_52	1:33224693-33228274	1:33227053-33227625	LCK
s_11190	TGGGTGGATCTGGCCTAAGA	E_52	1:33224693-33228274	1:33227053-33227625	LCK
s_11191	AGTGCACAGAACGTGGCTTT	E_52	1:33224693-33228274	1:33227053-33227625	LCK
s_11192	CTGCTTTGCCATTTACACCA	E_52	1:33224693-33228274	1:33227053-33227625	LCK
s_11218	ATGCATCAGCATCTTGCAAC	E_54	1:33445377-33464279	1:33446637-33447316	LCK
s_11219	ATTTCCAGCTCTTCACACAC	E_54	1:33445377-33464279	1:33446637-33447316	LCK
s_11220	AAGGAGACCTGGATTCTAGA	E_54	1:33445377-33464279	1:33446637-33447316	LCK
s_11221	GAGACGGAAGCCTCAGCAGT	E_54	1:33445377-33464279	1:33446637-33447316	LCK
s_11222	CTTCCTGTATTTTGAGAAAG	E_54	1:33445377-33464279	1:33446637-33447316	LCK
s_11223	GCTCAGTTACGAAGTAGGCT	E_54	1:33445377-33464279	1:33446637-33447316	LCK
s_11224	ATAGTACAGCAGGCTTTTTG	E_54	1:33445377-33464279	1:33446637-33447316	LCK
s_11225	GGCACATTAACCTTCCTACC	E_54	1:33445377-33464279	1:33446637-33447316	LCK
s_11226	GCAAGTATGCAAGGAAAGAT	E_54	1:33445377-33464279	1:33454697-33455198	LCK
s_11227	TATGAACAGGCTTGACCAGG	E_54	1:33445377-33464279	1:33454697-33455198	LCK
s_11228	CTGTAAAGACCTTCCCCTAA	E_54	1:33445377-33464279	1:33454697-33455198	LCK
s_11229	GGGCTGATCAAGCTTATCTG	E_54	1:33445377-33464279	1:33454697-33455198	LCK
s_11230	TGCTGACTCACTCTGGTCTG	E_54	1:33445377-33464279	1:33454697-33455198	LCK
s_11231	GGAACTACAGGAACTTGCGT	E_54	1:33445377-33464279	1:33454697-33455198	LCK
s_15814	TTATAGTTTCAACCAATGAT	E_59	1:64695838-64698649	1:64696560-64697308	FOXD3
s_15815	TCAGATAAAGTAAGCTTACA	E_59	1:64695838-64698649	1:64696560-64697308	FOXD3
s_15816	GTTACAGTTCTCTTTTTTTA	E_59	1:64695838-64698649	1:64696560-64697308	FOXD3
s_15817	TAAAAGGTATAACTTTAGTG	E_59	1:64695838-64698649	1:64696560-64697308	FOXD3
s_15818	CATGACCTTTTCCCTTCCCA	E_59	1:64695838-64698649	1:64696560-64697308	FOXD3
s_15819	GCAGACAACAATGACTCAAG	E_59	1:64695838-64698649	1:64696560-64697308	FOXD3
s_15820	GTCTCAGCATTTGGCAACAG	E_59	1:64695838-64698649	1:64696560-64697308	FOXD3
s_15821	TACAGCACAGCATGCGGCTC	E_59	1:64695838-64698649	1:64696560-64697308	FOXD3
s_15822	TTTCGAAAAATGTTAGTCTT	E_59	1:64695838-64698649	1:64696560-64697308	FOXD3
s_22032	ACCAAGTTTCCCTCAAAGAG	E_60	1:94240125-94255063	1:94245069-94245954	BCAR3
s_22033	CATGCAGATACCTAGGGGAA	E_60	1:94240125-94255063	1:94245069-94245954	BCAR3
s_22034	GCAATTACTTAAAGCGCTGA	E_60	1:94240125-94255063	1:94245069-94245954	BCAR3
s_22035	GATAGCAGACATTCTGCTAA	E_60	1:94240125-94255063	1:94245069-94245954	BCAR3
s_22036	TGGGCATGAGAGGCCCTGCT	E_60	1:94240125-94255063	1:94245069-94245954	BCAR3
s_22037	ATTTGGGACCAGCTAATCCT	E_60	1:94240125-94255063	1:94245069-94245954	BCAR3
s_22038	AAGGAGGTTGGAAACAATGT	E_60	1:94240125-94255063	1:94245069-94245954	BCAR3
s_22039	GGAATTCCCTCCCACCCTCA	E_60	1:94240125-94255063	1:94245069-94245954	BCAR3
s_22040	GCAGCCTTCCATGAAAAAGG	E_60	1:94240125-94255063	1:94245069-94245954	BCAR3
s_22041	GAGAGTTGAGCAAAGTATCA	E_60	1:94240125-94255063	1:94245069-94245954	BCAR3
s_22042	ATTATGGGATAACCAGGATT	E_60	1:94240125-94255063	1:94245069-94245954	BCAR3
s_22043	CCCAGAATGTCCTAATTTGG	E_60	1:94240125-94255063	1:94249927-94250664	BCAR3
s_22044	CTAAGTGCCAGCAGTGCTGA	E_60	1:94240125-94255063	1:94249927-94250664	BCAR3
s_22045	CAGGACACTTTCTTCCCCTT	E_60	1:94240125-94255063	1:94249927-94250664	BCAR3
s_22046	CCAGACTGTCCTTTCTGTGC	E_60	1:94240125-94255063	1:94249927-94250664	BCAR3
s_22047	ACAAGCAAGAGCATTGCCTA	E_60	1:94240125-94255063	1:94249927-94250664	BCAR3
s_22048	TGAGAATTGGTTCTGAACAG	E_60	1:94240125-94255063	1:94249927-94250664	BCAR3
s_22049	TATAACTTGGAATTCTCAAC	E_60	1:94240125-94255063	1:94249927-94250664	BCAR3
s_22050	GAGAGTTCTGCTCCACCTTG	E_60	1:94240125-94255063	1:94249927-94250664	BCAR3
s_22051	ATATGCCCCAACTCCCAGAA	E_60	1:94240125-94255063	1:94249927-94250664	BCAR3
s_1832	GATAGGAGGCGGCTGTATGC	E_63	1:114646876-114667517	1:114656340-114657592	NRAS
s_1833	AGAATGGGGCGGGAGAGCAA	E_63	1:114646876-114667517	1:114656340-114657592	NRAS
s_1834	AGAGTCAGCCCCGTTCGTGG	E_63	1:114646876-114667517	1:114656340-114657592	NRAS
s_1835	GGGAAAGAACGGTCAATCAG	E_63	1:114646876-114667517	1:114656340-114657592	NRAS
s_1836	GATCTGGGTCTGTTTTGCCA	E_63	1:114646876-114667517	1:114656340-114657592	NRAS
s_1837	GAGGCGAGTGAAGTACCCAG	E_63	1:114646876-114667517	1:114656340-114657592	NRAS
s_1838	GTCAGCATCTGTTATACACC	E_63	1:114646876-114667517	1:114656340-114657592	NRAS
s_1839	GGTTAAGGTGGCAAAATGAA	E_63	1:114646876-114667517	1:114656340-114657592	NRAS
s_1840	CATAGGTGTTCCTCAGCGGG	E_63	1:114646876-114667517	1:114656340-114657592	NRAS
s_1841	AGTCATCATCTCTGGAGGCG	E_63	1:114646876-114667517	1:114656340-114657592	NRAS
s_1842	AGAGATTCTGAGGTTGCCCC	E_63	1:114646876-114667517	1:114656340-114657592	NRAS
s_1843	TTTATGCCTTAACTTTTGCT	E_63	1:114646876-114667517	1:114656340-114657592	NRAS
s_1844	CTGAAGGATCGAAGCCATGT	E_63	1:114646876-114667517	1:114656340-114657592	NRAS
s_1845	GGGCTCAAGGTGACTTTGAT	E_63	1:114646876-114667517	1:114665479-114666265	NRAS
s_1846	CTAATGCTGACAAGCTGTGC	E_63	1:114646876-114667517	1:114665479-114666265	NRAS
s_1847	GCCAAGCTCAGAGTGCCTCG	E_63	1:114646876-114667517	1:114665479-114666265	NRAS
s_1848	TGATGTATTGATCCTGTGAG	E_63	1:114646876-114667517	1:114665479-114666265	NRAS
s_1849	CCCTGCAGGAGTGACTCAGC	E_63	1:114646876-114667517	1:114665479-114666265	NRAS
s_1850	TGTCCCCAACTTCTCAAGAA	E_63	1:114646876-114667517	1:114665479-114666265	NRAS
s_1851	GACACATTGGACCATGTGCT	E_63	1:114646876-114667517	1:114665479-114666265	NRAS
s_1852	GTCAACCAAAGGCTCGAGGA	E_63	1:114646876-114667517	1:114665479-114666265	NRAS
s_1853	TCCTCTCTGCTGCCCCCAAA	E_63	1:114646876-114667517	1:114665479-114666265	NRAS
s_1854	GGAAAGACGGAGAATGTGCA	E_63	1:114646876-114667517	1:114665479-114666265	NRAS
s_1893	GACTACAGCTTTCATTCTTT	E_64	1:115710245-115713571	1:115710633-115710994	NRAS
s_1894	AGAGGTGGACGGGTAGATTT	E_64	1:115710245-115713571	1:115710633-115710994	NRAS
s_1895	GCCACATATAGACTGCTAGT	E_64	1:115710245-115713571	1:115710633-115710994	NRAS
s_1896	GCATTCAAGACTAAAGGGAC	E_64	1:115710245-115713571	1:115710633-115710994	NRAS
s_1897	TCCTCAACTTCCCTACCCCG	E_64	1:115710245-115713571	1:115710633-115710994	NRAS
s_1898	AGTCCCCAAGTGCCTTTCCA	E_64	1:115710245-115713571	1:115711164-115711838	NRAS
s_1899	AACTTTACGTGAAAGAGACA	E_64	1:115710245-115713571	1:115711164-115711838	NRAS
s_1900	GAGTTTACGAGGTATAAGAT	E_64	1:115710245-115713571	1:115711164-115711838	NRAS
s_1901	GAGCGGATTCCTCAGGGATG	E_64	1:115710245-115713571	1:115711164-115711838	NRAS
s_1902	GCAACTAGTGAGTCACGTCG	E_64	1:115710245-115713571	1:115711164-115711838	NRAS
s_1903	TGCATTCTCAAAGCAGGGTT	E_64	1:115710245-115713571	1:115711164-115711838	NRAS
s_1904	TGGGGATTAATCTGCAATGA	E_64	1:115710245-115713571	1:115711164-115711838	NRAS
s_1905	ATTTCAAAACATTTCCCACA	E_64	1:115710245-115713571	1:115711164-115711838	NRAS
s_2551	AGCATGATTTAGCTTAGCCC	E_65	1:155613859-155622405	1:155615490-155616503	ARHGEF2
s_2552	TTTATAGGAGCTACTCAGCT	E_65	1:155613859-155622405	1:155615490-155616503	ARHGEF2
s_2553	AGAGATGATTCATAGACGTC	E_65	1:155613859-155622405	1:155615490-155616503	ARHGEF2
s_2554	ACTTTCCTTTGTATAATCAG	E_65	1:155613859-155622405	1:155615490-155616503	ARHGEF2
s_2555	TTAGTGCAAGTTTTTGTAGG	E_65	1:155613859-155622405	1:155615490-155616503	ARHGEF2
s_2556	CCTGAGAGCCTCCAACCCAT	E_65	1:155613859-155622405	1:155615490-155616503	ARHGEF2
s_2557	TGTTAGTACCCACCACTGAG	E_65	1:155613859-155622405	1:155615490-155616503	ARHGEF2
s_2558	ATTAAAGCAGAGGCGTACAA	E_65	1:155613859-155622405	1:155615490-155616503	ARHGEF2
s_2559	TTTTAAAACATGTCCCTTGA	E_65	1:155613859-155622405	1:155615490-155616503	ARHGEF2
s_2560	TCTTGAGCAAGACCCCCTCA	E_65	1:155613859-155622405	1:155615490-155616503	ARHGEF2
s_2561	CATAGAGCTTGCAACAAGTG	E_65	1:155613859-155622405	1:155615490-155616503	ARHGEF2
s_2562	TCCTTGTAGCACACATGAAA	E_65	1:155613859-155622405	1:155615490-155616503	ARHGEF2
s_2563	CCAAAACGAGAAAGTACTGA	E_66	1:155825647-155832130	1:155829075-155830573	ARHGEF2
s_2564	TCATTCTCGGGAAAACTCGG	E_66	1:155825647-155832130	1:155829075-155830573	ARHGEF2
s_2565	GAGCTTCCTGAAGGGGGCGA	E_66	1:155825647-155832130	1:155829075-155830573	ARHGEF2
s_2566	GTCTTCTTCCGAGGACCATT	E_66	1:155825647-155832130	1:155829075-155830573	ARHGEF2
s_2567	AGGGGCCGGACCGTCGCAGG	E_66	1:155825647-155832130	1:155829075-155830573	ARHGEF2
s_2568	GGAACCCTCGGTCAGTACCG	E_66	1:155825647-155832130	1:155829075-155830573	ARHGEF2
s_2569	AACAGCCTCTGATTACGACA	E_66	1:155825647-155832130	1:155829075-155830573	ARHGEF2
s_2570	CCACAGGCCCGATTTTAGTG	E_66	1:155825647-155832130	1:155829075-155830573	ARHGEF2
s_2571	GCCTGAGCCACACCGAGGGT	E_66	1:155825647-155832130	1:155829075-155830573	ARHGEF2
s_2572	GAGAAACAGCAAGCGTGCGG	E_66	1:155825647-155832130	1:155829075-155830573	ARHGEF2
s_2573	ACCGCCCTGTGTGCCCCAAG	E_66	1:155825647-155832130	1:155829075-155830573	ARHGEF2
s_2574	CGGGGGAGGGAAGTGACAAG	E_66	1:155825647-155832130	1:155829075-155830573	ARHGEF2
s_2575	GGCGGCCTCTGGGGAAAGAG	E_66	1:155825647-155832130	1:155829075-155830573	ARHGEF2
s_2576	GTCCCTCCGATGCTACCAAA	E_66	1:155825647-155832130	1:155829075-155830573	ARHGEF2
s_2577	AGAGCGTCGGCGCTGCCAGG	E_66	1:155825647-155832130	1:155829075-155830573	ARHGEF2
s_2578	GGGCCGCCTTTTCAAAAAGG	E_66	1:155825647-155832130	1:155829075-155830573	ARHGEF2
s_2579	GGCGAAAGAGGCCCAGCCCG	E_66	1:155825647-155832130	1:155829075-155830573	ARHGEF2
s_2580	AACTAATCTTGGAGCCCACA	E_66	1:155825647-155832130	1:155829075-155830573	ARHGEF2
s_2581	TCTTTGGGTCTACTGAGCAG	E_67	1:155853986-155855020	1:155854064-155854758	ARHGEF2
s_2582	CTTTGAGACGGCAAAGTCAA	E_67	1:155853986-155855020	1:155854064-155854758	ARHGEF2
s_2583	TTCAACTGACTCTTAGGAGA	E_67	1:155853986-155855020	1:155854064-155854758	ARHGEF2
s_2584	TCGTGGTCAGGAATAGGTTA	E_67	1:155853986-155855020	1:155854064-155854758	ARHGEF2
s_2585	GAAGAGATCTTGATTCCTTT	E_67	1:155853986-155855020	1:155854064-155854758	ARHGEF2
s_2586	CTTCTTTCAGTTCATCTCAC	E_67	1:155853986-155855020	1:155854064-155854758	ARHGEF2
s_2587	AGAACTGGTTTGTGGGACAG	E_67	1:155853986-155855020	1:155854064-155854758	ARHGEF2
s_2588	TTCTTGGAAGGCTTGTACTA	E_67	1:155853986-155855020	1:155854064-155854758	ARHGEF2
s_2589	TTAAATTTTTGTAGAGATGG	E_68	1:155861324-155864673	1:155862606-155863026	ARHGEF2
s_2590	TATCCAGTTTCATCCGGGTG	E_68	1:155861324-155864673	1:155862606-155863026	ARHGEF2
s_2591	ACATAGCAATTTCAACTGCT	E_68	1:155861324-155864673	1:155862606-155863026	ARHGEF2
s_2592	ATTTTGCACGTTAGAATTAG	E_68	1:155861324-155864673	1:155862606-155863026	ARHGEF2
s_2593	GCCAAGCAATGTGTTGGCAT	E_68	1:155861324-155864673	1:155862606-155863026	ARHGEF2
s_2594	ATTGCAGTGTATTGAGCACT	E_68	1:155861324-155864673	1:155863358-155863865	ARHGEF2
s_2595	ACTCCTCTGCCAGGAAACTA	E_68	1:155861324-155864673	1:155863358-155863865	ARHGEF2
s_2596	TAACTAGCTCCAGGAAGGGC	E_68	1:155861324-155864673	1:155863358-155863865	ARHGEF2
s_2597	AACTCATGATGAGCAGCTTT	E_68	1:155861324-155864673	1:155863358-155863865	ARHGEF2
s_2598	TTTGTCTCAAGGCCAACTCA	E_68	1:155861324-155864673	1:155863358-155863865	ARHGEF2
s_2599	TCGTACAAGCTGGAGTGCTG	E_68	1:155861324-155864673	1:155863358-155863865	ARHGEF2
s_2616	GTGGTGTAGGGAAGAGTGGT	E_69	1:155877987-155885185	1:155880403-155880797	ARHGEF2
s_2617	GTACTCCCGTGAGAGCCCAG	E_69	1:155877987-155885185	1:155880403-155880797	ARHGEF2
s_2618	AAGCCACCTAGAAAAGGAGG	E_69	1:155877987-155885185	1:155880403-155880797	ARHGEF2
s_2619	GGGACAGGCCAGAATATGTA	E_69	1:155877987-155885185	1:155880403-155880797	ARHGEF2
s_2620	TGTGACTGAACTGTCTAGGA	E_69	1:155877987-155885185	1:155880403-155880797	ARHGEF2
s_2621	GTGTGGTGAGGGCGTATCTC	E_70	1:155907798-155916600	1:155910385-155911661	ARHGEF2
s_2622	AGTCTGTGGACAGAGCTCAG	E_70	1:155907798-155916600	1:155910385-155911661	ARHGEF2
s_2623	TGACCTTGAGGCTAAGAGCA	E_70	1:155907798-155916600	1:155910385-155911661	ARHGEF2
s_2624	GAGAGGCTATTACCATGCCC	E_70	1:155907798-155916600	1:155910385-155911661	ARHGEF2
s_2625	TTGTATGAATATTATTTCAA	E_70	1:155907798-155916600	1:155910385-155911661	ARHGEF2
s_2626	GTAAGTCTGCTTCACAGGAG	E_70	1:155907798-155916600	1:155910385-155911661	ARHGEF2
s_2627	TCCAAGAGAGGAAAGAGCGG	E_70	1:155907798-155916600	1:155910385-155911661	ARHGEF2
s_2628	GGGCCCAAAGCAAGGGGCCT	E_70	1:155907798-155916600	1:155910385-155911661	ARHGEF2
s_2629	GAGAGTTACCCCGCTATGGA	E_70	1:155907798-155916600	1:155910385-155911661	ARHGEF2
s_2630	GGGCGCATGCACATATACCC	E_70	1:155907798-155916600	1:155910385-155911661	ARHGEF2
s_2631	GCCCACGCCCACACCTCAGA	E_70	1:155907798-155916600	1:155910385-155911661	ARHGEF2
s_2632	AGTGTCTGCCAGACTGGCAG	E_70	1:155907798-155916600	1:155910385-155911661	ARHGEF2
s_2633	TATTGAGTGTGGGCATCGCA	E_70	1:155907798-155916600	1:155910385-155911661	ARHGEF2
s_2634	CCTGGCCTATGGGCTTGTGG	E_70	1:155907798-155916600	1:155910385-155911661	ARHGEF2
s_2635	CTGCTGTCCAATGTGGACGA	E_71	1:155929529-155935908	1:155931588-155932372	ARHGEF2
s_2636	CTAGCCCCAGTGCTGTGGTC	E_71	1:155929529-155935908	1:155931588-155932372	ARHGEF2
s_2637	TCAAGACACGATGGGAACTG	E_71	1:155929529-155935908	1:155931588-155932372	ARHGEF2
s_2638	CGGCCACCTGGGGTGAGGAA	E_71	1:155929529-155935908	1:155931588-155932372	ARHGEF2
s_2639	GCAGCATTCCCACGGTGAGT	E_71	1:155929529-155935908	1:155931588-155932372	ARHGEF2
s_2640	TGATGCGCTGAGTCACCAGC	E_71	1:155929529-155935908	1:155931588-155932372	ARHGEF2
s_2641	TGAGGTAAATGGCCACGCCA	E_71	1:155929529-155935908	1:155931588-155932372	ARHGEF2
s_2642	CAGAATGCTAGAGCACGTTG	E_71	1:155929529-155935908	1:155931588-155932372	ARHGEF2
s_2643	TGTGAGCTGCACCCACATGG	E_71	1:155929529-155935908	1:155931588-155932372	ARHGEF2
s_2644	CAGGCACTACCCCCATGAGT	E_71	1:155929529-155935908	1:155931588-155932372	ARHGEF2
s_2645	CACTCCCTCCAAGGTTTCCC	E_72	1:155937159-155965679	1:155940280-155940900	ARHGEF2
s_2646	GACCAGTACTGACTCAGCCG	E_72	1:155937159-155965679	1:155940280-155940900	ARHGEF2
s_2647	GATGCACGGGCCTGGTGCTT	E_72	1:155937159-155965679	1:155940280-155940900	ARHGEF2
s_2648	AGTCAACAGTGCAGGGACAG	E_72	1:155937159-155965679	1:155940280-155940900	ARHGEF2
s_2649	TGTCCAGAGCCCAGAGGTCT	E_72	1:155937159-155965679	1:155940280-155940900	ARHGEF2
s_2650	CAGGAGGAGGATGCGAAAAA	E_72	1:155937159-155965679	1:155940280-155940900	ARHGEF2
s_2651	AGAGCGGGAGGAGCCTAGGA	E_72	1:155937159-155965679	1:155940280-155940900	ARHGEF2
s_2652	TGGGCGGGAGAGGAGAACAG	E_72	1:155937159-155965679	1:155940280-155940900	ARHGEF2
s_2653	GCTGGGGAAGCAGGAGGCTT	E_72	1:155937159-155965679	1:155952838-155953906	ARHGEF2
s_2654	GGGCATGACCGGAAAGGCCA	E_72	1:155937159-155965679	1:155952838-155953906	ARHGEF2
s_2655	ACCTTCATCCACCATCTCTC	E_72	1:155937159-155965679	1:155952838-155953906	ARHGEF2
s_2656	GGAGTTTTCTTCCTAAATAG	E_72	1:155937159-155965679	1:155952838-155953906	ARHGEF2
s_2657	ATCCTGAGCCTGGATTAGGT	E_72	1:155937159-155965679	1:155952838-155953906	ARHGEF2
s_2658	CCAACGGAAGTGGTATGGGG	E_72	1:155937159-155965679	1:155952838-155953906	ARHGEF2
s_2659	GATGGGGCTGATGAAATCCC	E_72	1:155937159-155965679	1:155952838-155953906	ARHGEF2
s_2660	CTCTAGCTGACACATCCTCC	E_72	1:155937159-155965679	1:155952838-155953906	ARHGEF2
s_2661	AGCAGAGCCTGATATCTTAA	E_72	1:155937159-155965679	1:155952838-155953906	ARHGEF2
s_2662	GCCATAGGAGCCAAATAAGC	E_72	1:155937159-155965679	1:155952838-155953906	ARHGEF2
s_2663	GAGTTCAGGTCTGGAGGTGG	E_72	1:155937159-155965679	1:155952838-155953906	ARHGEF2
s_2664	GCTCAGATAATAGACCAATG	E_72	1:155937159-155965679	1:155952838-155953906	ARHGEF2
s_2665	TTGCTGTTGTCAGTGGTATA	E_72	1:155937159-155965679	1:155952838-155953906	ARHGEF2
s_2666	TAGATTCCCATTCGCTCAGA	E_72	1:155937159-155965679	1:155958855-155959665	ARHGEF2
s_2667	ATGGTGGCTAGACAGGCGAG	E_72	1:155937159-155965679	1:155958855-155959665	ARHGEF2
s_2668	GTCTGTCCGTACCAGCCGGG	E_72	1:155937159-155965679	1:155958855-155959665	ARHGEF2
s_2669	CTGCAAGCATCGGGATGCCC	E_72	1:155937159-155965679	1:155958855-155959665	ARHGEF2
s_2670	CCACTACCGTCTGTATCCAG	E_72	1:155937159-155965679	1:155958855-155959665	ARHGEF2
s_2671	CTGGGCTGGGGGCAAGCAAC	E_72	1:155937159-155965679	1:155958855-155959665	ARHGEF2
s_2672	AGGGCTGCAGAGTTGGCTGT	E_72	1:155937159-155965679	1:155958855-155959665	ARHGEF2
s_2673	GTTCGCCTTCCCCTGAACCC	E_72	1:155937159-155965679	1:155958855-155959665	ARHGEF2
s_2674	TGCACTATTTGGCTGAGCAG	E_72	1:155937159-155965679	1:155958855-155959665	ARHGEF2
s_2675	CAGTTGGTGCCACATAAGGG	E_72	1:155937159-155965679	1:155958855-155959665	ARHGEF2
s_2676	TTAGCCTCTGAAGGAGGAAA	E_73	1:155969856-155977734	1:155976511-155977145	ARHGEF2
s_2677	TTGGGTTTGAGAACAGGTGT	E_73	1:155969856-155977734	1:155976511-155977145	ARHGEF2
s_2678	CATTCTCCTGAGCAAGTCCC	E_73	1:155969856-155977734	1:155976511-155977145	ARHGEF2
s_2679	CCTGTAACCTGGCCAGTCTT	E_73	1:155969856-155977734	1:155976511-155977145	ARHGEF2
s_2680	TGGCAGAGGGCTACTCCATT	E_73	1:155969856-155977734	1:155976511-155977145	ARHGEF2
s_2681	GGGGGAGCAGAATCTAAACT	E_73	1:155969856-155977734	1:155976511-155977145	ARHGEF2
s_2682	TGTCCAACTCAGGAATGCCG	E_73	1:155969856-155977734	1:155976511-155977145	ARHGEF2
s_2683	TGGGCTCTAAGCGTGACCTG	E_73	1:155969856-155977734	1:155976511-155977145	ARHGEF2
s_2684	GGGATGATTAAGCTGAGTCC	E_74	1:156063025-156105598	1:156066240-156067191	ARHGEF2
s_2685	TGATGAGTGCCTCCAAACGC	E_74	1:156063025-156105598	1:156066240-156067191	ARHGEF2
s_2686	GATATTTACTCAGTACCATC	E_74	1:156063025-156105598	1:156066240-156067191	ARHGEF2
s_2687	ACTAGCCTGGATGCACCCAC	E_74	1:156063025-156105598	1:156066240-156067191	ARHGEF2
s_2688	GCATGAGATGAGCAAGCGCA	E_74	1:156063025-156105598	1:156066240-156067191	ARHGEF2
s_2689	TGGAACTTCACCCAGGCCTC	E_74	1:156063025-156105598	1:156066240-156067191	ARHGEF2
s_2690	AGGGGATGTCCAGCCTAACA	E_74	1:156063025-156105598	1:156066240-156067191	ARHGEF2
s_2691	ATGAGGCTGCTATTCTCTTG	E_74	1:156063025-156105598	1:156066240-156067191	ARHGEF2
s_2692	GTAGTGTTTGTGGCAAGCTG	E_74	1:156063025-156105598	1:156066240-156067191	ARHGEF2
s_2693	GATTCACCACAGGAAAGGGA	E_74	1:156063025-156105598	1:156066240-156067191	ARHGEF2
s_2694	AGCATGCATTCCCCCAGCCC	E_74	1:156063025-156105598	1:156066240-156067191	ARHGEF2
s_2695	TATTTTTCAAACTTTCCGAT	E_74	1:156063025-156105598	1:156072584-156073740	ARHGEF2
s_2696	TATGGGACCCTTGGAGAGCT	E_74	1:156063025-156105598	1:156072584-156073740	ARHGEF2
s_2697	AATAAGGCAGACCCGAAGGG	E_74	1:156063025-156105598	1:156072584-156073740	ARHGEF2
s_2698	GCACTGAGAAGTCCATCCCG	E_74	1:156063025-156105598	1:156072584-156073740	ARHGEF2
s_2699	GCCCCCATGGGTCCACCTTG	E_74	1:156063025-156105598	1:156072584-156073740	ARHGEF2
s_2700	GGAGAACCTCCATAGGCACC	E_74	1:156063025-156105598	1:156072584-156073740	ARHGEF2
s_2701	CTGGTAGGCAGGACACAAAG	E_74	1:156063025-156105598	1:156072584-156073740	ARHGEF2
s_2702	GGAGGGTCCTCATCCTAATG	E_74	1:156063025-156105598	1:156072584-156073740	ARHGEF2
s_2703	TCCCAGACAGAGGAAGTGCG	E_74	1:156063025-156105598	1:156072584-156073740	ARHGEF2
s_2704	CCATCTGCCCACCATCCTTA	E_74	1:156063025-156105598	1:156072584-156073740	ARHGEF2
s_2705	CTTGCAAGCCCTCATTCGGG	E_74	1:156063025-156105598	1:156072584-156073740	ARHGEF2
s_2706	CAACAACAGCCCACATCACA	E_74	1:156063025-156105598	1:156072584-156073740	ARHGEF2
s_2707	CCTGCCCAAGGACCAGAGTA	E_74	1:156063025-156105598	1:156072584-156073740	ARHGEF2
s_2708	GGCCGGGTTCGGGGAAGGAA	E_74	1:156063025-156105598	1:156072584-156073740	ARHGEF2
s_2709	TCACAGCCCCCACTGAAGGA	E_74	1:156063025-156105598	1:156073801-156074238	ARHGEF2
s_2710	CAAGAGATGTCCCAGAGTAG	E_74	1:156063025-156105598	1:156073801-156074238	ARHGEF2
s_2711	TTGGGCGTGTTGGGCGGCAG	E_74	1:156063025-156105598	1:156073801-156074238	ARHGEF2
s_2712	CTGTGTAGGCTGGCTTTTGT	E_74	1:156063025-156105598	1:156073801-156074238	ARHGEF2
s_2713	ACAACAGTTGCTAAGCAAGG	E_74	1:156063025-156105598	1:156073801-156074238	ARHGEF2
s_2714	TGGAGCACTGGCGTCAGCCG	E_74	1:156063025-156105598	1:156073801-156074238	ARHGEF2
s_2715	GAAAGCCAAGAATAGGAGCC	E_74	1:156063025-156105598	1:156083703-156084723	ARHGEF2
s_2716	GGGACTTCTTTAGGGGACTG	E_74	1:156063025-156105598	1:156083703-156084723	ARHGEF2
s_2717	CCCTGGGGGGAGCAAAGTTC	E_74	1:156063025-156105598	1:156083703-156084723	ARHGEF2
s_2718	GGGCTGCCCACGTGTGGAGG	E_74	1:156063025-156105598	1:156083703-156084723	ARHGEF2
s_2719	GGGAAGTGGGCGCAAAGCAA	E_74	1:156063025-156105598	1:156083703-156084723	ARHGEF2
s_2720	GCTCTGCCCTCTAGCCCAGA	E_74	1:156063025-156105598	1:156083703-156084723	ARHGEF2
s_2721	CTTGAGCCTCACGCAGTTAG	E_74	1:156063025-156105598	1:156083703-156084723	ARHGEF2
s_2722	TGAGGAGGGGGAAGGACCGT	E_74	1:156063025-156105598	1:156083703-156084723	ARHGEF2
s_2723	ACACTGAGTCACCGACGCCG	E_74	1:156063025-156105598	1:156083703-156084723	ARHGEF2
s_2724	TCCCGAGGTCCGACAGCGCC	E_74	1:156063025-156105598	1:156083703-156084723	ARHGEF2
s_2725	GTCGGAGTGCGCCGGCCGGC	E_74	1:156063025-156105598	1:156083703-156084723	ARHGEF2
s_2726	GGGGTCCCGGAAAGGGCGCG	E_74	1:156063025-156105598	1:156083703-156084723	ARHGEF2
s_2727	GCTCTCTCCTAGCCAGCAGA	E_74	1:156063025-156105598	1:156093100-156093888	ARHGEF2
s_2728	GCACATAGTTATTAACCCTG	E_74	1:156063025-156105598	1:156093100-156093888	ARHGEF2
s_2729	GTAGAATGTCCTGAAGGGGG	E_74	1:156063025-156105598	1:156093100-156093888	ARHGEF2
s_2730	GCAAAAGAAGTAGTGCCTGG	E_74	1:156063025-156105598	1:156093100-156093888	ARHGEF2
s_2731	GATTTCTAGAGAGAGAGGCC	E_74	1:156063025-156105598	1:156093100-156093888	ARHGEF2
s_2732	GGTCCTGGACAATGGGCGGC	E_74	1:156063025-156105598	1:156093100-156093888	ARHGEF2
s_2733	ATCAACGTGGCATTGTACAG	E_74	1:156063025-156105598	1:156093100-156093888	ARHGEF2
s_2734	TTGCGTCTGAACATGTCAAC	E_74	1:156063025-156105598	1:156093100-156093888	ARHGEF2
s_2735	CTCTGCCTGGAATTAAAACC	E_74	1:156063025-156105598	1:156093100-156093888	ARHGEF2
s_2736	GCTCTGGTAGGGGATCTGAG	E_74	1:156063025-156105598	1:156093100-156093888	ARHGEF2
s_2737	GGGCGATGTTCCTGGGAGAC	E_74	1:156063025-156105598	1:156095892-156097321	ARHGEF2
s_2738	CCCATTGCCAGGCAGCACAC	E_74	1:156063025-156105598	1:156095892-156097321	ARHGEF2
s_2739	CTGTAGCTAAAAATAACAAG	E_74	1:156063025-156105598	1:156095892-156097321	ARHGEF2
s_2740	CAGGCTAGGCCCGGAGGGAG	E_74	1:156063025-156105598	1:156095892-156097321	ARHGEF2
s_2741	CCGGCCCTGGCTTCCATATC	E_74	1:156063025-156105598	1:156095892-156097321	ARHGEF2
s_2742	CAAAGGGGCTAGGTGGGCAC	E_74	1:156063025-156105598	1:156095892-156097321	ARHGEF2
s_2743	GCTCTTCAGACCCCTGCCTT	E_74	1:156063025-156105598	1:156095892-156097321	ARHGEF2
s_2744	GGGTGGGGAGGGGAACAGAG	E_74	1:156063025-156105598	1:156095892-156097321	ARHGEF2
s_2745	CTCTTGAGGCGAGAAGGGCT	E_74	1:156063025-156105598	1:156095892-156097321	ARHGEF2
s_2746	GCAGGACACGGGCGAAGCCA	E_74	1:156063025-156105598	1:156095892-156097321	ARHGEF2
s_2747	ATGAGTCACCTGAGGGGCCC	E_74	1:156063025-156105598	1:156095892-156097321	ARHGEF2
s_2748	GTGCCGTCCCCGTGCTGGGT	E_74	1:156063025-156105598	1:156095892-156097321	ARHGEF2
s_2749	GGCATTCGGTCCCAGGGTGG	E_74	1:156063025-156105598	1:156095892-156097321	ARHGEF2
s_2750	GAAATGGCACTTGGGGGCGG	E_74	1:156063025-156105598	1:156095892-156097321	ARHGEF2
s_2751	ACGGGGAGCTCCCATCTGCG	E_74	1:156063025-156105598	1:156095892-156097321	ARHGEF2
s_2752	AGAAAAACCACGAGCAGAGA	E_74	1:156063025-156105598	1:156095892-156097321	ARHGEF2
s_2753	GCTAGTCAAAACCTCCACCA	E_74	1:156063025-156105598	1:156095892-156097321	ARHGEF2
s_2754	GTAGGGCTCAGCCTTCTCCC	E_74	1:156063025-156105598	1:156099686-156100413	ARHGEF2
s_2755	GACCTCAGACAAGGATGACC	E_74	1:156063025-156105598	1:156099686-156100413	ARHGEF2
s_2756	TGTGTAAAAGGGACTAGGAG	E_74	1:156063025-156105598	1:156099686-156100413	ARHGEF2
s_2757	GCTCAGATCGAGAAGTGCTA	E_74	1:156063025-156105598	1:156099686-156100413	ARHGEF2
s_2758	GGCTAAGTAAGGCCCTGTGT	E_74	1:156063025-156105598	1:156099686-156100413	ARHGEF2
s_2759	GGAAAAGCATTCATATCACG	E_74	1:156063025-156105598	1:156099686-156100413	ARHGEF2
s_2760	GGTTTTCAAGGACCTTGGGG	E_74	1:156063025-156105598	1:156099686-156100413	ARHGEF2
s_2761	ATGCAAACCAACCTAATGCA	E_74	1:156063025-156105598	1:156099686-156100413	ARHGEF2
s_2762	CTGTGTGCCTAGACAGTGCC	E_74	1:156063025-156105598	1:156099686-156100413	ARHGEF2
s_2763	CTCGCTCTGTCGCCGTCCAG	E_75	1:156162425-156168725	1:156163289-156164433	ARHGEF2
s_2764	AATAAATTAGCCGGGAGTAA	E_75	1:156162425-156168725	1:156163289-156164433	ARHGEF2
s_2765	TTCTGGGACGCCGAGTCGGA	E_75	1:156162425-156168725	1:156163289-156164433	ARHGEF2
s_2766	GTTGGGCTCTTTCTAATTGG	E_75	1:156162425-156168725	1:156163289-156164433	ARHGEF2
s_2767	GGGCATAACGAAGGTAAAGA	E_75	1:156162425-156168725	1:156163289-156164433	ARHGEF2
s_2768	GCCGCACTTCCGAGAACTGA	E_75	1:156162425-156168725	1:156163289-156164433	ARHGEF2
s_2769	TTACCGCCCCCTGCAGGGGG	E_75	1:156162425-156168725	1:156163289-156164433	ARHGEF2
s_2770	GACTGGGCTACCGGTACTGC	E_75	1:156162425-156168725	1:156163289-156164433	ARHGEF2
s_2771	ACGGCATTCGCTGGGAACGA	E_75	1:156162425-156168725	1:156163289-156164433	ARHGEF2
s_2772	TGTCAGGGACCTCAAGCCGG	E_75	1:156162425-156168725	1:156163289-156164433	ARHGEF2
s_2773	AATGAAGGACAACTGCGGTG	E_75	1:156162425-156168725	1:156163289-156164433	ARHGEF2
s_2774	CAGCGAAGAAGCACGGCAAG	E_75	1:156162425-156168725	1:156163289-156164433	ARHGEF2
s_2775	GTCTGTGATGAGGGATCACG	E_75	1:156162425-156168725	1:156163289-156164433	ARHGEF2
s_2776	TCACCATGTCCGAGGTAGGG	E_75	1:156162425-156168725	1:156163289-156164433	ARHGEF2
s_2777	GTGGGATGGGGTTTTCAGGC	E_76	1:156210811-156224287	1:156211021-156212077	ARHGEF2
s_2778	CTTATCGGAGCACTACGGGA	E_76	1:156210811-156224287	1:156211021-156212077	ARHGEF2
s_2779	AGGAGAATCGTGGGGCCAGG	E_76	1:156210811-156224287	1:156211021-156212077	ARHGEF2
s_2780	TGTGTCCTTAGCAGGCAGGG	E_76	1:156210811-156224287	1:156211021-156212077	ARHGEF2
s_2781	GGCGTGTCCCAGAAACCAAC	E_76	1:156210811-156224287	1:156211021-156212077	ARHGEF2
s_2782	GCGCATCCGGACAGGAGAAA	E_76	1:156210811-156224287	1:156211021-156212077	ARHGEF2
s_2783	GTGACTCACCGGGTGAACGG	E_76	1:156210811-156224287	1:156211021-156212077	ARHGEF2
s_2784	GGGCTGACAGTAGAAATCAC	E_76	1:156210811-156224287	1:156211021-156212077	ARHGEF2
s_2785	GGGAGTCTAAAGAGGAAGCG	E_76	1:156210811-156224287	1:156211021-156212077	ARHGEF2
s_2786	TCCCCTGAGAGAGGGGCCAG	E_76	1:156210811-156224287	1:156211021-156212077	ARHGEF2
s_2787	GATATTGTGGTTGGGAGCTG	E_76	1:156210811-156224287	1:156211021-156212077	ARHGEF2
s_2788	GGATGACCCCCAAATAGCCC	E_76	1:156210811-156224287	1:156211021-156212077	ARHGEF2
s_2789	CAATAGGGCGAGGAGTGTGA	E_76	1:156210811-156224287	1:156211021-156212077	ARHGEF2
s_2799	GGACAGTGCGGAGAGATGGA	E_77	1:156227663-156233806	1:156230530-156231343	ARHGEF2
s_2800	TGGACACATAAGAGCCAGTC	E_77	1:156227663-156233806	1:156230530-156231343	ARHGEF2
s_2801	TACCTGCTAAGACTTGCCAA	E_77	1:156227663-156233806	1:156230530-156231343	ARHGEF2
s_2802	AGTCAATTCTCAATGACCAC	E_77	1:156227663-156233806	1:156230530-156231343	ARHGEF2
s_2803	GTGCTCCCTAGGGAATGCAA	E_77	1:156227663-156233806	1:156230530-156231343	ARHGEF2
s_2804	GTTGTGGTGGGAAACCGGAG	E_77	1:156227663-156233806	1:156230530-156231343	ARHGEF2
s_2805	CCATTAACCTCCTTACCCCA	E_77	1:156227663-156233806	1:156230530-156231343	ARHGEF2
s_2806	AAGAAAGGAGGGTAGTGCCA	E_77	1:156227663-156233806	1:156230530-156231343	ARHGEF2
s_2807	GATTCAGCAACACAGACAGG	E_77	1:156227663-156233806	1:156230530-156231343	ARHGEF2
s_2808	CCTTCAGCTAGAGACAGTGG	E_77	1:156227663-156233806	1:156230530-156231343	ARHGEF2
s_2809	AGCCACATCCTTTAACACCC	E_77	1:156227663-156233806	1:156232326-156233108	ARHGEF2
s_2810	GTATGGGCACATGGGAGGGC	E_77	1:156227663-156233806	1:156232326-156233108	ARHGEF2
s_2811	CAGTCATTAGTCATTGAGGG	E_77	1:156227663-156233806	1:156232326-156233108	ARHGEF2
s_2812	TCAGGGCCAGGTGCACCGTT	E_77	1:156227663-156233806	1:156232326-156233108	ARHGEF2
s_2813	CTTGAACTTCTAATTCCCAG	E_77	1:156227663-156233806	1:156232326-156233108	ARHGEF2
s_2814	TGTGAAGATGTACTAGGCAG	E_77	1:156227663-156233806	1:156232326-156233108	ARHGEF2
s_2815	ATACCAAAGAATCCAGAGAA	E_77	1:156227663-156233806	1:156232326-156233108	ARHGEF2
s_2816	CCGGCATTACTCATAATGGC	E_77	1:156227663-156233806	1:156232326-156233108	ARHGEF2
s_2817	CATAAGGGCCCAGCACAGAT	E_77	1:156227663-156233806	1:156232326-156233108	ARHGEF2
s_2818	GTTTGGAGGGAAGCACGTGG	E_78	1:156248308-156256585	1:156252135-156253183	ARHGEF2
s_2819	GGTCCCGTAGTAACTCGGGA	E_78	1:156248308-156256585	1:156252135-156253183	ARHGEF2
s_2820	GGGGCCCGGGTGTCGGGGTG	E_78	1:156248308-156256585	1:156252135-156253183	ARHGEF2
s_2821	GGCGTGAGAGCAGCCACCGA	E_78	1:156248308-156256585	1:156252135-156253183	ARHGEF2
s_2822	CTCATGGTGCCCGGGTCCGG	E_78	1:156248308-156256585	1:156252135-156253183	ARHGEF2
s_2823	TGGCGGCCGAGCAGGGCCGG	E_78	1:156248308-156256585	1:156252135-156253183	ARHGEF2
s_2824	CCGCCTGCCAAATCTCGCGA	E_78	1:156248308-156256585	1:156252135-156253183	ARHGEF2
s_2825	AGTTCTGGCAACTTCCCGGG	E_78	1:156248308-156256585	1:156252135-156253183	ARHGEF2
s_2826	TAAAGTTTTTCGCAAGGGTT	E_78	1:156248308-156256585	1:156252135-156253183	ARHGEF2
s_2827	GGACAGTGTACCCACTGAGG	E_78	1:156248308-156256585	1:156252135-156253183	ARHGEF2
s_2828	AAAGAGGCTTGGCTCAAACG	E_78	1:156248308-156256585	1:156252135-156253183	ARHGEF2
s_2829	TGTTTAAATTATGGGGGAAA	E_78	1:156248308-156256585	1:156252135-156253183	ARHGEF2
s_2830	ATCACATAGGAGTAAAGCCC	E_78	1:156248308-156256585	1:156252135-156253183	ARHGEF2
s_2999	CTGAGAGCCACCCTCAGTGT	E_80	1:156915659-156917207	1:156915888-156916792	ARHGEF2
s_3000	TATGGGCTCAGGGCCAAGAT	E_80	1:156915659-156917207	1:156915888-156916792	ARHGEF2
s_3001	GGATCACTCAGAAATGGCAG	E_80	1:156915659-156917207	1:156915888-156916792	ARHGEF2
s_3002	CAGGGAGACACCAATCCAAA	E_80	1:156915659-156917207	1:156915888-156916792	ARHGEF2
s_3003	TTGCTGCCATTCTATAGACA	E_80	1:156915659-156917207	1:156915888-156916792	ARHGEF2
s_3004	TGGATTAGCAGTCAGAGGCC	E_80	1:156915659-156917207	1:156915888-156916792	ARHGEF2
s_3005	TTTGAGGAGCGTGTGTCGAA	E_80	1:156915659-156917207	1:156915888-156916792	ARHGEF2
s_3006	AATCAAGACCAAGCAACGCA	E_80	1:156915659-156917207	1:156915888-156916792	ARHGEF2
s_3007	CCGAGAGGAACTCCAGCAAG	E_80	1:156915659-156917207	1:156915888-156916792	ARHGEF2
s_3008	AGGGGTCTGGTCCCAGGCAG	E_80	1:156915659-156917207	1:156915888-156916792	ARHGEF2
s_3009	AGAAGTTTGGAGCCATACCC	E_80	1:156915659-156917207	1:156915888-156916792	ARHGEF2
s_3563	AGGGGACAGTATGTTTCTTG	E_82	1:160963730-160970131	1:160965062-160965357	USF1
s_3564	CTACAGATCAAGGACAGGGG	E_82	1:160963730-160970131	1:160965062-160965357	USF1
s_3565	TACGTAAGATAGAACATGGG	E_82	1:160963730-160970131	1:160965062-160965357	USF1
s_3566	TGGGCGGATCATGAGGTCAA	E_82	1:160963730-160970131	1:160965062-160965357	USF1
s_3567	GTGAAGCTGATGCTGTACTT	E_82	1:160963730-160970131	1:160967175-160967445	USF1
s_3568	TGTGTACCTTCCTCCAGCAA	E_82	1:160963730-160970131	1:160967175-160967445	USF1
s_3569	TCTGCCTTGAGATAAGAACC	E_82	1:160963730-160970131	1:160967175-160967445	USF1
s_3570	CCTAGGCTCCTTTGTACAAC	E_82	1:160963730-160970131	1:160967175-160967445	USF1
s_3763	CATATGGCTATTAAAAAATG	E_83	1:161466897-161477694	1:161468271-161469200	USF1
s_3764	GACCAATCTTGACCTTTTTG	E_83	1:161466897-161477694	1:161468271-161469200	USF1
s_3765	GACCCGGATAAAGTGGGTTA	E_83	1:161466897-161477694	1:161468271-161469200	USF1
s_3766	CATATATTTGGAGTAATGCG	E_83	1:161466897-161477694	1:161468271-161469200	USF1
s_3767	ACAACCAGTCTTTTGTTAAC	E_83	1:161466897-161477694	1:161468271-161469200	USF1
s_3768	TGTGTTGACTGGCATAAACA	E_83	1:161466897-161477694	1:161468271-161469200	USF1
s_3769	TTTGATGCTACTGCAGTCAG	E_83	1:161466897-161477694	1:161468271-161469200	USF1
s_3770	TGCTTCTTCTGTGGGTTGAC	E_83	1:161466897-161477694	1:161468271-161469200	USF1
s_3771	TTTCCTGATAAGACTAGATA	E_83	1:161466897-161477694	1:161468271-161469200	USF1
s_3772	GTGCGATCACAGCTCACTGC	E_83	1:161466897-161477694	1:161468271-161469200	USF1
s_3773	CTACAGGCGTAGTCCTACCA	E_83	1:161466897-161477694	1:161468271-161469200	USF1
s_3774	GTGGAATAAATAACCCTGAA	E_83	1:161466897-161477694	1:161476043-161476838	USF1
s_3775	CCTTTGGGGGAGCTGCTGAG	E_83	1:161466897-161477694	1:161476043-161476838	USF1
s_3776	TCCTGGAGCACGTTGATCCA	E_83	1:161466897-161477694	1:161476043-161476838	USF1
s_3777	AGGCCAACAACAATGACAGC	E_83	1:161466897-161477694	1:161476043-161476838	USF1
s_3778	TGGGGCCTTCCTCCACTGAC	E_83	1:161466897-161477694	1:161476043-161476838	USF1
s_3779	GTGGGCGTGGACTGCTTACT	E_83	1:161466897-161477694	1:161476043-161476838	USF1
s_3780	CGCATGCTAAGCAAAGAGGG	E_83	1:161466897-161477694	1:161476043-161476838	USF1
s_3781	GATTGAGCAAGGGGGTTACG	E_83	1:161466897-161477694	1:161476043-161476838	USF1
s_3782	GGCAATGCGGTAAAGCAGAG	E_83	1:161466897-161477694	1:161476043-161476838	USF1
s_3783	TGGGAGTGTAGAATTCAGTC	E_83	1:161466897-161477694	1:161476043-161476838	USF1
s_3784	GCTCAAGCTCTTAAATCTGT	E_84	1:161479228-161484287	1:161482514-161483076	USF1
s_3785	GTTCAGCTGTGCTTGCAGCA	E_84	1:161479228-161484287	1:161482514-161483076	USF1
s_3786	TTTGGCCCTGGTGTGAACAC	E_84	1:161479228-161484287	1:161482514-161483076	USF1
s_3787	TTGTGTGGTTCTGTCTACAC	E_84	1:161479228-161484287	1:161482514-161483076	USF1
s_3788	CTGGGTTGCTGGAATTGTTG	E_84	1:161479228-161484287	1:161482514-161483076	USF1
s_3789	TTGCTGCAGAATTTACAGCA	E_84	1:161479228-161484287	1:161482514-161483076	USF1
s_3790	CAGTTTATGACAAAAACATG	E_84	1:161479228-161484287	1:161482514-161483076	USF1
s_3838	TGGGTGTTATGATGACAGAA	E_85	1:161674637-161677964	1:161676020-161677168	USF1
s_3839	CATGGGCCCTACCATTAAGT	E_85	1:161674637-161677964	1:161676020-161677168	USF1
s_3840	GGAGGCCATCTGGAACGGAA	E_85	1:161674637-161677964	1:161676020-161677168	USF1
s_3841	CCGATATCTTGAGAAACCTG	E_85	1:161674637-161677964	1:161676020-161677168	USF1
s_3842	TCTAATTTCCTCAGGATCAG	E_85	1:161674637-161677964	1:161676020-161677168	USF1
s_3843	CTAAGTCTGCTCAGTCTCAG	E_85	1:161674637-161677964	1:161676020-161677168	USF1
s_3844	GACTAATCTGATATCTAACT	E_85	1:161674637-161677964	1:161676020-161677168	USF1
s_3845	ATATAAGTGTTGGAATGGGC	E_85	1:161674637-161677964	1:161676020-161677168	USF1
s_3846	TGCATCACCAGTGAAAAGGG	E_85	1:161674637-161677964	1:161676020-161677168	USF1
s_3847	AATTTACTCACAGAGCTCAG	E_85	1:161674637-161677964	1:161676020-161677168	USF1
s_3848	AGATGATGCTGAAAGCGTGT	E_85	1:161674637-161677964	1:161676020-161677168	USF1
s_3849	GAAAACAGACCCCAGATGCA	E_85	1:161674637-161677964	1:161676020-161677168	USF1
s_3850	TTCCTCTTTTCTAATCTGAG	E_85	1:161674637-161677964	1:161676020-161677168	USF1
s_3851	GCACACCAAGGGAAAGGTAG	E_85	1:161674637-161677964	1:161676020-161677168	USF1
s_5225	AAATGAGTGAACCGAGGTGA	E_87	1:167062959-167065282	1:167064256-167065161	TADA1
s_5226	GTATGTGTCCTACTTTCTGG	E_87	1:167062959-167065282	1:167064256-167065161	TADA1
s_5227	GGTGGACTAGACAATAGGGA	E_87	1:167062959-167065282	1:167064256-167065161	TADA1
s_5228	ATGATGGACCCGAACCTCAG	E_87	1:167062959-167065282	1:167064256-167065161	TADA1
s_5229	GGCCGTAGACTATAAGAAAA	E_87	1:167062959-167065282	1:167064256-167065161	TADA1
s_5230	GGCATCTTGCCACTTGCCCC	E_87	1:167062959-167065282	1:167064256-167065161	TADA1
s_5231	TGGTAAAAAGAGGACTCTCC	E_87	1:167062959-167065282	1:167064256-167065161	TADA1
s_5232	GACATTTCTTTAACGTCTCG	E_87	1:167062959-167065282	1:167064256-167065161	TADA1
s_5233	CTTCTGTCATAAATCATAAC	E_87	1:167062959-167065282	1:167064256-167065161	TADA1
s_5234	AGAATGATAAATTCTTAGAG	E_87	1:167062959-167065282	1:167064256-167065161	TADA1
s_5235	AGCCTTTTGACACAGGAAGC	E_87	1:167062959-167065282	1:167064256-167065161	TADA1
s_5253	GTCCAGGGCAGAATGGGGAT	E_88	1:167077185-167079661	1:167078390-167079181	TADA1
s_5254	CTGCCACTACCCCACTGTGG	E_88	1:167077185-167079661	1:167078390-167079181	TADA1
s_5255	ATTTAGGCAGCCGGTAAGCA	E_88	1:167077185-167079661	1:167078390-167079181	TADA1
s_5256	GTGGGGGTAAAGCTGGCAGT	E_88	1:167077185-167079661	1:167078390-167079181	TADA1
s_5257	AGAGGCAACCACAATCCCTC	E_88	1:167077185-167079661	1:167078390-167079181	TADA1
s_5258	CCGACAGCAAGCCCCATCCG	E_88	1:167077185-167079661	1:167078390-167079181	TADA1
s_5259	GGTCTTCTGGATAAATATTC	E_88	1:167077185-167079661	1:167078390-167079181	TADA1
s_5260	CGCAGCTGATGCATTCCTGA	E_88	1:167077185-167079661	1:167078390-167079181	TADA1
s_5261	GAACAATGCTGCTCTAAGAA	E_88	1:167077185-167079661	1:167078390-167079181	TADA1
s_5262	GTAGCAGTGAAGTTGTCATG	E_88	1:167077185-167079661	1:167078390-167079181	TADA1
s_6072	GACTTTGTGGGGTTAAGAAC	E_89	1:203474255-203508314	1:203503411-203504232	MDM4
s_6073	GGTCAAAGTTCTGCAGATTC	E_89	1:203474255-203508314	1:203503411-203504232	MDM4
s_6074	GCTCTAGGAGACGTCAGAAG	E_89	1:203474255-203508314	1:203503411-203504232	MDM4
s_6075	GTTCTTACAAGAACCTTTCA	E_89	1:203474255-203508314	1:203503411-203504232	MDM4
s_6076	GGAGCATGCTGAAGTTAAGA	E_89	1:203474255-203508314	1:203503411-203504232	MDM4
s_6077	TCACCTCCTTGGCAGCCGGG	E_89	1:203474255-203508314	1:203503411-203504232	MDM4
s_6078	ATTCTATCCCTCACAGCCCA	E_89	1:203474255-203508314	1:203503411-203504232	MDM4
s_6079	TCCTTCAACCCCAATCCCAT	E_89	1:203474255-203508314	1:203503411-203504232	MDM4
s_6080	GAGAGAAGAAGCCCATCGCC	E_89	1:203474255-203508314	1:203503411-203504232	MDM4
s_6081	AGGATTGAGAAAAATTGGAA	E_90	1:203520389-203530365	1:203526986-203528319	MDM4
s_6082	AGAGGGCAACCGTAAGGAGG	E_90	1:203520389-203530365	1:203526986-203528319	MDM4
s_6083	GATGAAGCTGTTCAGGAGAC	E_90	1:203520389-203530365	1:203526986-203528319	MDM4
s_6084	GCTAGGGAGTCTCCAATCAG	E_90	1:203520389-203530365	1:203526986-203528319	MDM4
s_6085	ATTGAACAGTTACTCCACAT	E_90	1:203520389-203530365	1:203526986-203528319	MDM4
s_6086	CGACCTCTCAGGCCCCTGGA	E_90	1:203520389-203530365	1:203526986-203528319	MDM4
s_6087	AAGTAAGCGGCAGTGCCAGG	E_90	1:203520389-203530365	1:203526986-203528319	MDM4
s_6088	CATTGTTACACAATGAAGCC	E_90	1:203520389-203530365	1:203526986-203528319	MDM4
s_6089	AAGCAAATCAAGGAATGCAT	E_90	1:203520389-203530365	1:203526986-203528319	MDM4
s_6090	GAGCCAAGATGAACATAAAT	E_90	1:203520389-203530365	1:203526986-203528319	MDM4
s_6091	CCGGATTGGAACCCAGGCTG	E_90	1:203520389-203530365	1:203526986-203528319	MDM4
s_6092	AATTTTAGAGACAAGGAAAC	E_90	1:203520389-203530365	1:203526986-203528319	MDM4
s_6093	CCTGCTCCAAGCACACTGTG	E_90	1:203520389-203530365	1:203526986-203528319	MDM4
s_6094	GGCCATCTCTCTGGGCTACA	E_90	1:203520389-203530365	1:203526986-203528319	MDM4
s_6095	AGCTCTTTCTCTGTGTATGG	E_90	1:203520389-203530365	1:203526986-203528319	MDM4
s_6096	GCATCTTCTGTGCTGCTCTG	E_90	1:203520389-203530365	1:203526986-203528319	MDM4
s_6233	TATCGCTAAGATAACTCTAC	E_93	1:204025980-204028049	1:204026225-204027297	MDM4
s_6234	TTATTTAAGTCACTAAGTTT	E_93	1:204025980-204028049	1:204026225-204027297	MDM4
s_6235	GTGGGTCAGGAATTTGGGAG	E_93	1:204025980-204028049	1:204026225-204027297	MDM4
s_6236	TTTCATGAAACTATTGGCTG	E_93	1:204025980-204028049	1:204026225-204027297	MDM4
s_6237	GTAGAAAGACCCACATGGCA	E_93	1:204025980-204028049	1:204026225-204027297	MDM4
s_6238	GAGCTGCTTGATATGGTGGG	E_93	1:204025980-204028049	1:204026225-204027297	MDM4
s_6239	GTTACAATGCGGGATGAATC	E_93	1:204025980-204028049	1:204026225-204027297	MDM4
s_6240	ATTAGAAGTGAGTCATAGCT	E_93	1:204025980-204028049	1:204026225-204027297	MDM4
s_6241	TCACTTGAGATCAGGAGTTT	E_93	1:204025980-204028049	1:204026225-204027297	MDM4
s_6242	AGATCTTGCCATTGCACTCC	E_93	1:204025980-204028049	1:204026225-204027297	MDM4
s_6243	AATGAAAAGGGATTACTCAA	E_93	1:204025980-204028049	1:204026225-204027297	MDM4
s_6244	TCAGCCCATAAAGATATCTG	E_93	1:204025980-204028049	1:204026225-204027297	MDM4
s_6245	ACAGTGCTGTGTGGAAAATG	E_93	1:204025980-204028049	1:204026225-204027297	MDM4
s_6298	GAATCATTACTCCACACAAA	E_94	1:204168051-204168990	1:204167635-204168402	MDM4
s_6299	TGCCAGGCGCAGATACGAGA	E_94	1:204168051-204168990	1:204167635-204168402	MDM4
s_6300	TGTGGTGGGGTGCTGGCTGT	E_94	1:204168051-204168990	1:204167635-204168402	MDM4
s_6301	AGGAAAAGCTGTCCTGCAGG	E_94	1:204168051-204168990	1:204167635-204168402	MDM4
s_6302	TCTGGCTAAGTGCGGGCCCC	E_94	1:204168051-204168990	1:204167635-204168402	MDM4
s_6303	GTAGCTGAGTGTGGCTGTAG	E_94	1:204168051-204168990	1:204167635-204168402	MDM4
s_6304	TGTCAAATGGAGAAGGTGCG	E_94	1:204168051-204168990	1:204167635-204168402	MDM4
s_6305	GCGTACCCTGGGGAGTGAGG	E_94	1:204168051-204168990	1:204167635-204168402	MDM4
s_6306	GGATGTTGCAGACATTGCCC	E_94	1:204168051-204168990	1:204167635-204168402	MDM4
s_6317	TGCTGGAGAGGTAAAAATAA	E_95	1:204351512-204352161	1:204351249-204351912	MDM4
s_6318	GAGGGTAGATAGATGTCAAA	E_95	1:204351512-204352161	1:204351249-204351912	MDM4
s_6319	TGTCACAGCCCAACCCTCAA	E_95	1:204351512-204352161	1:204351249-204351912	MDM4
s_6320	ACTCTCCATTCCCCTGGTGC	E_95	1:204351512-204352161	1:204351249-204351912	MDM4
s_6321	GGGCTTCTTCCCGAGAATTT	E_95	1:204351512-204352161	1:204351249-204351912	MDM4
s_6322	TTGCTGGGGTCGTCATGCGG	E_95	1:204351512-204352161	1:204351249-204351912	MDM4
s_6323	AGGGCTCCCAGGATATATGG	E_95	1:204351512-204352161	1:204351249-204351912	MDM4
s_6324	GCACATATAGCTGGAAATAT	E_95	1:204351512-204352161	1:204351249-204351912	MDM4
s_6338	TCCTTCCTTGCAGCCTGAAT	E_97	1:204958325-204960785	1:204958419-204959816	MDM4
s_6339	TGTGAAGCTGGCTTGGCAAA	E_97	1:204958325-204960785	1:204958419-204959816	MDM4
s_6340	AAATGCTGCCAGATGACGCC	E_97	1:204958325-204960785	1:204958419-204959816	MDM4
s_6341	ACTCCACTAGAGGGGGCTCC	E_97	1:204958325-204960785	1:204958419-204959816	MDM4
s_6342	GTATCTCTGGAGACACACGG	E_97	1:204958325-204960785	1:204958419-204959816	MDM4
s_6343	TGTCTGGCACCTCACATTGT	E_97	1:204958325-204960785	1:204958419-204959816	MDM4
s_6344	AATTGCATGTCTAAATGAGG	E_97	1:204958325-204960785	1:204958419-204959816	MDM4
s_6345	GTCTGGTGCTTTCCACAGAA	E_97	1:204958325-204960785	1:204958419-204959816	MDM4
s_6346	ACTGATGCTCTCCTGGAATG	E_97	1:204958325-204960785	1:204958419-204959816	MDM4
s_6347	CTGCGTCACCCCGGGATCCC	E_97	1:204958325-204960785	1:204958419-204959816	MDM4
s_6348	CTGGTTGTGTGACTCACTCC	E_97	1:204958325-204960785	1:204958419-204959816	MDM4
s_6349	ATAAACTTCCCGAGTGCCCA	E_97	1:204958325-204960785	1:204958419-204959816	MDM4
s_6350	TGTGTCTGTCACCAAAGGCC	E_97	1:204958325-204960785	1:204958419-204959816	MDM4
s_6351	GTATTGGGGTGCACATAGGG	E_97	1:204958325-204960785	1:204958419-204959816	MDM4
s_6352	GAGAATGTTCTGCAGCCCCA	E_97	1:204958325-204960785	1:204958419-204959816	MDM4
s_6353	AAAATTCAAGAATTTCACTT	E_97	1:204958325-204960785	1:204958419-204959816	MDM4
s_6354	CTAACTTCATAAAGTCCAAC	E_97	1:204958325-204960785	1:204958419-204959816	MDM4
s_6355	TTCACCATGTTGGCCAGACT	E_98	1:205058293-205061286	1:205059102-205059940	MDM4
s_6356	TGATATTGAGTCTTGTGGAG	E_98	1:205058293-205061286	1:205059102-205059940	MDM4
s_6357	AGGTACCCTGACCAATTTAG	E_98	1:205058293-205061286	1:205059102-205059940	MDM4
s_6358	TAAATCATAATAGGAGAAAG	E_98	1:205058293-205061286	1:205059102-205059940	MDM4
s_6359	ATGAGCTACCTTATACTGGA	E_98	1:205058293-205061286	1:205059102-205059940	MDM4
s_6360	CAAAAGCTTGTTGAGGCATC	E_98	1:205058293-205061286	1:205059102-205059940	MDM4
s_6361	GCTGCGTCAGGTCTTTAAAT	E_98	1:205058293-205061286	1:205059102-205059940	MDM4
s_6362	TCTCCAGTAATGTAACAGGT	E_98	1:205058293-205061286	1:205059102-205059940	MDM4
s_6363	AGTAGCAGCCCAATCTAGGT	E_98	1:205058293-205061286	1:205059102-205059940	MDM4
s_6364	GGGATGTTATTAACTAACTA	E_98	1:205058293-205061286	1:205059102-205059940	MDM4
s_6365	GTGAGATATTTGTGCTTTGT	E_99	1:205138839-205147592	1:205141748-205142322	MDM4
s_6366	GAGCTTTAGGGAGTTCAAAG	E_99	1:205138839-205147592	1:205141748-205142322	MDM4
s_6367	CATCTGTGTCTCAAGTTGCA	E_99	1:205138839-205147592	1:205141748-205142322	MDM4
s_6368	GTGTGACTCAGGGTAGTGAA	E_99	1:205138839-205147592	1:205141748-205142322	MDM4
s_6369	GTCAGGCATATTCAAAAAGT	E_99	1:205138839-205147592	1:205141748-205142322	MDM4
s_6370	ACAATGAGATAAAGACTAAA	E_99	1:205138839-205147592	1:205141748-205142322	MDM4
s_6371	TGGGGTGGGCAGATCGTTTG	E_99	1:205138839-205147592	1:205141748-205142322	MDM4
s_6372	TACAAGGTATATTTAGGAAT	E_99	1:205138839-205147592	1:205144503-205144996	MDM4
s_6373	ACATGTTGGTCAACTGGGGA	E_99	1:205138839-205147592	1:205144503-205144996	MDM4
s_6374	GCCTAATTCGTACTGCTGCC	E_99	1:205138839-205147592	1:205144503-205144996	MDM4
s_6375	AAGGGATGACTCATGCTTGA	E_99	1:205138839-205147592	1:205144503-205144996	MDM4
s_6376	AGGATGAGCCAGAGCTGTTA	E_99	1:205138839-205147592	1:205144503-205144996	MDM4
s_6377	TTGGATGCTTACTAAGTGCC	E_99	1:205138839-205147592	1:205144503-205144996	MDM4
s_6378	TAACATGCTTCCATTCCCTG	E_100	1:205168279-205169616	1:205168287-205169363	MDM4
s_6379	CCCAACTCCAAAGAAAGCGG	E_100	1:205168279-205169616	1:205168287-205169363	MDM4
s_6380	TCTAGGCAGTGTGAGCAGTT	E_100	1:205168279-205169616	1:205168287-205169363	MDM4
s_6381	GCACTTCAACCAGAACCCAC	E_100	1:205168279-205169616	1:205168287-205169363	MDM4
s_6382	CTTGACACTTACATGACCAG	E_100	1:205168279-205169616	1:205168287-205169363	MDM4
s_6383	TTACCTCACAGAGCTCTGAC	E_100	1:205168279-205169616	1:205168287-205169363	MDM4
s_6384	CATTCATAACAAGACTACAG	E_100	1:205168279-205169616	1:205168287-205169363	MDM4
s_6385	AATAGCCTCTAGGGATGACG	E_100	1:205168279-205169616	1:205168287-205169363	MDM4
s_6386	GGAAAACTACGAGCTATGGG	E_100	1:205168279-205169616	1:205168287-205169363	MDM4
s_6387	ATTATATCATCTCGTTTTTG	E_100	1:205168279-205169616	1:205168287-205169363	MDM4
s_6388	TGCCCACTTTCTGACAGTAG	E_100	1:205168279-205169616	1:205168287-205169363	MDM4
s_6389	TGCAGTGGTGCAATCTCGGC	E_100	1:205168279-205169616	1:205168287-205169363	MDM4
s_6390	AATCATCTGGTCGCGGTGGT	E_100	1:205168279-205169616	1:205168287-205169363	MDM4
s_6391	GCATTTGCAGCTCTGAATGT	E_101	1:205196241-205197729	1:205196597-205197561	MDM4
s_6392	TCAGACCAAGTATCCTAGAG	E_101	1:205196241-205197729	1:205196597-205197561	MDM4
s_6393	GAATGGGTGGAGGAAATCCT	E_101	1:205196241-205197729	1:205196597-205197561	MDM4
s_6394	ACCGTGCGATCCCCCAGGAG	E_101	1:205196241-205197729	1:205196597-205197561	MDM4
s_6395	GCGACGCCCCCTCAGCCCCG	E_101	1:205196241-205197729	1:205196597-205197561	MDM4
s_6396	GGTAGGTTGCGCGCTCGCCG	E_101	1:205196241-205197729	1:205196597-205197561	MDM4
s_6397	GCTGCGCGTCAGGCGGGGAG	E_101	1:205196241-205197729	1:205196597-205197561	MDM4
s_6398	GGCTCCGCGGCCGGACCATG	E_101	1:205196241-205197729	1:205196597-205197561	MDM4
s_6399	AGGTCCTAGTCGGCCGCCAT	E_101	1:205196241-205197729	1:205196597-205197561	MDM4
s_6400	CACAGCGCATCCCTCCCGGC	E_101	1:205196241-205197729	1:205196597-205197561	MDM4
s_6401	GCGAAGACAGGTCACAGTCG	E_101	1:205196241-205197729	1:205196597-205197561	MDM4
s_6402	ACTATTCCAAGCTATAACCA	E_101	1:205196241-205197729	1:205196597-205197561	MDM4
s_6403	CAAGCAGTCTCTTTTCCTCT	E_102	1:205216273-205216823	1:205216359-205217253	MDM4
s_6404	GTACCCAAGACTCATCTGAG	E_102	1:205216273-205216823	1:205216359-205217253	MDM4
s_6405	CCAGGAATGGGCGTGGCCCT	E_102	1:205216273-205216823	1:205216359-205217253	MDM4
s_6406	GACAGAGCAGGGTTTACCGA	E_102	1:205216273-205216823	1:205216359-205217253	MDM4
s_6407	CTATTCATGCCCAGAGATCA	E_102	1:205216273-205216823	1:205216359-205217253	MDM4
s_6408	GCTCTCTGCAAGATCCCTGG	E_102	1:205216273-205216823	1:205216359-205217253	MDM4
s_6409	TGAGTTCTAAACAATGGCAG	E_102	1:205216273-205216823	1:205216359-205217253	MDM4
s_6410	GTTGAGTTACCGAAACACCC	E_102	1:205216273-205216823	1:205216359-205217253	MDM4
s_6411	TGAGGTCTCCTACTTTCTTG	E_102	1:205216273-205216823	1:205216359-205217253	MDM4
s_6412	GTGTGACGGGGGACAGATAG	E_102	1:205216273-205216823	1:205216359-205217253	MDM4
s_6413	TTAAACAGGGAAGTAATTGA	E_102	1:205216273-205216823	1:205216359-205217253	MDM4
s_6414	CCTGCTCTTGCTGGAATGTT	E_103	1:205226168-205232554	1:205227818-205228357	MDM4
s_6415	TCTCTCCCAACTTTACCGTA	E_103	1:205226168-205232554	1:205227818-205228357	MDM4
s_6416	CCATTCTCAGATGGAAGGGG	E_103	1:205226168-205232554	1:205227818-205228357	MDM4
s_6417	CCACTGAAATCAGAGTCACG	E_103	1:205226168-205232554	1:205227818-205228357	MDM4
s_6418	AGCAGGCGAGTGCGGCCCCG	E_103	1:205226168-205232554	1:205227818-205228357	MDM4
s_6419	CCTGTGCAGAACACCGCTCC	E_103	1:205226168-205232554	1:205227818-205228357	MDM4
s_6420	GGGCTGCCCTGCTTTCCTAA	E_103	1:205226168-205232554	1:205227818-205228357	MDM4
s_6421	AGGTTTAGGAAGGGTGCGGT	E_104	1:205251825-205259454	1:205253584-205254429	MDM4
s_6422	TCAGTGTGATCACTAGAGAG	E_104	1:205251825-205259454	1:205253584-205254429	MDM4
s_6423	GGCTCAGGATGGTCACACAG	E_104	1:205251825-205259454	1:205253584-205254429	MDM4
s_6424	ATGATGGGAAATCAGGGTAA	E_104	1:205251825-205259454	1:205253584-205254429	MDM4
s_6425	TTTCAGTCGCCCTCCCCCAG	E_104	1:205251825-205259454	1:205253584-205254429	MDM4
s_6426	CAGCTTAGCTTGTCCTCCAA	E_104	1:205251825-205259454	1:205253584-205254429	MDM4
s_6427	TTGTGCAACACCACATCAGA	E_104	1:205251825-205259454	1:205253584-205254429	MDM4
s_6428	CTCCTTTGTGAAGGAGATAG	E_104	1:205251825-205259454	1:205253584-205254429	MDM4
s_6429	TGACAATGACCACTTCCCTA	E_104	1:205251825-205259454	1:205253584-205254429	MDM4
s_6430	ACATACTTGGTTTTGCAGGA	E_104	1:205251825-205259454	1:205253584-205254429	MDM4
s_6431	TTGCTTATCAACAGGCTAGG	E_105	1:205260485-205274527	1:205262957-205264044	MDM4
s_6432	GTGAGCCCGGCCACCATGTG	E_105	1:205260485-205274527	1:205262957-205264044	MDM4
s_6433	AGGGGTCCCTTAGCAGAGAA	E_105	1:205260485-205274527	1:205262957-205264044	MDM4
s_6434	CCTTTGTTGTGTCCATCAGG	E_105	1:205260485-205274527	1:205262957-205264044	MDM4
s_6435	CATGTCCCGCCTGGAAGCTA	E_105	1:205260485-205274527	1:205262957-205264044	MDM4
s_6436	AGAGCTCGAATTCTGATCAC	E_105	1:205260485-205274527	1:205262957-205264044	MDM4
s_6437	CAGAGCTGAACACTTCCACT	E_105	1:205260485-205274527	1:205262957-205264044	MDM4
s_6438	CCGGCACTGTCTGTTTATCA	E_105	1:205260485-205274527	1:205262957-205264044	MDM4
s_6439	ACCCTCAAAGGAATTCCCCA	E_105	1:205260485-205274527	1:205262957-205264044	MDM4
s_6440	GATTTCAGGTTTCCATGTCT	E_105	1:205260485-205274527	1:205262957-205264044	MDM4
s_6441	GGATGAGTCATCCTAGGTGG	E_105	1:205260485-205274527	1:205262957-205264044	MDM4
s_6442	GTGGGATTAGCTCAGGGAGG	E_105	1:205260485-205274527	1:205262957-205264044	MDM4
s_6443	TCCTCACCATCTCTTTGCAA	E_105	1:205260485-205274527	1:205262957-205264044	MDM4
s_6444	CTAGAAGCTCTACTGGAGTG	E_105	1:205260485-205274527	1:205267341-205267972	MDM4
s_6445	CAGTGATCCAGAGCACTGTT	E_105	1:205260485-205274527	1:205267341-205267972	MDM4
s_6446	GCAGTCCTCTGTGTAGAGGG	E_105	1:205260485-205274527	1:205267341-205267972	MDM4
s_6447	GCAAAGGGCCTTCTGCAACC	E_105	1:205260485-205274527	1:205267341-205267972	MDM4
s_6448	AAGAACCCAGATGATGACGA	E_105	1:205260485-205274527	1:205267341-205267972	MDM4
s_6449	ACGTGGGCCCCCAAGGGAGA	E_105	1:205260485-205274527	1:205267341-205267972	MDM4
s_6450	TGAAGCATCCAGGCAGGTGA	E_105	1:205260485-205274527	1:205267341-205267972	MDM4
s_6451	GTCCCTCATCTAGGTCTCTT	E_105	1:205260485-205274527	1:205267341-205267972	MDM4
s_6452	ATAAAAAATTAGCCGGGCGC	E_105	1:205260485-205274527	1:205269748-205270974	MDM4
s_6453	ATCATGTTGAAAGGGAGTTT	E_105	1:205260485-205274527	1:205269748-205270974	MDM4
s_6454	CAGAGATCTTAGCCTCAAGG	E_105	1:205260485-205274527	1:205269748-205270974	MDM4
s_6455	AGAGGTAATTGCTGTATCCC	E_105	1:205260485-205274527	1:205269748-205270974	MDM4
s_6456	TTCATGAGAGGAATGAATAA	E_105	1:205260485-205274527	1:205269748-205270974	MDM4
s_6457	CTGGAGATAAACCCACCCCC	E_105	1:205260485-205274527	1:205269748-205270974	MDM4
s_6458	ACTTAGGTCTTAAGTCTCTG	E_105	1:205260485-205274527	1:205269748-205270974	MDM4
s_6459	AGGCAACTATGAGGTCAAGA	E_105	1:205260485-205274527	1:205269748-205270974	MDM4
s_6460	CAGCTCAGCTCTCCAGGTGT	E_105	1:205260485-205274527	1:205269748-205270974	MDM4
s_6461	GGAGGATGAGGACAAAGTGC	E_105	1:205260485-205274527	1:205269748-205270974	MDM4
s_6462	GAGAAACTCCCAGGCTCCGA	E_105	1:205260485-205274527	1:205269748-205270974	MDM4
s_6463	TGTGGGGAATGCTCTGCAGG	E_105	1:205260485-205274527	1:205269748-205270974	MDM4
s_6464	GTCAGGCAGTGAGGACGGAG	E_105	1:205260485-205274527	1:205269748-205270974	MDM4
s_6465	GTCTTTACGCAGCAGGAGCA	E_105	1:205260485-205274527	1:205269748-205270974	MDM4
s_6466	CTTTGGCACTAAAGTAGAAG	E_105	1:205260485-205274527	1:205269748-205270974	MDM4
s_6467	ACGGACTGACACATCTGCCA	E_106	1:205285121-205291432	1:205290334-205291205	MDM4
s_6468	GCTCCGGCTTGGCCGCCGGC	E_106	1:205285121-205291432	1:205290334-205291205	MDM4
s_6469	GAGAGGGAGCCGCACTCACC	E_106	1:205285121-205291432	1:205290334-205291205	MDM4
s_6470	ACCACCACAAGCACAACCTG	E_106	1:205285121-205291432	1:205290334-205291205	MDM4
s_6471	CGCAGAGCTAGCCCGGCCGC	E_106	1:205285121-205291432	1:205290334-205291205	MDM4
s_6472	GCGACTCCATGGCGAGCAGG	E_106	1:205285121-205291432	1:205290334-205291205	MDM4
s_6473	ACAGGTCCCGCACCAGGACG	E_106	1:205285121-205291432	1:205290334-205291205	MDM4
s_6474	CCCATTGGCCTGCTCGACGG	E_106	1:205285121-205291432	1:205290334-205291205	MDM4
s_6475	CACCTTTCCCGGCCACGCCG	E_106	1:205285121-205291432	1:205290334-205291205	MDM4
s_6476	GTAAGCTTCTGGGCCTCAGG	E_106	1:205285121-205291432	1:205290334-205291205	MDM4
s_6477	ACAGAGTACAATAAAACAAC	E_106	1:205285121-205291432	1:205290334-205291205	MDM4
s_6506	AGCCTGCTCTGAACCTTACG	E_107	1:205445960-205448476	1:205446608-205447682	MDM4
s_6507	CTGTGCCTCACCACACTCCC	E_107	1:205445960-205448476	1:205446608-205447682	MDM4
s_6508	CCTGATGGTTAACCCCTCAG	E_107	1:205445960-205448476	1:205446608-205447682	MDM4
s_6509	CTGGACCAGGGACAGCTAGA	E_107	1:205445960-205448476	1:205446608-205447682	MDM4
s_6510	GGCAGAACTGTAAATCCTCT	E_107	1:205445960-205448476	1:205446608-205447682	MDM4
s_6511	AGTGGCCATCTGCCGGGGGC	E_107	1:205445960-205448476	1:205446608-205447682	MDM4
s_6512	ACCAAGGGAGGCCCAGTCAG	E_107	1:205445960-205448476	1:205446608-205447682	MDM4
s_6513	GTGGGCAGGGGCACGCTGCC	E_107	1:205445960-205448476	1:205446608-205447682	MDM4
s_6514	TTAACCGTCAGAATGAGCAC	E_107	1:205445960-205448476	1:205446608-205447682	MDM4
s_6515	TCTAGCTTCCTCATTCATCT	E_107	1:205445960-205448476	1:205446608-205447682	MDM4
s_6516	AAACAGAGCTAATCACACGC	E_107	1:205445960-205448476	1:205446608-205447682	MDM4
s_6517	GTAGTTGCACAGCTCCATGG	E_107	1:205445960-205448476	1:205446608-205447682	MDM4
s_6518	TCGACCCTGTAGTAGTTGGG	E_107	1:205445960-205448476	1:205446608-205447682	MDM4
s_6557	ACGGTGCACAGCGTTGGGGC	E_108	1:205512408-205513585	1:205512424-205513684	MDM4
s_6558	ACTGTTTTGTTTGCCAGCTC	E_108	1:205512408-205513585	1:205512424-205513684	MDM4
s_6559	GGGCCGTGAGCAGTGGCCGC	E_108	1:205512408-205513585	1:205512424-205513684	MDM4
s_6560	TTCAGAATGCAGCCAAACCG	E_108	1:205512408-205513585	1:205512424-205513684	MDM4
s_6561	CTGGGAGCGCATGCGGGGGC	E_108	1:205512408-205513585	1:205512424-205513684	MDM4
s_6562	GGCATGGGAGAACAATGACG	E_108	1:205512408-205513585	1:205512424-205513684	MDM4
s_6563	TGAGAGCCTGCCAGGCGACT	E_108	1:205512408-205513585	1:205512424-205513684	MDM4
s_6564	AGCTCTGGCGTTTCTTTGCA	E_108	1:205512408-205513585	1:205512424-205513684	MDM4
s_6565	CAGGGACCTTGGCAGACCCG	E_108	1:205512408-205513585	1:205512424-205513684	MDM4
s_6566	GATGGCTCACACCTGAGTAT	E_108	1:205512408-205513585	1:205512424-205513684	MDM4
s_6567	ACTGAGCATTACTCACCCAC	E_108	1:205512408-205513585	1:205512424-205513684	MDM4
s_6568	CTGGGGGTGCCATCTCTCCG	E_108	1:205512408-205513585	1:205512424-205513684	MDM4
s_6569	GTAACCTATTTCTTTAGATG	E_108	1:205512408-205513585	1:205512424-205513684	MDM4
s_6570	CAGACCACGCAGCTACTTTG	E_108	1:205512408-205513585	1:205512424-205513684	MDM4
s_6571	AGAAATTCTGTCGCAGAACA	E_108	1:205512408-205513585	1:205512424-205513684	MDM4
s_6778	CCCTTTGTGGTGCCAAAGGT	E_109	1:216018126-216019737	1:216018469-216019343	ESRRG
s_6779	AATGACCTGGAACACTTGCT	E_109	1:216018126-216019737	1:216018469-216019343	ESRRG
s_6780	TTCTAAGCCAGTTAGCAAGG	E_109	1:216018126-216019737	1:216018469-216019343	ESRRG
s_6781	CCATTTCTGGTGACTCAGGG	E_109	1:216018126-216019737	1:216018469-216019343	ESRRG
s_6782	GAAAAACGTACTGCTTCTGA	E_109	1:216018126-216019737	1:216018469-216019343	ESRRG
s_6783	AAGTATACACTGAAAAGAAC	E_109	1:216018126-216019737	1:216018469-216019343	ESRRG
s_6784	GCTTGTGCTTCTGTCTCAAT	E_109	1:216018126-216019737	1:216018469-216019343	ESRRG
s_6785	AAATTGATTGATTCTTGCCG	E_109	1:216018126-216019737	1:216018469-216019343	ESRRG
s_6786	GGACTCACCCCCATCGCAAG	E_109	1:216018126-216019737	1:216018469-216019343	ESRRG
s_6787	ACTCTGTGTTTGGCTTTAGG	E_109	1:216018126-216019737	1:216018469-216019343	ESRRG
s_6788	GATTTTTAGAGAGTCGTTTG	E_109	1:216018126-216019737	1:216018469-216019343	ESRRG
s_6846	AGGAGATTCTCTACACTGAT	E_110	1:217448224-217450357	1:217448377-217449290	ESRRG
s_6847	ACTCACTTATACCCTTCTTG	E_110	1:217448224-217450357	1:217448377-217449290	ESRRG
s_6848	ATTCTTTCATCAAATAGGCC	E_110	1:217448224-217450357	1:217448377-217449290	ESRRG
s_6849	GACCCAAAGTATCTTTGATC	E_110	1:217448224-217450357	1:217448377-217449290	ESRRG
s_6850	TATAGCAAGTCAGAGCTGGG	E_110	1:217448224-217450357	1:217448377-217449290	ESRRG
s_6851	TGACTGATTTCTGAACATAC	E_110	1:217448224-217450357	1:217448377-217449290	ESRRG
s_6852	CATGACGGATATTCTGAAAA	E_110	1:217448224-217450357	1:217448377-217449290	ESRRG
s_6853	CCTTGTATAGATACATGAGC	E_110	1:217448224-217450357	1:217448377-217449290	ESRRG
s_6854	GAAGTCACGGATTTAGTAAA	E_110	1:217448224-217450357	1:217448377-217449290	ESRRG
s_6855	TTTAGCATTTGAGCAAAGGG	E_110	1:217448224-217450357	1:217448377-217449290	ESRRG
s_6856	GGCTTTCCTTTTCAGCTCAT	E_110	1:217448224-217450357	1:217448377-217449290	ESRRG
s_7198	GTCCATAGCTCAGAATGTCC	E_111	1:228916574-228917642	1:228916604-228917637	TAF5L
s_7199	TACAGGACCCTGCCCTGGCG	E_111	1:228916574-228917642	1:228916604-228917637	TAF5L
s_7200	TCTCATGCTATATTTCAAAA	E_111	1:228916574-228917642	1:228916604-228917637	TAF5L
s_7201	AGAGGAACTGACTCTGCATG	E_111	1:228916574-228917642	1:228916604-228917637	TAF5L
s_7202	AAGGAGACTTCAGAAGCAGT	E_111	1:228916574-228917642	1:228916604-228917637	TAF5L
s_7203	CTGGGGATGTATCCCGCCAG	E_111	1:228916574-228917642	1:228916604-228917637	TAF5L
s_7204	CCACTTCAGCTGCGATAAGA	E_111	1:228916574-228917642	1:228916604-228917637	TAF5L
s_7205	TTTAAGCAGCACAGAAGAGG	E_111	1:228916574-228917642	1:228916604-228917637	TAF5L
s_7206	GCTTAATCTCCTTACTTGTG	E_111	1:228916574-228917642	1:228916604-228917637	TAF5L
s_7207	GACTCAGTGTCTCCCGGTAG	E_111	1:228916574-228917642	1:228916604-228917637	TAF5L
s_7208	GACAGCATCCAGGGACAAGG	E_111	1:228916574-228917642	1:228916604-228917637	TAF5L
s_7209	TGTGTGGTACGATGTGTGTG	E_111	1:228916574-228917642	1:228916604-228917637	TAF5L
s_7221	ATGTCTAAGAAGGGAGATCC	E_113	1:229070940-229085979	1:229073491-229074602	TAF5L
s_7222	TGACCTGTGCCGCCTCCCAA	E_113	1:229070940-229085979	1:229073491-229074602	TAF5L
s_7223	TCTCTGCCTTAAACCCCTCT	E_113	1:229070940-229085979	1:229073491-229074602	TAF5L
s_7224	CTGAGGCCGACTCCCAGGAC	E_113	1:229070940-229085979	1:229073491-229074602	TAF5L
s_7225	GGTACTAAATGCCTGGAGTG	E_113	1:229070940-229085979	1:229073491-229074602	TAF5L
s_7226	TTTGTCCTAACACACTGGGA	E_113	1:229070940-229085979	1:229073491-229074602	TAF5L
s_7227	GTCTCTTTCTTTGCTTGTGT	E_113	1:229070940-229085979	1:229073491-229074602	TAF5L
s_7228	ATGCCACCGTCACTTAGGAG	E_113	1:229070940-229085979	1:229073491-229074602	TAF5L
s_7229	AGTGAGCCATGGGAAAACCT	E_113	1:229070940-229085979	1:229073491-229074602	TAF5L
s_7230	GTTGTCTTCTAGCTGTGTAG	E_113	1:229070940-229085979	1:229073491-229074602	TAF5L
s_7231	CTACCTGCTCTGAAGTGGAG	E_113	1:229070940-229085979	1:229073491-229074602	TAF5L
s_7232	ATGAGAACATCCGCTAAGGG	E_113	1:229070940-229085979	1:229073491-229074602	TAF5L
s_7233	ATAAATAACTGTTCACAGGC	E_113	1:229070940-229085979	1:229073491-229074602	TAF5L
s_7234	AGAATGACAACAATATGACT	E_113	1:229070940-229085979	1:229080229-229080401	TAF5L
s_7235	AAAAATAATGGGCTTGTCCT	E_113	1:229070940-229085979	1:229080229-229080401	TAF5L
s_7236	CTATGATCTTGGTAATTGGG	E_113	1:229070940-229085979	1:229080472-229081365	TAF5L
s_7237	ATAAGTCTCACAAATGCAGT	E_113	1:229070940-229085979	1:229080472-229081365	TAF5L
s_7238	GGAGACTTGAGGGCTAAACA	E_113	1:229070940-229085979	1:229080472-229081365	TAF5L
s_7239	TTCACATTGGCCTATTTGCA	E_113	1:229070940-229085979	1:229080472-229081365	TAF5L
s_7240	ATCCTTTGTGTGCTTTCACT	E_113	1:229070940-229085979	1:229080472-229081365	TAF5L
s_7241	GACTAAGCAGGGTCAAATAG	E_113	1:229070940-229085979	1:229080472-229081365	TAF5L
s_7242	CGCACGGTCTGGCTTCAAAG	E_113	1:229070940-229085979	1:229080472-229081365	TAF5L
s_7243	TATGAACAGCATGAGATTCG	E_113	1:229070940-229085979	1:229080472-229081365	TAF5L
s_7244	CTGTTCATTATCACAACTCA	E_113	1:229070940-229085979	1:229080472-229081365	TAF5L
s_7245	GACCTTCTCCCAACCCATAT	E_113	1:229070940-229085979	1:229080472-229081365	TAF5L
s_7246	AATGGCCCTGGGTAAGTCAG	E_113	1:229070940-229085979	1:229080472-229081365	TAF5L
s_7269	AAGAGCTTAGGTAAACTCGG	E_114	1:229365025-229368892	1:229367006-229367826	TAF5L
s_7270	TACGTCACAAGAAGCAGGAC	E_114	1:229365025-229368892	1:229367006-229367826	TAF5L
s_7271	TGTGATCCATAAATTCAACT	E_114	1:229365025-229368892	1:229367006-229367826	TAF5L
s_7272	GTTCTCTCAAAAACTCCAGA	E_114	1:229365025-229368892	1:229367006-229367826	TAF5L
s_7273	AGCCACACTGCCTGGAAAGC	E_114	1:229365025-229368892	1:229367006-229367826	TAF5L
s_7274	GGGTGGGGAGCATTCTGAAA	E_114	1:229365025-229368892	1:229367006-229367826	TAF5L
s_7275	CTAATGATTCTGTGAACTAT	E_114	1:229365025-229368892	1:229367006-229367826	TAF5L
s_7276	AGTCCCACACTGCCCACAGC	E_114	1:229365025-229368892	1:229367006-229367826	TAF5L
s_7277	GCACAAGCTTGGCCCTCTGT	E_114	1:229365025-229368892	1:229367006-229367826	TAF5L
s_7278	ACCACTGCCAGTCCACACGT	E_114	1:229365025-229368892	1:229367006-229367826	TAF5L
s_7435	CATTGCAGTTAGAGGGCCTC	E_115	1:243426258-243435586	1:243432092-243433330	AKT3
s_7436	GCTGTCAGAGTGGGGCAGCG	E_115	1:243426258-243435586	1:243432092-243433330	AKT3
s_7437	GCTGTCAGAGTGGGGCAGCG	E_115	1:243426258-243435586	1:243432092-243433330	AKT3
s_7438	TGTGAAGAGCATACGTGGAG	E_115	1:243426258-243435586	1:243432092-243433330	AKT3
s_7439	ATATCTTACATAGCGGCTTA	E_115	1:243426258-243435586	1:243432092-243433330	AKT3
s_7440	TATTGGTTAATGCAGATTAC	E_115	1:243426258-243435586	1:243432092-243433330	AKT3
s_7441	AATGAGGCTGGGTTCCTTGG	E_115	1:243426258-243435586	1:243432092-243433330	AKT3
s_7442	GGCTCGCTGCAACCCCTTGG	E_115	1:243426258-243435586	1:243432092-243433330	AKT3
s_7443	TAGAAAGAGCTGTACCGCCG	E_115	1:243426258-243435586	1:243432092-243433330	AKT3
s_7444	AGGCTTCCCTAGGTTGGAAC	E_115	1:243426258-243435586	1:243432092-243433330	AKT3
s_7445	AGGGGGACGAAAGGAGCAGT	E_115	1:243426258-243435586	1:243432092-243433330	AKT3
s_7446	GTAAAGGAGTCAGGCATGGT	E_115	1:243426258-243435586	1:243432092-243433330	AKT3
s_7447	AGTGAAATCAACTGCTACAG	E_115	1:243426258-243435586	1:243432092-243433330	AKT3
s_7448	GCTGAGGGATGTGCCAAAGA	E_115	1:243426258-243435586	1:243432092-243433330	AKT3
s_7449	TCATTATTTCTCGTACTTTA	E_115	1:243426258-243435586	1:243432092-243433330	AKT3
s_7450	ATGATTTTAATGTCAATTTG	E_116	1:243447346-243452911	1:243450937-243451538	AKT3
s_7451	TTGCTAAGTGACCACGTGTT	E_116	1:243447346-243452911	1:243450937-243451538	AKT3
s_7452	TGCCAAAGAAGTGGAAGAAG	E_116	1:243447346-243452911	1:243450937-243451538	AKT3
s_7453	TTTTCTTTGCTCATGCTGCA	E_116	1:243447346-243452911	1:243450937-243451538	AKT3
s_7454	TCAGAATCATAGAAAGGATA	E_116	1:243447346-243452911	1:243450937-243451538	AKT3
s_7455	ATGTGAGCTAAATATAATGC	E_116	1:243447346-243452911	1:243450937-243451538	AKT3
s_7456	TCACTTACACAGGTAAAACG	E_116	1:243447346-243452911	1:243450937-243451538	AKT3
s_7457	GTTGTAGAAGTCCAACAAAC	E_117	1:243882056-243883558	1:243882192-243883306	AKT3
s_7458	CTTAGGGATAATTCCCCTAA	E_117	1:243882056-243883558	1:243882192-243883306	AKT3
s_7459	CATATGTGATACTCAGAAAA	E_117	1:243882056-243883558	1:243882192-243883306	AKT3
s_7460	AAACATTTGCAAGCTGCATG	E_117	1:243882056-243883558	1:243882192-243883306	AKT3
s_7461	TTTGGGAGTTGTAGGAGTAG	E_117	1:243882056-243883558	1:243882192-243883306	AKT3
s_7462	ACAATTTGGAATGTTTTGTT	E_117	1:243882056-243883558	1:243882192-243883306	AKT3
s_7463	AATTGGGGTGTGACTCCAGT	E_117	1:243882056-243883558	1:243882192-243883306	AKT3
s_7464	TGTATCAGTGAAGGTAATGC	E_117	1:243882056-243883558	1:243882192-243883306	AKT3
s_7465	TTTTGTTTCTGGCTCATGTA	E_117	1:243882056-243883558	1:243882192-243883306	AKT3
s_7466	TGGAAGAGCCTCTAAAAGGG	E_117	1:243882056-243883558	1:243882192-243883306	AKT3
s_7467	TGTTCATGACCCAAGCCTAG	E_117	1:243882056-243883558	1:243882192-243883306	AKT3
s_7468	GTAGGTGTATTACGCGCAAA	E_117	1:243882056-243883558	1:243882192-243883306	AKT3
s_7469	ATGTCTCTCTCTTAACACCA	E_117	1:243882056-243883558	1:243882192-243883306	AKT3
s_7470	AGCATTGGCAGAGCAACCAG	E_118	1:244087611-244088521	1:244087527-244088083	AKT3
s_7471	GCTGGTAACCGGCTCTTCCA	E_118	1:244087611-244088521	1:244087527-244088083	AKT3
s_7472	CCATACCAGCAGCTTGACAC	E_118	1:244087611-244088521	1:244087527-244088083	AKT3
s_7473	TCTTACTCAGGCTTAGTGTG	E_118	1:244087611-244088521	1:244087527-244088083	AKT3
s_7474	CACCACCGTCACCAACCTGG	E_118	1:244087611-244088521	1:244087527-244088083	AKT3
s_7475	GTGAACTAGTGTCTTCCTCC	E_118	1:244087611-244088521	1:244087527-244088083	AKT3
s_7476	ATTTCCAGTAGTATCACCTC	E_118	1:244087611-244088521	1:244087527-244088083	AKT3
s_670	CGGGTTACACCTTCAGGAGG	E_120	10:3027919-3028458	10:3027944-3028439	KLF6
s_671	TCTCACCTCTCCAGCTTGGG	E_120	10:3027919-3028458	10:3027944-3028439	KLF6
s_672	TTCCATGGCAGCTTGCTGAG	E_120	10:3027919-3028458	10:3027944-3028439	KLF6
s_673	TCCGGCCCACCTGCAGGCAC	E_120	10:3027919-3028458	10:3027944-3028439	KLF6
s_674	GCAGGAATCATGTTCCAGGA	E_120	10:3027919-3028458	10:3027944-3028439	KLF6
s_675	CTGATTCCACATCTCATATT	E_120	10:3027919-3028458	10:3027944-3028439	KLF6
s_676	ATCTAATTTGACCCACACGC	E_121	10:3087716-3088763	10:3087759-3088569	KLF6
s_677	GTTGTTACTCTTACTCAATG	E_121	10:3087716-3088763	10:3087759-3088569	KLF6
s_678	CAGCTCACTGACTAACTCAG	E_121	10:3087716-3088763	10:3087759-3088569	KLF6
s_679	GGGCAGATTCCAATTCTTGG	E_121	10:3087716-3088763	10:3087759-3088569	KLF6
s_680	CAGACGCTGGAGGGGTCCCG	E_121	10:3087716-3088763	10:3087759-3088569	KLF6
s_681	ATGACTAAGCAGCTGACCCG	E_121	10:3087716-3088763	10:3087759-3088569	KLF6
s_682	TCACCACAGGACAAGCCCGC	E_121	10:3087716-3088763	10:3087759-3088569	KLF6
s_683	ACCTCAAGGTCTGGAGGTGG	E_121	10:3087716-3088763	10:3087759-3088569	KLF6
s_684	CATCTGTCCTGGCCTCCCGG	E_121	10:3087716-3088763	10:3087759-3088569	KLF6
s_685	GAGAGTGTGTGTCCTAATGC	E_121	10:3087716-3088763	10:3087759-3088569	KLF6
s_712	TTTTTTAAAGTTACAGACAA	E_122	10:3131938-3141173	10:3137357-3138527	KLF6
s_713	CGTCCGAGAAAGCCACCCAT	E_122	10:3131938-3141173	10:3137357-3138527	KLF6
s_714	ATCGCCGAATCCATCATAAA	E_122	10:3131938-3141173	10:3137357-3138527	KLF6
s_715	ATATAGAATGATCTCCTACA	E_122	10:3131938-3141173	10:3137357-3138527	KLF6
s_716	CACATCTAAGAACATGCCAC	E_122	10:3131938-3141173	10:3137357-3138527	KLF6
s_717	TGGATCCGATACAGCCAACG	E_122	10:3131938-3141173	10:3137357-3138527	KLF6
s_718	GCCAGTTTTATGACTCACAT	E_122	10:3131938-3141173	10:3137357-3138527	KLF6
s_719	TCTTTTGAAGTCTTCTTAGA	E_122	10:3131938-3141173	10:3137357-3138527	KLF6
s_720	TTTCTACGTTGTAGTACGTT	E_122	10:3131938-3141173	10:3137357-3138527	KLF6
s_721	TGAAAGACGGCTTAGAACTG	E_122	10:3131938-3141173	10:3137357-3138527	KLF6
s_722	GCTCACGCATGCACTAGACA	E_122	10:3131938-3141173	10:3137357-3138527	KLF6
s_723	TTGTGTTGCATAGATGCATG	E_122	10:3131938-3141173	10:3137357-3138527	KLF6
s_724	GAGTTCACAGAATTTAAATA	E_122	10:3131938-3141173	10:3137357-3138527	KLF6
s_725	AGTCAACCATGCACCCCTAA	E_122	10:3131938-3141173	10:3137357-3138527	KLF6
s_726	ATCCTGAGCTCCAAGGAACA	E_123	10:3164057-3167216	10:3164386-3165300	KLF6
s_727	TGAGTGGCGCCGTCTGACCG	E_123	10:3164057-3167216	10:3164386-3165300	KLF6
s_728	TCTCCCTTCAGGGTCCACAG	E_123	10:3164057-3167216	10:3164386-3165300	KLF6
s_729	GAACAGTGTGAATCCTGAGA	E_123	10:3164057-3167216	10:3164386-3165300	KLF6
s_730	TGGATGGCTCCGGGTCCCCC	E_123	10:3164057-3167216	10:3164386-3165300	KLF6
s_731	GTGACTGGTGACTCATGGCA	E_123	10:3164057-3167216	10:3164386-3165300	KLF6
s_732	AAATTTGGTGATTCTCATGG	E_123	10:3164057-3167216	10:3164386-3165300	KLF6
s_733	GATGTTTGCAACGTCCAGGG	E_123	10:3164057-3167216	10:3164386-3165300	KLF6
s_734	GCTGGAGACAAGGGACGCTG	E_123	10:3164057-3167216	10:3164386-3165300	KLF6
s_735	TGCTTCGGAAGCCCTGGGCG	E_123	10:3164057-3167216	10:3164386-3165300	KLF6
s_736	AGCACCGCATAGATTCTGAG	E_123	10:3164057-3167216	10:3164386-3165300	KLF6
s_743	GTGGCTCTTAATCCAATGCT	E_124	10:3365719-3366589	10:3365840-3366825	KLF6
s_744	AGTTACAGTAGCCTTCTATA	E_124	10:3365719-3366589	10:3365840-3366825	KLF6
s_745	ATCTTTGTGGAAAATTACTT	E_124	10:3365719-3366589	10:3365840-3366825	KLF6
s_746	TCACTGGCCCAGACTCAAGT	E_124	10:3365719-3366589	10:3365840-3366825	KLF6
s_747	AAAAGAGCTTGGTATCCCCC	E_124	10:3365719-3366589	10:3365840-3366825	KLF6
s_748	CAGCTCCGAAGATTTACCGC	E_124	10:3365719-3366589	10:3365840-3366825	KLF6
s_749	CAGCAGCCAAAAACTGAAGC	E_124	10:3365719-3366589	10:3365840-3366825	KLF6
s_750	TCAGTCCTCAGAGATGCAGT	E_124	10:3365719-3366589	10:3365840-3366825	KLF6
s_751	ACGTTGTGCAGGGAAGCGCT	E_124	10:3365719-3366589	10:3365840-3366825	KLF6
s_752	TGCATAGCTTCTGAAAGCCA	E_124	10:3365719-3366589	10:3365840-3366825	KLF6
s_753	AAGCTGCCCGGAGAGGCCAA	E_124	10:3365719-3366589	10:3365840-3366825	KLF6
s_754	AGGTGGGACATCCTGGCTAT	E_124	10:3365719-3366589	10:3365840-3366825	KLF6
s_755	ATGCATCTGTGACATGGTGG	E_125	10:3381085-3382505	10:3381520-3382288	KLF6
s_756	GCAGTGACCTTCCCGAAAAT	E_125	10:3381085-3382505	10:3381520-3382288	KLF6
s_757	AAAGAGCAAAAGGGCTACAC	E_125	10:3381085-3382505	10:3381520-3382288	KLF6
s_758	CAGACCCTCGGGATGCCTGG	E_125	10:3381085-3382505	10:3381520-3382288	KLF6
s_759	GATGTGCTCACCAGGAAGCG	E_125	10:3381085-3382505	10:3381520-3382288	KLF6
s_760	CAGGGTCTTGCCATAGCCAA	E_125	10:3381085-3382505	10:3381520-3382288	KLF6
s_761	ACGAGACACCCTAAACACAA	E_125	10:3381085-3382505	10:3381520-3382288	KLF6
s_762	AATCCAGACTATCTGAGAAC	E_125	10:3381085-3382505	10:3381520-3382288	KLF6
s_763	GGGAGGCTGACGATCATCTG	E_126	10:3440530-3442225	10:3441030-3441765	KLF6
s_764	CCGAGCAGTGCAGTACAGGC	E_126	10:3440530-3442225	10:3441030-3441765	KLF6
s_765	AGCAGGATATGCCCCCAGAG	E_126	10:3440530-3442225	10:3441030-3441765	KLF6
s_766	GTGGAGGTAGTTTCTTTCTG	E_126	10:3440530-3442225	10:3441030-3441765	KLF6
s_767	TTCAGTTGAGAATGAAGGGA	E_126	10:3440530-3442225	10:3441030-3441765	KLF6
s_768	GATCGCAGAGCCGGGTCCCA	E_126	10:3440530-3442225	10:3441030-3441765	KLF6
s_769	ACTGTATCTGATGTGTCGGG	E_126	10:3440530-3442225	10:3441030-3441765	KLF6
s_770	GCCTGTGATCATCAGCACCA	E_126	10:3440530-3442225	10:3441030-3441765	KLF6
s_771	GCACACACACACGCTACTGA	E_126	10:3440530-3442225	10:3441030-3441765	KLF6
s_772	CTACTGTCCCAGAAAGCCTG	E_127	10:3463382-3470088	10:3466315-3467188	KLF6
s_773	ATAGCAGGCGGAGCGGGGAA	E_127	10:3463382-3470088	10:3466315-3467188	KLF6
s_774	AAGACAGCTTGGGTGAACCT	E_127	10:3463382-3470088	10:3466315-3467188	KLF6
s_775	GATGGGAAGTGAGTCCGCGG	E_127	10:3463382-3470088	10:3466315-3467188	KLF6
s_776	TTCGGGGCATTTATAAACCG	E_127	10:3463382-3470088	10:3466315-3467188	KLF6
s_777	GGGGCGGGTGACTCAGAGGA	E_127	10:3463382-3470088	10:3466315-3467188	KLF6
s_778	CATTACCGTCCATTATCAGA	E_127	10:3463382-3470088	10:3466315-3467188	KLF6
s_779	GAGAGCACTAATGTCCACAT	E_127	10:3463382-3470088	10:3466315-3467188	KLF6
s_780	ATTAGTAATTCCAATCACAG	E_127	10:3463382-3470088	10:3466315-3467188	KLF6
s_781	ATTCCAAGGCTGAAACACCT	E_127	10:3463382-3470088	10:3466315-3467188	KLF6
s_782	GAAGTAAAAGCTGCTTACTT	E_128	10:3493307-3496226	10:3494322-3494924	KLF6
s_783	TCGATGGGAGATCAAAGGGA	E_128	10:3493307-3496226	10:3494322-3494924	KLF6
s_784	GCCAGGAAGTCTGATTTACA	E_128	10:3493307-3496226	10:3494322-3494924	KLF6
s_785	GACTACTGCTTTCTCCCAGT	E_128	10:3493307-3496226	10:3494322-3494924	KLF6
s_786	TGCAAATTCTTTTCTGAAAC	E_128	10:3493307-3496226	10:3494322-3494924	KLF6
s_787	AAGATGATTCACTTTGCACC	E_128	10:3493307-3496226	10:3494322-3494924	KLF6
s_788	CTGTTTAATTGACAACTCTA	E_128	10:3493307-3496226	10:3494322-3494924	KLF6
s_789	ATTAGACAAAAGTGACATCA	E_129	10:3558057-3559695	10:3558125-3559076	KLF6
s_790	TCTTGCTCCCAACTCACAGG	E_129	10:3558057-3559695	10:3558125-3559076	KLF6
s_791	AATATTACTGAGACTTTAGG	E_129	10:3558057-3559695	10:3558125-3559076	KLF6
s_792	CTGACGCTGCAGACAAGGAC	E_129	10:3558057-3559695	10:3558125-3559076	KLF6
s_793	AATGCTCCTTTCAGAAGGCC	E_129	10:3558057-3559695	10:3558125-3559076	KLF6
s_794	AGTCATGTGGAGCCATGCAC	E_129	10:3558057-3559695	10:3558125-3559076	KLF6
s_795	GCAGTTAGTTCTCCCTGCTG	E_129	10:3558057-3559695	10:3558125-3559076	KLF6
s_796	TGTACAAACAGCTGTTTTCA	E_129	10:3558057-3559695	10:3558125-3559076	KLF6
s_797	ATGCAGGCTGGCGGTGTGCG	E_129	10:3558057-3559695	10:3558125-3559076	KLF6
s_798	ATTGACACTGTTCGCGTAAT	E_130	10:3567888-3568732	10:3567933-3568706	KLF6
s_799	ACTTCCACATCTAAAGCGAT	E_130	10:3567888-3568732	10:3567933-3568706	KLF6
s_800	GTGCATGCAGGACGAAACCG	E_130	10:3567888-3568732	10:3567933-3568706	KLF6
s_801	ATGGATGGTGACTCATCACA	E_130	10:3567888-3568732	10:3567933-3568706	KLF6
s_802	GGAAAGCCAGGGAAACCTGT	E_130	10:3567888-3568732	10:3567933-3568706	KLF6
s_803	CAAGGTGACCGGATAGCACA	E_130	10:3567888-3568732	10:3567933-3568706	KLF6
s_804	AACCAGGGTGCTGCGGAGGG	E_130	10:3567888-3568732	10:3567933-3568706	KLF6
s_805	CTGTTGCAAGGAATGTGCCT	E_130	10:3567888-3568732	10:3567933-3568706	KLF6
s_806	ACTGGAACTCGAGGACACTG	E_130	10:3567888-3568732	10:3567933-3568706	KLF6
s_807	TAGTATTATAGTATAGTATA	E_131	10:3574725-3575817	10:3574736-3575811	KLF6
s_808	AGTCAAATCTCAACAAAACA	E_131	10:3574725-3575817	10:3574736-3575811	KLF6
s_809	GCACCATCCTGGCCAGGGTG	E_131	10:3574725-3575817	10:3574736-3575811	KLF6
s_810	ATCGTTCGCCGTCCTCCCCA	E_131	10:3574725-3575817	10:3574736-3575811	KLF6
s_811	TGTGGGTGATGAGTCAGTTG	E_131	10:3574725-3575817	10:3574736-3575811	KLF6
s_812	TGGCTCCTGTCGCCGGGAGC	E_131	10:3574725-3575817	10:3574736-3575811	KLF6
s_813	TTCTTGGGGACATTGCTGCG	E_131	10:3574725-3575817	10:3574736-3575811	KLF6
s_814	ACAGTCTCCATAACTGAAGG	E_131	10:3574725-3575817	10:3574736-3575811	KLF6
s_815	GAGAAGTTCTCCCAGCACTG	E_131	10:3574725-3575817	10:3574736-3575811	KLF6
s_816	CGTTTCATGCTCAAGACAGG	E_131	10:3574725-3575817	10:3574736-3575811	KLF6
s_817	GACATATGTCTGTGATTGGA	E_131	10:3574725-3575817	10:3574736-3575811	KLF6
s_818	GTTGGAAGTGCTTTCTACTC	E_131	10:3574725-3575817	10:3574736-3575811	KLF6
s_819	GTCAGAATGACTCTTGGGAT	E_131	10:3574725-3575817	10:3574736-3575811	KLF6
s_820	GAAGAGAGGCAGGGGTCGCG	E_132	10:3580638-3582399	10:3581257-3581656	KLF6
s_821	TTGTGATGCCACTAAGTCAT	E_132	10:3580638-3582399	10:3581257-3581656	KLF6
s_822	TGTTAGCTGACATTCATTAG	E_132	10:3580638-3582399	10:3581257-3581656	KLF6
s_823	GGAAGCGCACGGGCACCACG	E_132	10:3580638-3582399	10:3581257-3581656	KLF6
s_824	AAGTGTAGACGAAGTGTCAG	E_132	10:3580638-3582399	10:3581257-3581656	KLF6
s_825	ACTAAACAGTGCTAGAATAA	E_133	10:3781364-3785387	10:3782096-3783068	KLF6
s_826	TCACTTGACTTAGAATATGA	E_133	10:3781364-3785387	10:3782096-3783068	KLF6
s_827	ATAAAGCGAGGAGCTCTTAC	E_133	10:3781364-3785387	10:3782096-3783068	KLF6
s_828	TCAAAGTTTGTCATCCACAG	E_133	10:3781364-3785387	10:3782096-3783068	KLF6
s_829	CCCAGCAGAGCAGGAAGTTC	E_133	10:3781364-3785387	10:3782096-3783068	KLF6
s_830	TTGTAAAAAGTAATATCTGA	E_133	10:3781364-3785387	10:3782096-3783068	KLF6
s_831	GCTGAATCATCCCATTGTGT	E_133	10:3781364-3785387	10:3782096-3783068	KLF6
s_832	TCAGTAGCTGTTTCACAGGT	E_133	10:3781364-3785387	10:3782096-3783068	KLF6
s_833	TGACTTTATCACTCACTAAC	E_133	10:3781364-3785387	10:3782096-3783068	KLF6
s_834	AGAGTAATGTCTATTACATA	E_133	10:3781364-3785387	10:3782096-3783068	KLF6
s_835	AGAGTGTGTGTTAAATCCAG	E_133	10:3781364-3785387	10:3782096-3783068	KLF6
s_836	ATATGAGCTGGCGGAGGACA	E_133	10:3781364-3785387	10:3782096-3783068	KLF6
s_904	TCAAGTAATCCCAAAGTGCT	E_134	10:4291693-4295718	10:4292068-4292686	KLF6
s_905	ACAAGAGGTAGCCCACGGAG	E_134	10:4291693-4295718	10:4292068-4292686	KLF6
s_906	TATGTACGAAAGTCCCTGGC	E_134	10:4291693-4295718	10:4292068-4292686	KLF6
s_907	AAAAGGGACTCTGAGGGATG	E_134	10:4291693-4295718	10:4292068-4292686	KLF6
s_908	AGGATATGATATTTGAGCTC	E_134	10:4291693-4295718	10:4292068-4292686	KLF6
s_909	AAGTAGAGCAACACAGGCCA	E_134	10:4291693-4295718	10:4292068-4292686	KLF6
s_910	CAACATGTCCTCCCTCTTGG	E_134	10:4291693-4295718	10:4292068-4292686	KLF6
s_911	TCATTTACCAAAGAACATTT	E_134	10:4291693-4295718	10:4292068-4292686	KLF6
s_912	GGAGTTAGAATAATATTTTA	E_135	10:4320905-4327837	10:4322600-4323256	KLF6
s_913	CCTTTCCTCAAGGTGAGTCA	E_135	10:4320905-4327837	10:4322600-4323256	KLF6
s_914	CTGAGAGACAGGGGGGCCGG	E_135	10:4320905-4327837	10:4322600-4323256	KLF6
s_915	CCAGCGTCACAAGCAAAGGA	E_135	10:4320905-4327837	10:4322600-4323256	KLF6
s_916	TGGAATCTGCAATCCAATTT	E_135	10:4320905-4327837	10:4322600-4323256	KLF6
s_917	ATTAACCCATCTCACTCCAG	E_135	10:4320905-4327837	10:4322600-4323256	KLF6
s_918	ATATCCATGGGCATAGACGG	E_135	10:4320905-4327837	10:4322600-4323256	KLF6
s_919	TCATTTACAGGGCCCAAGCG	E_135	10:4320905-4327837	10:4322600-4323256	KLF6
s_930	CTGGTGGTAGTGAAGACGTT	E_136	10:4394053-4397426	10:4396179-4397156	KLF6
s_931	CATTGCTGAGTCATTTCCTC	E_136	10:4394053-4397426	10:4396179-4397156	KLF6
s_932	ATAAACACCATAACTGGTAA	E_136	10:4394053-4397426	10:4396179-4397156	KLF6
s_933	ATGCTTTTGTTGGAGGTTAC	E_136	10:4394053-4397426	10:4396179-4397156	KLF6
s_934	GAAAGTACAGTGCAAACAAA	E_136	10:4394053-4397426	10:4396179-4397156	KLF6
s_935	TATGTTTCGTCCACAAGAGC	E_136	10:4394053-4397426	10:4396179-4397156	KLF6
s_936	CGGGAGCATAAAACATTTAA	E_136	10:4394053-4397426	10:4396179-4397156	KLF6
s_937	GTGAGGCACAGGCAGCGTAA	E_136	10:4394053-4397426	10:4396179-4397156	KLF6
s_938	TGTTAGCTGAGAAGGTAGAG	E_136	10:4394053-4397426	10:4396179-4397156	KLF6
s_939	AGATAAATGAACAAGTGGCA	E_136	10:4394053-4397426	10:4396179-4397156	KLF6
s_940	TCTTGAATCAGTATTTGAAG	E_136	10:4394053-4397426	10:4396179-4397156	KLF6
s_941	AATTCTCCCATTTTACAATT	E_136	10:4394053-4397426	10:4396179-4397156	KLF6
s_942	ATTTTGTACTTACTGTTCTT	E_137	10:4413542-4416604	10:4414722-4415318	KLF6
s_943	TGGCTTACTATTTAGTCCGT	E_137	10:4413542-4416604	10:4414722-4415318	KLF6
s_944	TAGAAAACACCCCTAACAAA	E_137	10:4413542-4416604	10:4414722-4415318	KLF6
s_945	GTCCAAAGATTTAACTCTTG	E_137	10:4413542-4416604	10:4414722-4415318	KLF6
s_946	TGTTGCTCTGTACGTCACTG	E_137	10:4413542-4416604	10:4414722-4415318	KLF6
s_947	CCACCTCCTGTACATTTCTT	E_137	10:4413542-4416604	10:4414722-4415318	KLF6
s_948	AAGGTATTTCTTACAACTGC	E_137	10:4413542-4416604	10:4414722-4415318	KLF6
s_955	TCCCCCACCTACCACATCCG	E_138	10:4699375-4708176	10:4704813-4705904	KLF6
s_956	AACAGCACCATCTAGATCCC	E_138	10:4699375-4708176	10:4704813-4705904	KLF6
s_957	TGTAAGGAATGCACAGCAGG	E_138	10:4699375-4708176	10:4704813-4705904	KLF6
s_958	AAAAAAGCGTTTTAAATCTG	E_138	10:4699375-4708176	10:4704813-4705904	KLF6
s_959	GTACACTATCCCGACTAGCC	E_138	10:4699375-4708176	10:4704813-4705904	KLF6
s_960	ATGAGTCTCATATTATCCTA	E_138	10:4699375-4708176	10:4704813-4705904	KLF6
s_961	TATTTTGACTTGGACTAGAA	E_138	10:4699375-4708176	10:4704813-4705904	KLF6
s_962	ACCAGGCTCTGACTCAAGGG	E_138	10:4699375-4708176	10:4704813-4705904	KLF6
s_963	GTTGATCCTATTATAGGCAG	E_138	10:4699375-4708176	10:4704813-4705904	KLF6
s_964	GTGCCACTGTAATTTTGGAC	E_138	10:4699375-4708176	10:4704813-4705904	KLF6
s_965	TCCAGCTTAGCTATGGCTCC	E_138	10:4699375-4708176	10:4704813-4705904	KLF6
s_966	AGGACGGTGTGTCAAAGCAA	E_138	10:4699375-4708176	10:4704813-4705904	KLF6
s_967	ATGTTTAAATGCCTCTGTAC	E_138	10:4699375-4708176	10:4704813-4705904	KLF6
s_968	GAAACTTGTTTACAGAACTT	E_139	10:4711811-4721836	10:4719879-4721095	KLF6
s_969	ATATGATGCAAGTTTTACTT	E_139	10:4711811-4721836	10:4719879-4721095	KLF6
s_970	CTACATTAGTCCTATTCATC	E_139	10:4711811-4721836	10:4719879-4721095	KLF6
s_971	AGATGGACAATGTGGATATG	E_139	10:4711811-4721836	10:4719879-4721095	KLF6
s_972	TGGAGGATACCTGTGGTAAG	E_139	10:4711811-4721836	10:4719879-4721095	KLF6
s_973	ATACTTAATGTTTACAGACG	E_139	10:4711811-4721836	10:4719879-4721095	KLF6
s_974	CTCAGCAGCAAAGTCCACAT	E_139	10:4711811-4721836	10:4719879-4721095	KLF6
s_975	CCACAGATGAAGGCAAGCTG	E_139	10:4711811-4721836	10:4719879-4721095	KLF6
s_976	AGAGTCGTTTGTTGCTTGAC	E_139	10:4711811-4721836	10:4719879-4721095	KLF6
s_977	GCTCAAGTAAGGGGAGCACT	E_139	10:4711811-4721836	10:4719879-4721095	KLF6
s_978	GGGGTGATGGAGAGGGGAGA	E_139	10:4711811-4721836	10:4719879-4721095	KLF6
s_979	CTGTAACGTCTCCATCCTGG	E_139	10:4711811-4721836	10:4719879-4721095	KLF6
s_980	AGGTTACTATAGTCCACCCA	E_139	10:4711811-4721836	10:4719879-4721095	KLF6
s_981	TCACGTGGATTAAACTCCTA	E_139	10:4711811-4721836	10:4719879-4721095	KLF6
s_565	GTCAGGAGTGAAGACCAGCC	E_141	10:29870414-29881147	10:29878842-29879810	MAP3K8
s_566	TATTAAGGAGAGAGTCCCAG	E_141	10:29870414-29881147	10:29878842-29879810	MAP3K8
s_567	CGTGGCTCCCCAATTAAGTA	E_141	10:29870414-29881147	10:29878842-29879810	MAP3K8
s_568	CCGTCAAGGCTGAGTGTCAG	E_141	10:29870414-29881147	10:29878842-29879810	MAP3K8
s_569	AATGTCGGGGGAAAATGCAG	E_141	10:29870414-29881147	10:29878842-29879810	MAP3K8
s_570	ACTCTTTTTTTCTTCAGAAC	E_141	10:29870414-29881147	10:29878842-29879810	MAP3K8
s_571	CTTTCTGCCACCCAACCAGA	E_141	10:29870414-29881147	10:29878842-29879810	MAP3K8
s_572	ACATTATCAGGCTGTATTTA	E_141	10:29870414-29881147	10:29878842-29879810	MAP3K8
s_573	CACTGCAGGATGAGGTTTAA	E_141	10:29870414-29881147	10:29878842-29879810	MAP3K8
s_574	TCAACTGATACTCTTAGATG	E_141	10:29870414-29881147	10:29878842-29879810	MAP3K8
s_575	GTTTTTAAGTTTTTTCAAAG	E_141	10:29870414-29881147	10:29878842-29879810	MAP3K8
s_576	AACTGCACTATACCTCCCCC	E_141	10:29870414-29881147	10:29878842-29879810	MAP3K8
s_591	TTGTAGGTCTCTGTCCCTGT	E_142	10:29919172-29926337	10:29924619-29925527	MAP3K8
s_592	GTACTCCAGCCCAAGTCTTA	E_142	10:29919172-29926337	10:29924619-29925527	MAP3K8
s_593	CCCAGAGGCATACCACTGGG	E_142	10:29919172-29926337	10:29924619-29925527	MAP3K8
s_594	GCTGCTTCGGCCAGCACAGG	E_142	10:29919172-29926337	10:29924619-29925527	MAP3K8
s_595	AGGACTGTCCTCTTAGGGAG	E_142	10:29919172-29926337	10:29924619-29925527	MAP3K8
s_596	TCATGACTGTTTTGTGCTAG	E_142	10:29919172-29926337	10:29924619-29925527	MAP3K8
s_597	GTCCAAGGGAAAAGAAGATC	E_142	10:29919172-29926337	10:29924619-29925527	MAP3K8
s_598	GCCCTACTTTTCTCTAGGGA	E_142	10:29919172-29926337	10:29924619-29925527	MAP3K8
s_599	CATGAAACAGTTCACTATTT	E_142	10:29919172-29926337	10:29924619-29925527	MAP3K8
s_600	GCAGTGTGCAAAAACTTAAG	E_142	10:29919172-29926337	10:29924619-29925527	MAP3K8
s_601	ACTGTCCTAGATTAATACAC	E_142	10:29919172-29926337	10:29924619-29925527	MAP3K8
s_624	GACGGTGTCAGAACTGGGAC	E_143	10:30002755-30003278	10:30003039-30003834	MAP3K8
s_625	TTATGGGGCCATCTAAATGA	E_143	10:30002755-30003278	10:30003039-30003834	MAP3K8
s_626	GTGCCTTCCGGAAAATCCCT	E_143	10:30002755-30003278	10:30003039-30003834	MAP3K8
s_627	TCAAAAAAGGCGAAGACTAT	E_143	10:30002755-30003278	10:30003039-30003834	MAP3K8
s_628	TAGAAATTAGGAAAGACTCG	E_143	10:30002755-30003278	10:30003039-30003834	MAP3K8
s_629	GTCTTTTTCTCAACTTTTTT	E_143	10:30002755-30003278	10:30003039-30003834	MAP3K8
s_630	GAGATAAAAGAAAGTTTAGG	E_143	10:30002755-30003278	10:30003039-30003834	MAP3K8
s_631	GGGCTCTCACCATGTTCCCA	E_143	10:30002755-30003278	10:30003039-30003834	MAP3K8
s_632	GGCATGGTGGCACACAGCTG	E_143	10:30002755-30003278	10:30003039-30003834	MAP3K8
s_633	TGGTGCAGTCTCAACCTCCT	E_143	10:30002755-30003278	10:30003039-30003834	MAP3K8
s_624	GACGGTGTCAGAACTGGGAC	E_144	10:30003313-30003836	10:30003039-30003834	MAP3K8
s_625	TTATGGGGCCATCTAAATGA	E_144	10:30003313-30003836	10:30003039-30003834	MAP3K8
s_626	GTGCCTTCCGGAAAATCCCT	E_144	10:30003313-30003836	10:30003039-30003834	MAP3K8
s_627	TCAAAAAAGGCGAAGACTAT	E_144	10:30003313-30003836	10:30003039-30003834	MAP3K8
s_628	TAGAAATTAGGAAAGACTCG	E_144	10:30003313-30003836	10:30003039-30003834	MAP3K8
s_629	GTCTTTTTCTCAACTTTTTT	E_144	10:30003313-30003836	10:30003039-30003834	MAP3K8
s_630	GAGATAAAAGAAAGTTTAGG	E_144	10:30003313-30003836	10:30003039-30003834	MAP3K8
s_631	GGGCTCTCACCATGTTCCCA	E_144	10:30003313-30003836	10:30003039-30003834	MAP3K8
s_632	GGCATGGTGGCACACAGCTG	E_144	10:30003313-30003836	10:30003039-30003834	MAP3K8
s_633	TGGTGCAGTCTCAACCTCCT	E_144	10:30003313-30003836	10:30003039-30003834	MAP3K8
s_634	AGTCATGTCCTATTTCTGCT	E_145	10:30046186-30047595	10:30046484-30047338	MAP3K8
s_635	ATTAGGACAGGAATTGGGGG	E_145	10:30046186-30047595	10:30046484-30047338	MAP3K8
s_636	GGCATTGTCTGGTTGGCTGC	E_145	10:30046186-30047595	10:30046484-30047338	MAP3K8
s_637	ACAGAGTTGAAACTCCTCAG	E_145	10:30046186-30047595	10:30046484-30047338	MAP3K8
s_638	GGAGAAACAAGAGATCGCCG	E_145	10:30046186-30047595	10:30046484-30047338	MAP3K8
s_639	GCACAGGTGAGACTTCACCC	E_145	10:30046186-30047595	10:30046484-30047338	MAP3K8
s_640	AAGGTTTGTCGGGAGGGTGA	E_145	10:30046186-30047595	10:30046484-30047338	MAP3K8
s_641	ATTGGGAGTAGCACTAGGCA	E_145	10:30046186-30047595	10:30046484-30047338	MAP3K8
s_642	GGCTTCGTGTTTCCATCGCC	E_145	10:30046186-30047595	10:30046484-30047338	MAP3K8
s_643	AGTGTAATGCAAGGTAAAAT	E_145	10:30046186-30047595	10:30046484-30047338	MAP3K8
s_644	GGAAAGGGGCAGGAAATGAG	E_146	10:30091193-30096127	10:30092642-30093751	MAP3K8
s_645	ATGTAAATACACAAGCTCTG	E_146	10:30091193-30096127	10:30092642-30093751	MAP3K8
s_646	GACAGACCCCAGGAAGCAGT	E_146	10:30091193-30096127	10:30092642-30093751	MAP3K8
s_647	ACTAGAAGTGATTATTAGGT	E_146	10:30091193-30096127	10:30092642-30093751	MAP3K8
s_648	AGACTCAAACCACTGGTCAC	E_146	10:30091193-30096127	10:30092642-30093751	MAP3K8
s_649	TCTTTATATAATTACATATG	E_146	10:30091193-30096127	10:30092642-30093751	MAP3K8
s_650	GCCATCATCAGTGAGGACAG	E_146	10:30091193-30096127	10:30092642-30093751	MAP3K8
s_651	CAAGAAGCAGAGAGCTTTTG	E_146	10:30091193-30096127	10:30092642-30093751	MAP3K8
s_652	CTGTTTCCAGAACTTAGTCA	E_146	10:30091193-30096127	10:30092642-30093751	MAP3K8
s_653	TATGTTGGCTCTTTGCCCTG	E_146	10:30091193-30096127	10:30092642-30093751	MAP3K8
s_654	TATTGTGGTGCAATTGCAAA	E_146	10:30091193-30096127	10:30092642-30093751	MAP3K8
s_655	GTAGCAGCCAGCGCTACCAC	E_146	10:30091193-30096127	10:30092642-30093751	MAP3K8
s_1092	GAGGGGGCCCATGAGAATTA	E_148	10:89417163-89422781	10:89419094-89420260	PTEN
s_1093	GATCCTGCCAACAAACCTGG	E_148	10:89417163-89422781	10:89419094-89420260	PTEN
s_1094	AGGGGAGTGGAGGACGCTCT	E_148	10:89417163-89422781	10:89419094-89420260	PTEN
s_1095	TCCCGGGCGAGACCTTGCAG	E_148	10:89417163-89422781	10:89419094-89420260	PTEN
s_1096	CGCTGCTTGCGGAACCGACG	E_148	10:89417163-89422781	10:89419094-89420260	PTEN
s_1097	CTGCCGGACTCCCGGGAAGG	E_148	10:89417163-89422781	10:89419094-89420260	PTEN
s_1098	GTCCCGGGAGCAGAGACCGA	E_148	10:89417163-89422781	10:89419094-89420260	PTEN
s_1099	GGTCGGCGCGTGCAGTGCGG	E_148	10:89417163-89422781	10:89419094-89420260	PTEN
s_1100	GTCCCACCCTCCCCGGGAGG	E_148	10:89417163-89422781	10:89419094-89420260	PTEN
s_1101	GGCTCTGTGTGGAATTCCCG	E_148	10:89417163-89422781	10:89419094-89420260	PTEN
s_1102	CCGGATCTAGATCCAGGACC	E_148	10:89417163-89422781	10:89419094-89420260	PTEN
s_1103	AGACCCTACAGAAGAAAAGG	E_148	10:89417163-89422781	10:89419094-89420260	PTEN
s_1104	GAGCTGACTCCCGTTCTGCC	E_148	10:89417163-89422781	10:89419094-89420260	PTEN
s_1105	CTTGGAGTGGGCTTTAATGA	E_148	10:89417163-89422781	10:89419094-89420260	PTEN
s_1106	GCATTGGCTGGGTGTATTTC	E_149	10:89429493-89432533	10:89430361-89431809	PTEN
s_1107	TATTTAAATAAAAAGAATCA	E_149	10:89429493-89432533	10:89430361-89431809	PTEN
s_1108	AGAATTTGTGTCTTCACAGT	E_149	10:89429493-89432533	10:89430361-89431809	PTEN
s_1109	AGTTAGTCACATTTAGGGAA	E_149	10:89429493-89432533	10:89430361-89431809	PTEN
s_1110	GGAACCCTGTTGGGTACACA	E_149	10:89429493-89432533	10:89430361-89431809	PTEN
s_1111	GAGTTCCCTACTGTAAAGCA	E_149	10:89429493-89432533	10:89430361-89431809	PTEN
s_1112	ACTTAGGGTTATGCATCCTG	E_149	10:89429493-89432533	10:89430361-89431809	PTEN
s_1113	TATGACTGTGAGAATGCAAA	E_149	10:89429493-89432533	10:89430361-89431809	PTEN
s_1114	ATGATGCAGGCGCTTTGAAA	E_149	10:89429493-89432533	10:89430361-89431809	PTEN
s_1115	TTTTAGCAAATGCTGTTAAA	E_149	10:89429493-89432533	10:89430361-89431809	PTEN
s_1116	CATTTCACCTTAAGAATACA	E_149	10:89429493-89432533	10:89430361-89431809	PTEN
s_1117	CTCACATAATGGACAAGGCT	E_149	10:89429493-89432533	10:89430361-89431809	PTEN
s_1118	AGAACAGGCCCATAGCCTGT	E_149	10:89429493-89432533	10:89430361-89431809	PTEN
s_1119	ATGTTAATATTTCGTGGTTC	E_149	10:89429493-89432533	10:89430361-89431809	PTEN
s_1120	ATTTTTTTCTCAATTGGTTC	E_149	10:89429493-89432533	10:89430361-89431809	PTEN
s_1121	AACAGGGCTAGTGTTAGGAG	E_149	10:89429493-89432533	10:89430361-89431809	PTEN
s_1122	AACTCCGCTATAATACAGGG	E_149	10:89429493-89432533	10:89430361-89431809	PTEN
s_1123	GACGTGTTGCAGGCAGCGCT	E_150	10:89480633-89486130	10:89482835-89483866	PTEN
s_1124	CTTTGCATTTTGCTTTATTT	E_150	10:89480633-89486130	10:89482835-89483866	PTEN
s_1125	TTACTGACCACATTGCTGAA	E_150	10:89480633-89486130	10:89482835-89483866	PTEN
s_1126	TCCTCAACTAGACTATGCAG	E_150	10:89480633-89486130	10:89482835-89483866	PTEN
s_1127	ATAAATGACATGTATCTCCA	E_150	10:89480633-89486130	10:89482835-89483866	PTEN
s_1128	GCAGAGAACACTAAATTCAA	E_150	10:89480633-89486130	10:89482835-89483866	PTEN
s_1129	TGTGTACATACAGAAAGTAA	E_150	10:89480633-89486130	10:89482835-89483866	PTEN
s_1130	CGGCAGTTGCTGTCTATTTC	E_150	10:89480633-89486130	10:89482835-89483866	PTEN
s_1131	TTAGTTTCATAACTACTAGG	E_150	10:89480633-89486130	10:89482835-89483866	PTEN
s_1132	GCAGTTATTTATGGACCTGA	E_150	10:89480633-89486130	10:89482835-89483866	PTEN
s_1133	GTATAACACAAAATAATATT	E_150	10:89480633-89486130	10:89482835-89483866	PTEN
s_1134	AGAGAATAGCCTATTTGTGA	E_150	10:89480633-89486130	10:89482835-89483866	PTEN
s_1135	CATAATATATATGTGAAAGG	E_151	10:89600558-89609474	10:89602804-89603189	PTEN
s_1136	GTGAGTACTCTACCAGAGGA	E_151	10:89600558-89609474	10:89602804-89603189	PTEN
s_1137	CATGTCTAGTGAGCAATGGG	E_151	10:89600558-89609474	10:89602804-89603189	PTEN
s_1138	AGGGAGAAAACTCCTCCTGA	E_151	10:89600558-89609474	10:89602804-89603189	PTEN
s_1139	AAACGTGCACGGTCCGGCCG	E_152	10:89620280-89628911	10:89622171-89623738	PTEN
s_1140	CGGGTTTTCACGGCGGCCAA	E_152	10:89620280-89628911	10:89622171-89623738	PTEN
s_1141	CACCGGAGCGGGCGCAGGAG	E_152	10:89620280-89628911	10:89622171-89623738	PTEN
s_1142	TTTGGGCCCTTGAAATTCAA	E_152	10:89620280-89628911	10:89622171-89623738	PTEN
s_1143	CGAGTTACCGGGGAAGCGAG	E_152	10:89620280-89628911	10:89622171-89623738	PTEN
s_1144	CACGCTGGCGACACAATAGC	E_152	10:89620280-89628911	10:89622171-89623738	PTEN
s_1145	AAGGGGGAATCTCTAGGCAA	E_152	10:89620280-89628911	10:89622171-89623738	PTEN
s_1146	AGCGAATGCAGTCCACGCCG	E_152	10:89620280-89628911	10:89622171-89623738	PTEN
s_1147	GGTCCTTTTCACCTGTGCAC	E_152	10:89620280-89628911	10:89622171-89623738	PTEN
s_1148	GGTAGGCTGTTGTGGGGCGG	E_152	10:89620280-89628911	10:89622171-89623738	PTEN
s_1149	GAGGATAACGAGCTAAGCCT	E_152	10:89620280-89628911	10:89622171-89623738	PTEN
s_1150	GCGCAGAGTCCCCAAGCCGC	E_152	10:89620280-89628911	10:89622171-89623738	PTEN
s_1151	GGCGGGAGGCGAGCGAGAGG	E_152	10:89620280-89628911	10:89622171-89623738	PTEN
s_1152	GCGGGACTCTTTATGCGCTG	E_152	10:89620280-89628911	10:89622171-89623738	PTEN
s_1153	TGCGCTCAGTTCTCTCCTCT	E_152	10:89620280-89628911	10:89622171-89623738	PTEN
s_1154	GCGAGGCCGGGCTCAGGCGA	E_152	10:89620280-89628911	10:89622171-89623738	PTEN
s_1155	GCGCCTGTGAGCAGCCGCGG	E_152	10:89620280-89628911	10:89622171-89623738	PTEN
s_1156	TTCAGGAGAAGCCGAGGAAG	E_152	10:89620280-89628911	10:89622171-89623738	PTEN
s_1157	CTCCCGCTCCTGGAGCGGGG	E_152	10:89620280-89628911	10:89622171-89623738	PTEN
s_1158	CTTAAGACGAGTGGGAAATT	E_153	10:89762810-89766421	10:89764079-89764926	PTEN
s_1159	AGGAGCCTTGTCAACCTTGA	E_153	10:89762810-89766421	10:89764079-89764926	PTEN
s_1160	GGAAGAACTAATATATGCAA	E_153	10:89762810-89766421	10:89764079-89764926	PTEN
s_1161	ATATTTGCCAACAGTCCCTG	E_153	10:89762810-89766421	10:89764079-89764926	PTEN
s_1162	CACAAATTCCGGGAAGCTGG	E_153	10:89762810-89766421	10:89764079-89764926	PTEN
s_1163	GAAACTTTTAAATGGGATAC	E_153	10:89762810-89766421	10:89764079-89764926	PTEN
s_1164	GTAGCAGCCTCTACAGCAAC	E_153	10:89762810-89766421	10:89764079-89764926	PTEN
s_1165	GGGAACCACTCACATCTCTA	E_153	10:89762810-89766421	10:89764079-89764926	PTEN
s_1166	GCTGAAGATGTAGCTTAAGT	E_153	10:89762810-89766421	10:89764079-89764926	PTEN
s_1167	ACCTCAGCACCCCGAGTAGG	E_153	10:89762810-89766421	10:89764079-89764926	PTEN
s_1168	GAAAGAAATTTGGAATTTGT	E_154	10:89873740-89879016	10:89875711-89876693	PTEN
s_1169	ATGCTCACAGTGTATTGAGT	E_154	10:89873740-89879016	10:89875711-89876693	PTEN
s_1170	TTACAAGACAGTAATCCCCA	E_154	10:89873740-89879016	10:89875711-89876693	PTEN
s_1171	CAGGGAAGAGGCTCAATTTC	E_154	10:89873740-89879016	10:89875711-89876693	PTEN
s_1172	TTTAGAGTAGACTTAAGAGG	E_154	10:89873740-89879016	10:89875711-89876693	PTEN
s_1173	ATGGCCAGTGAAAAATCTCA	E_154	10:89873740-89879016	10:89875711-89876693	PTEN
s_1174	AAGAAAAATTGGAATTTGTC	E_154	10:89873740-89879016	10:89875711-89876693	PTEN
s_1175	AATGGACCCAGAGCAAGATG	E_154	10:89873740-89879016	10:89875711-89876693	PTEN
s_1176	AGGTACGCAGCAGATTCAAA	E_154	10:89873740-89879016	10:89875711-89876693	PTEN
s_1177	CTTTATTTGGATGACACACA	E_154	10:89873740-89879016	10:89875711-89876693	PTEN
s_1178	ACTTACTGTCTATTTTGAGA	E_154	10:89873740-89879016	10:89875711-89876693	PTEN
s_1179	AGAGTCACTTTGCCTCCATA	E_154	10:89873740-89879016	10:89875711-89876693	PTEN
s_1180	CTGTCACATGATACACAGAG	E_155	10:89909256-89919355	10:89912175-89913031	PTEN
s_1181	TTAGCATGCTCACTTGGGTT	E_155	10:89909256-89919355	10:89912175-89913031	PTEN
s_1182	ATTTCCTAGAGACACACCAG	E_155	10:89909256-89919355	10:89912175-89913031	PTEN
s_1183	TGTAGCCTATGAAATAGGCC	E_155	10:89909256-89919355	10:89912175-89913031	PTEN
s_1184	GATCTTGTTGGATAAGAGCA	E_155	10:89909256-89919355	10:89912175-89913031	PTEN
s_1185	GAGTCAGAGAATCCCGTAAG	E_155	10:89909256-89919355	10:89912175-89913031	PTEN
s_1186	CACATACCTTCCAGGCACAT	E_155	10:89909256-89919355	10:89912175-89913031	PTEN
s_1187	CCAAGAGGAATTTCTTAGGG	E_155	10:89909256-89919355	10:89912175-89913031	PTEN
s_1188	GATCCCAGTAATTTATCCAG	E_155	10:89909256-89919355	10:89912175-89913031	PTEN
s_1189	TTTTTTTTTGGCAGTGGAGG	E_156	10:89985752-89988730	10:89986509-89987396	PTEN
s_1190	TAAGATGCAAAATATTAAAA	E_156	10:89985752-89988730	10:89986509-89987396	PTEN
s_1191	TCACATGTTCATCTCTTAGA	E_156	10:89985752-89988730	10:89986509-89987396	PTEN
s_1192	CGAATCCATACTTTAAACCA	E_156	10:89985752-89988730	10:89986509-89987396	PTEN
s_1193	TAGTTATTATCTATGGTTTT	E_156	10:89985752-89988730	10:89986509-89987396	PTEN
s_1194	TAGTTGCAAGAGAGGTCATA	E_156	10:89985752-89988730	10:89986509-89987396	PTEN
s_1195	GGGTAAAGGAGAGTAGATAC	E_156	10:89985752-89988730	10:89986509-89987396	PTEN
s_1196	GTTGGGAATGCACTATAATG	E_156	10:89985752-89988730	10:89986509-89987396	PTEN
s_1197	TATCTAATAACAATATGCTA	E_156	10:89985752-89988730	10:89986509-89987396	PTEN
s_1198	TGAGCCACACATCTGCTGCA	E_156	10:89985752-89988730	10:89986509-89987396	PTEN
s_1199	GACCAGTGCTGGCCTGTCAA	E_156	10:89985752-89988730	10:89986509-89987396	PTEN
s_1200	TTACTGAGTAGTTCAGGTGG	E_157	10:90002757-90004588	10:90003533-90004140	PTEN
s_1201	AATGTGTACATAGCTGCCAA	E_157	10:90002757-90004588	10:90003533-90004140	PTEN
s_1202	TGGCTATTCAGGCTTCCCAC	E_157	10:90002757-90004588	10:90003533-90004140	PTEN
s_1203	GGAAATCTAAAGCTTAGCAA	E_157	10:90002757-90004588	10:90003533-90004140	PTEN
s_1204	GAGCATTGAGAGAAGCCATC	E_157	10:90002757-90004588	10:90003533-90004140	PTEN
s_1205	GGGGTTCCTGGGCCCAATCC	E_157	10:90002757-90004588	10:90003533-90004140	PTEN
s_1206	TGTTCTGTCTTGTCAGCCGA	E_157	10:90002757-90004588	10:90003533-90004140	PTEN
s_1207	AGTTTTGTTATTAAATCAAA	E_158	10:90011499-90017250	10:90013672-90014369	PTEN
s_1208	TTAAAGGTAAGGATTTATAG	E_158	10:90011499-90017250	10:90013672-90014369	PTEN
s_1209	ATAATATATATGCAATATGT	E_158	10:90011499-90017250	10:90013672-90014369	PTEN
s_1210	TCACTCTCATAGTAGTTTGA	E_158	10:90011499-90017250	10:90013672-90014369	PTEN
s_1211	GGGCTCGCTTCATTGCCAGG	E_158	10:90011499-90017250	10:90013672-90014369	PTEN
s_1212	GTTAGTCATAGGTAGAGGCA	E_158	10:90011499-90017250	10:90013672-90014369	PTEN
s_1213	GCCAGGAAAAGGACTTGTGT	E_158	10:90011499-90017250	10:90013672-90014369	PTEN
s_1214	GCAACATGTCAGCTTAGGAG	E_158	10:90011499-90017250	10:90013672-90014369	PTEN
s_1215	GTCTCACAGAAATCAAGAGC	E_158	10:90011499-90017250	10:90013672-90014369	PTEN
s_1250	TTGCTACAGTCATTAGCAAA	E_160	10:90462343-90463806	10:90462700-90463443	PTEN
s_1251	TTATGAGTCAGAGGGAAACA	E_160	10:90462343-90463806	10:90462700-90463443	PTEN
s_1252	TAGGGTATGTGATTCTTCAA	E_160	10:90462343-90463806	10:90462700-90463443	PTEN
s_1253	CTTTGGAGTACCATCCCCTG	E_160	10:90462343-90463806	10:90462700-90463443	PTEN
s_1254	TAGTTGTTATGCAAATACCA	E_160	10:90462343-90463806	10:90462700-90463443	PTEN
s_1255	TGCTTGTATTCCAGGTGTTA	E_160	10:90462343-90463806	10:90462700-90463443	PTEN
s_1256	CAAGGCTTCTAACACCCCCA	E_160	10:90462343-90463806	10:90462700-90463443	PTEN
s_1257	CGCATGATAAGGCAAGGAGA	E_160	10:90462343-90463806	10:90462700-90463443	PTEN
s_1258	AATCCCAGGACACAAAATAA	E_160	10:90462343-90463806	10:90462700-90463443	PTEN
s_71	TTGCAGGGAGGTATTGATTG	E_162	10:103872419-103882533	10:103879355-103880674	SUFU
s_72	GGTCCTCAGAAACAGCATGG	E_162	10:103872419-103882533	10:103879355-103880674	SUFU
s_73	ACAACTCTATGGTGACCTGA	E_162	10:103872419-103882533	10:103879355-103880674	SUFU
s_74	GGGGTAGGCTAATTGGGGAG	E_162	10:103872419-103882533	10:103879355-103880674	SUFU
s_75	AGCAGCCCAGAAACACGGGG	E_162	10:103872419-103882533	10:103879355-103880674	SUFU
s_76	GGGGCTGGAAGGGCTACGCG	E_162	10:103872419-103882533	10:103879355-103880674	SUFU
s_77	CACGGGGTGAGGGGTCCGCA	E_162	10:103872419-103882533	10:103879355-103880674	SUFU
s_78	GGGCGATGTGAAGATGTCAG	E_162	10:103872419-103882533	10:103879355-103880674	SUFU
s_79	CGGCCCCTGGCTGCGGCGAG	E_162	10:103872419-103882533	10:103879355-103880674	SUFU
s_80	GGCCTCTGCGTGTGTGCGCG	E_162	10:103872419-103882533	10:103879355-103880674	SUFU
s_81	GAGAGGGGGGCGCTCGGCGA	E_162	10:103872419-103882533	10:103879355-103880674	SUFU
s_82	CTAATTGTCCTGCTAGTGGG	E_162	10:103872419-103882533	10:103879355-103880674	SUFU
s_83	GACGACGTGCGTGCGCCGCG	E_162	10:103872419-103882533	10:103879355-103880674	SUFU
s_84	GAGGACGGACACCGAGCGCG	E_162	10:103872419-103882533	10:103879355-103880674	SUFU
s_85	GGCTCCGCCTCCCCCAGCCG	E_162	10:103872419-103882533	10:103879355-103880674	SUFU
s_86	CCGCGCTCCGGGAGGGAAAA	E_162	10:103872419-103882533	10:103879355-103880674	SUFU
s_307	CATTTCTACTTACTACTTTA	E_163	10:123669983-123673128	10:123670112-123671016	FGFR2
s_308	AGGGATAAGGCTATTGTTAC	E_163	10:123669983-123673128	10:123670112-123671016	FGFR2
s_309	AGGCAATAATAAACAAAGCA	E_163	10:123669983-123673128	10:123670112-123671016	FGFR2
s_310	GCAAAGCCGTGAATATGACT	E_163	10:123669983-123673128	10:123670112-123671016	FGFR2
s_311	TGAACTTTAACTGAATGTGA	E_163	10:123669983-123673128	10:123670112-123671016	FGFR2
s_312	TGTGACTGAAGTAATTCCTG	E_163	10:123669983-123673128	10:123670112-123671016	FGFR2
s_313	TGAGCCCATGGATTCCACAA	E_163	10:123669983-123673128	10:123670112-123671016	FGFR2
s_314	GTATCAAATAACCCAGCTGA	E_163	10:123669983-123673128	10:123670112-123671016	FGFR2
s_315	CACTTAAGACTGGCACAGCT	E_163	10:123669983-123673128	10:123670112-123671016	FGFR2
s_316	CAACACAGGAGGACTGCTTG	E_163	10:123669983-123673128	10:123670112-123671016	FGFR2
s_317	GGCAGTACATTGCCCTGCTA	E_163	10:123669983-123673128	10:123670112-123671016	FGFR2
s_346	GAGGTGATGTGTGTAGCCCT	E_164	10:123819001-123824403	10:123822342-123823246	FGFR2
s_347	ATGGCTGTAGATGACCCAAG	E_164	10:123819001-123824403	10:123822342-123823246	FGFR2
s_348	TTACGAGTCTGGGTTTCAGG	E_164	10:123819001-123824403	10:123822342-123823246	FGFR2
s_349	TAAATGTTAAGGATTGACCA	E_164	10:123819001-123824403	10:123822342-123823246	FGFR2
s_350	AGGGCTCTGTCTGTAAGAGC	E_164	10:123819001-123824403	10:123822342-123823246	FGFR2
s_351	AGAGTCCTCCCAAGTTTGGA	E_164	10:123819001-123824403	10:123822342-123823246	FGFR2
s_352	GCGCTCTGCCCGACACACCC	E_164	10:123819001-123824403	10:123822342-123823246	FGFR2
s_353	GAGCTCCTGACTTTTGACGC	E_164	10:123819001-123824403	10:123822342-123823246	FGFR2
s_354	TTTGAGGCTTTAAACAACAG	E_164	10:123819001-123824403	10:123822342-123823246	FGFR2
s_355	TCTGCATATGGTAGGAGCAT	E_164	10:123819001-123824403	10:123822342-123823246	FGFR2
s_356	CTAGAAAAAAGAAGAGTGTG	E_164	10:123819001-123824403	10:123822342-123823246	FGFR2
s_468	GTTTAGTTGGTGTTTATATG	E_165	10:124201330-124202829	10:124201280-124201881	FGFR2
s_469	TTAGTTGCATCAAACAACAA	E_165	10:124201330-124202829	10:124201280-124201881	FGFR2
s_470	TTAGAGCTAGAGAACCGTCC	E_165	10:124201330-124202829	10:124201280-124201881	FGFR2
s_471	ACAGGGGACACTGAGTAACG	E_165	10:124201330-124202829	10:124201280-124201881	FGFR2
s_472	GTAATGAGGAGCTCACGAAA	E_165	10:124201330-124202829	10:124201280-124201881	FGFR2
s_473	GGAATGGTCAGTATCAGCAG	E_165	10:124201330-124202829	10:124201280-124201881	FGFR2
s_474	TCTTGTCTTGAGGAAGGCTT	E_165	10:124201330-124202829	10:124201280-124201881	FGFR2
s_475	TATCACTTCACTGTGGGTCT	E_166	10:124220232-124223169	10:124220468-124221946	FGFR2
s_476	TCCCGCGTGCGGGGTACCGG	E_166	10:124220232-124223169	10:124220468-124221946	FGFR2
s_477	CCCGCCCGGGAAGCTCGGAC	E_166	10:124220232-124223169	10:124220468-124221946	FGFR2
s_478	ACTAATGGAACTTTGCAAGG	E_166	10:124220232-124223169	10:124220468-124221946	FGFR2
s_479	GACCGCCCGCGGAGGGGGCA	E_166	10:124220232-124223169	10:124220468-124221946	FGFR2
s_480	GGGCACGGCGCCCGGGATGG	E_166	10:124220232-124223169	10:124220468-124221946	FGFR2
s_481	ACAGGGCGAGGGCCGGAGAG	E_166	10:124220232-124223169	10:124220468-124221946	FGFR2
s_482	GCAGCGGTCTGGGCACCCGG	E_166	10:124220232-124223169	10:124220468-124221946	FGFR2
s_483	CCGCAGCCGGAGCACTGCGA	E_166	10:124220232-124223169	10:124220468-124221946	FGFR2
s_484	GAGGTGTGCGGCGCGCCCGA	E_166	10:124220232-124223169	10:124220468-124221946	FGFR2
s_485	GCGCCGCCGCACCGTGGCCG	E_166	10:124220232-124223169	10:124220468-124221946	FGFR2
s_486	GCCAGCAGCGAGCCGGTGTG	E_166	10:124220232-124223169	10:124220468-124221946	FGFR2
s_487	GGTGCAGCCTCTCGGAGCGG	E_166	10:124220232-124223169	10:124220468-124221946	FGFR2
s_488	CGGCGGAGTACCTTGGCCGC	E_166	10:124220232-124223169	10:124220468-124221946	FGFR2
s_489	CGGGACTGGTGGGCAGGTTG	E_166	10:124220232-124223169	10:124220468-124221946	FGFR2
s_490	CTCGGTTCCGAGGCAGCCCG	E_166	10:124220232-124223169	10:124220468-124221946	FGFR2
s_491	GCGCTGTGTGGTTGCCCTCA	E_166	10:124220232-124223169	10:124220468-124221946	FGFR2
s_2050	CATCTGCCCTCCCCAAACCC	E_167	11:1791284-1796532	11:1793415-1794701	ASCL2
s_2051	TGATACTGTAATGGTAGAAC	E_167	11:1791284-1796532	11:1793415-1794701	ASCL2
s_2052	AAGTGATGATCACTGATGCA	E_167	11:1791284-1796532	11:1793415-1794701	ASCL2
s_2053	CAAATGCAAGATGTTGATCA	E_167	11:1791284-1796532	11:1793415-1794701	ASCL2
s_2054	GTATAACTTCTGTTCCTCGG	E_167	11:1791284-1796532	11:1793415-1794701	ASCL2
s_2055	CAGCCCTACGGCTTAAGGGA	E_167	11:1791284-1796532	11:1793415-1794701	ASCL2
s_2056	GTGACTCAGCCCTAAGAGGA	E_167	11:1791284-1796532	11:1793415-1794701	ASCL2
s_2057	AAGGGGGCTGCGGCACCCTG	E_167	11:1791284-1796532	11:1793415-1794701	ASCL2
s_2058	TGGCTGGCACAGTTAGGGCA	E_167	11:1791284-1796532	11:1793415-1794701	ASCL2
s_2059	GGGATGCTGGGCACAGGTGG	E_167	11:1791284-1796532	11:1793415-1794701	ASCL2
s_2060	CCCAAACCTCGCCTGTGCCT	E_167	11:1791284-1796532	11:1793415-1794701	ASCL2
s_2061	GGGGCGCCCAGGCACAGGTC	E_167	11:1791284-1796532	11:1793415-1794701	ASCL2
s_2062	TGCCATGTCCTGGACCTGGA	E_167	11:1791284-1796532	11:1793415-1794701	ASCL2
s_2063	GGGTGAGCTGGATAACCTCA	E_167	11:1791284-1796532	11:1793415-1794701	ASCL2
s_2064	TCAGTCTGTCTCTCTGTGCA	E_167	11:1791284-1796532	11:1793415-1794701	ASCL2
s_2065	CTGGTGGCTGCACCAAGACA	E_168	11:1797686-1805987	11:1799442-1800209	ASCL2
s_2066	CCTCATTGTGGGGGTGCGAA	E_168	11:1797686-1805987	11:1799442-1800209	ASCL2
s_2067	CTGTGGGTGGGAGGTAGGCG	E_168	11:1797686-1805987	11:1799442-1800209	ASCL2
s_2068	GGAGCTGGCATCCCGAGAAA	E_168	11:1797686-1805987	11:1799442-1800209	ASCL2
s_2069	GGCAGCTGGACAAACGGGTC	E_168	11:1797686-1805987	11:1799442-1800209	ASCL2
s_2070	GGGCATTGTTCACAGGACAG	E_168	11:1797686-1805987	11:1799442-1800209	ASCL2
s_2071	GCTTGGGGTCCCTCCAGGAC	E_168	11:1797686-1805987	11:1799442-1800209	ASCL2
s_2072	CCGGGTAACTCGAGGGACGA	E_168	11:1797686-1805987	11:1799442-1800209	ASCL2
s_2073	CCAGGTGTGTGGCTTCACGT	E_168	11:1797686-1805987	11:1799442-1800209	ASCL2
s_2143	TTGTGGATGCTGGGGATGTG	E_169	11:1884100-1887518	11:1884168-1885285	ASCL2
s_2144	GGCACAACCCAGGAGGAAGC	E_169	11:1884100-1887518	11:1884168-1885285	ASCL2
s_2145	ACCCAGTCTGGTGTGTATGT	E_169	11:1884100-1887518	11:1884168-1885285	ASCL2
s_2146	CCGGGGGTGGCGGCAACAGT	E_169	11:1884100-1887518	11:1884168-1885285	ASCL2
s_2147	GCTGTGAGCAGACGGGCAAG	E_169	11:1884100-1887518	11:1884168-1885285	ASCL2
s_2148	CAGGGTCATGATAGCTGGGG	E_169	11:1884100-1887518	11:1884168-1885285	ASCL2
s_2149	AGGACTAATTGGGTGGCCAG	E_169	11:1884100-1887518	11:1884168-1885285	ASCL2
s_2150	CAGCGAGCTGGGCAAACCGC	E_169	11:1884100-1887518	11:1884168-1885285	ASCL2
s_2151	GCTAGTGGCCGGACGGACGA	E_169	11:1884100-1887518	11:1884168-1885285	ASCL2
s_2152	AAGCCCAACCAGAGGAACAG	E_169	11:1884100-1887518	11:1884168-1885285	ASCL2
s_2153	AAGGGGGGCCTGGCTGGCGA	E_169	11:1884100-1887518	11:1884168-1885285	ASCL2
s_2154	GGGAACAGAGAGGGTTCTTG	E_169	11:1884100-1887518	11:1884168-1885285	ASCL2
s_2155	AGAGGCCGGGAATGAACAAA	E_169	11:1884100-1887518	11:1884168-1885285	ASCL2
s_2156	CCCAGAGAGAAAGTGCCTCT	E_170	11:1966345-1976993	11:1974761-1976091	ASCL2
s_2157	ACCCAGTAAGGCCAGCCCCA	E_170	11:1966345-1976993	11:1974761-1976091	ASCL2
s_2158	ATCGTGTGACTGCCATCTAG	E_170	11:1966345-1976993	11:1974761-1976091	ASCL2
s_2159	TGGGCCAGCCGGCCTGTTGT	E_170	11:1966345-1976993	11:1974761-1976091	ASCL2
s_2160	ATCAGGCCAAATTATTCCGG	E_170	11:1966345-1976993	11:1974761-1976091	ASCL2
s_2161	GACTGACACTGAGCACACAG	E_170	11:1966345-1976993	11:1974761-1976091	ASCL2
s_2162	TGGGTGGACATCCCGTGTGC	E_170	11:1966345-1976993	11:1974761-1976091	ASCL2
s_2163	TGGCTGCCTGGACTTCACAG	E_170	11:1966345-1976993	11:1974761-1976091	ASCL2
s_2164	GGAGCCTGAAGGGTCCCAGT	E_170	11:1966345-1976993	11:1974761-1976091	ASCL2
s_2165	CACAGCCTAGAAATGGGCCG	E_170	11:1966345-1976993	11:1974761-1976091	ASCL2
s_2166	CCAGGGGGACACGCTGAGCA	E_170	11:1966345-1976993	11:1974761-1976091	ASCL2
s_2167	GCTAATTGCAAAGCCCAGGG	E_170	11:1966345-1976993	11:1974761-1976091	ASCL2
s_2168	AAAGGCCCTGTCCCACGTGG	E_170	11:1966345-1976993	11:1974761-1976091	ASCL2
s_2169	ATCTCCTTGGCCCAAAGTCC	E_170	11:1966345-1976993	11:1974761-1976091	ASCL2
s_2170	ATTGACTGCCCGCTGCCCCG	E_170	11:1966345-1976993	11:1974761-1976091	ASCL2
s_2171	ACGGAGCTCGGCCCAGCTGG	E_170	11:1966345-1976993	11:1974761-1976091	ASCL2
s_2200	TCTGTCTCCATTCCAGGCTC	E_173	11:2324694-2337399	11:2333049-2334211	ASCL2
s_2201	GCCGGTTGTCTGGCCCTGGA	E_173	11:2324694-2337399	11:2333049-2334211	ASCL2
s_2202	GCTCTGCTTCCCCAGTCGTG	E_173	11:2324694-2337399	11:2333049-2334211	ASCL2
s_2203	AGGGCAGGAAGAGCCAGGCA	E_173	11:2324694-2337399	11:2333049-2334211	ASCL2
s_2204	AGAGTGACAACTCCTGCTAG	E_173	11:2324694-2337399	11:2333049-2334211	ASCL2
s_2205	CCATGGCCCAAGGAGGACAA	E_173	11:2324694-2337399	11:2333049-2334211	ASCL2
s_2206	GGAGGTCCGAGCCAACCCCC	E_173	11:2324694-2337399	11:2333049-2334211	ASCL2
s_2207	CTGTGAGTGTGAAATGGGGG	E_173	11:2324694-2337399	11:2333049-2334211	ASCL2
s_2208	GGACAAGGCTGGCTGAGTCG	E_173	11:2324694-2337399	11:2333049-2334211	ASCL2
s_2209	GTCAGGAGCCAAGTTTGGCC	E_173	11:2324694-2337399	11:2333049-2334211	ASCL2
s_2210	CGGCGGTCCTCATTGCACTG	E_173	11:2324694-2337399	11:2333049-2334211	ASCL2
s_2211	GAGTGGCTAGAGCGGGCCTG	E_173	11:2324694-2337399	11:2333049-2334211	ASCL2
s_2212	ACAGTCAAGACACATGAAGG	E_173	11:2324694-2337399	11:2333049-2334211	ASCL2
s_2213	TGGTCTCCTGGCACAGGGCG	E_173	11:2324694-2337399	11:2333049-2334211	ASCL2
s_2256	GCCTTGACACCCTCCACTAT	E_175	11:2789934-2790731	11:2790192-2790674	ASCL2
s_2257	CCAAGGATAGGTCCTCTGAG	E_175	11:2789934-2790731	11:2790192-2790674	ASCL2
s_2258	GCCTTGCACGACCCACCCCA	E_175	11:2789934-2790731	11:2790192-2790674	ASCL2
s_2259	AGAATGACTCAGAGATGGTG	E_175	11:2789934-2790731	11:2790192-2790674	ASCL2
s_2260	AGGACAGGGCTGGGGGGTCT	E_175	11:2789934-2790731	11:2790192-2790674	ASCL2
s_2261	TCCATCCTCCCAACTCACAG	E_175	11:2789934-2790731	11:2790192-2790674	ASCL2
s_2262	GGGCACCTCCTCCTCATGCT	E_176	11:2911002-2926345	11:2919539-2920445	ASCL2
s_2263	ATGAGATGACCAGGAGTGGA	E_176	11:2911002-2926345	11:2919539-2920445	ASCL2
s_2264	TTGCGGCATGTGGTCTGAGC	E_176	11:2911002-2926345	11:2919539-2920445	ASCL2
s_2265	GGGCTGAGAGGGCCAACTGA	E_176	11:2911002-2926345	11:2919539-2920445	ASCL2
s_2266	TGTCAGGCCTCCTTCCAGGG	E_176	11:2911002-2926345	11:2919539-2920445	ASCL2
s_2267	ATGTGCTGATGAGGGGTTGA	E_176	11:2911002-2926345	11:2919539-2920445	ASCL2
s_2268	GCGGCGTCCACTGCACACAC	E_176	11:2911002-2926345	11:2919539-2920445	ASCL2
s_2269	TTCGGGGAGGCACATGATCC	E_176	11:2911002-2926345	11:2919539-2920445	ASCL2
s_2270	TGATGCAAGCTACCACCAGG	E_176	11:2911002-2926345	11:2919539-2920445	ASCL2
s_2271	AATGTGTGTCGGGTTAAGAT	E_176	11:2911002-2926345	11:2919539-2920445	ASCL2
s_2272	GGGGTCTCCCGAATGAGAGG	E_176	11:2911002-2926345	11:2919539-2920445	ASCL2
s_2287	GGGCGAGAGCTGCTGGAACG	E_177	11:2944029-2956445	11:2950306-2951870	ASCL2
s_2288	AGCGGAAGTCGATCTCCTTG	E_177	11:2944029-2956445	11:2950306-2951870	ASCL2
s_2289	GCTCCACGCAGTCCACCTTG	E_177	11:2944029-2956445	11:2950306-2951870	ASCL2
s_2290	GCTATGGAAGAAGAAGCGCG	E_177	11:2944029-2956445	11:2950306-2951870	ASCL2
s_2291	CCCGACGAGGTGCTACGCGA	E_177	11:2944029-2956445	11:2950306-2951870	ASCL2
s_2292	CAGCTATAAAGGCCGCGCCG	E_177	11:2944029-2956445	11:2950306-2951870	ASCL2
s_2293	CTTGGGGAGGGTATGGCCCG	E_177	11:2944029-2956445	11:2950306-2951870	ASCL2
s_2294	CGGGACCTCGAGTCACCCCA	E_177	11:2944029-2956445	11:2950306-2951870	ASCL2
s_2295	GCCCGCGATGACTCACGCCG	E_177	11:2944029-2956445	11:2950306-2951870	ASCL2
s_2296	CCGGGGCAGAAGGAGGGTCG	E_177	11:2944029-2956445	11:2950306-2951870	ASCL2
s_2297	GCTCCTATCTTGCCACCCAC	E_177	11:2944029-2956445	11:2950306-2951870	ASCL2
s_2298	CGTGTTCCCTAATCCAGCAA	E_177	11:2944029-2956445	11:2950306-2951870	ASCL2
s_2299	TCGGGACACTACGAGGGCGC	E_177	11:2944029-2956445	11:2950306-2951870	ASCL2
s_2300	CCTCTCTCCGGTCCGGGTCG	E_177	11:2944029-2956445	11:2950306-2951870	ASCL2
s_2301	TTTCCAGCTGGGCAGACGGG	E_177	11:2944029-2956445	11:2950306-2951870	ASCL2
s_2302	GAGACGTGGAGTAGTAGCCG	E_177	11:2944029-2956445	11:2950306-2951870	ASCL2
s_2303	CCCCTAGCTGCGCCCTGGGG	E_177	11:2944029-2956445	11:2950306-2951870	ASCL2
s_2304	GGGGCCTCAGGTGCAGGCAC	E_178	11:2961004-2963640	11:2961519-2962914	ASCL2
s_2305	CAGTGCCTCACTGAGCAAGG	E_178	11:2961004-2963640	11:2961519-2962914	ASCL2
s_2306	CCAGGGTCTGGGTTCTGAGG	E_178	11:2961004-2963640	11:2961519-2962914	ASCL2
s_2307	CCAAGTTTCCAAATCTCCCT	E_178	11:2961004-2963640	11:2961519-2962914	ASCL2
s_2308	TGTGTGGGTCCGCCCTGAGT	E_178	11:2961004-2963640	11:2961519-2962914	ASCL2
s_2309	GCTGACTCATGGCTCTCTGA	E_178	11:2961004-2963640	11:2961519-2962914	ASCL2
s_2310	GGCCTGGACGCCTCTTGCCG	E_178	11:2961004-2963640	11:2961519-2962914	ASCL2
s_2311	GAGATGCAGACCCGAGTCTC	E_178	11:2961004-2963640	11:2961519-2962914	ASCL2
s_2312	GCGCATCAGAAGCTCAGCCA	E_178	11:2961004-2963640	11:2961519-2962914	ASCL2
s_2313	TGGGGGGCCCAAGGGACCCC	E_178	11:2961004-2963640	11:2961519-2962914	ASCL2
s_2314	CCGAAGTCCATGCCAGGCTG	E_178	11:2961004-2963640	11:2961519-2962914	ASCL2
s_2315	ACTCCAGCTGCAGTGCCCTG	E_178	11:2961004-2963640	11:2961519-2962914	ASCL2
s_2316	GAACAGCCAGGGGCAGCGGT	E_178	11:2961004-2963640	11:2961519-2962914	ASCL2
s_2317	GTCAGAGGTCAGTAATATCA	E_178	11:2961004-2963640	11:2961519-2962914	ASCL2
s_2318	CTACCCACCTGGCTGGCTGG	E_178	11:2961004-2963640	11:2961519-2962914	ASCL2
s_2319	TCCAAGCTTGCCCCTGAGGT	E_178	11:2961004-2963640	11:2961519-2962914	ASCL2
s_2320	TCCCACTCTCAAAATGCCCT	E_178	11:2961004-2963640	11:2961519-2962914	ASCL2
s_1973	GGGTGATCGCTAGAGAGTAT	E_181	11:16923122-16925378	11:16923494-16924076	MYOD1
s_1974	TATAAATAGGCTTAGACACT	E_181	11:16923122-16925378	11:16923494-16924076	MYOD1
s_1975	CATTTAGCATAATGTTTACA	E_181	11:16923122-16925378	11:16923494-16924076	MYOD1
s_1976	CCCAAAGTCCGTCAACTGAT	E_181	11:16923122-16925378	11:16923494-16924076	MYOD1
s_1977	AGTTTTTGTGTAGGTGGACA	E_181	11:16923122-16925378	11:16923494-16924076	MYOD1
s_1978	ACCTTTTGAGAACGTGCAGC	E_181	11:16923122-16925378	11:16923494-16924076	MYOD1
s_1979	TACTTTAGAAGTGCTGGTGA	E_181	11:16923122-16925378	11:16923494-16924076	MYOD1
s_1980	GATGCTCCAGAACAGGCCAC	E_182	11:16997227-17005256	11:17002988-17003926	MYOD1
s_1981	ATGGTTTGCACTGGGCTGAC	E_182	11:16997227-17005256	11:17002988-17003926	MYOD1
s_1982	GAGGCTGCTAATAGTAGACG	E_182	11:16997227-17005256	11:17002988-17003926	MYOD1
s_1983	GATCCCCACAGATTCCAGGG	E_182	11:16997227-17005256	11:17002988-17003926	MYOD1
s_1984	AGTTCAGACGGAGACAATGG	E_182	11:16997227-17005256	11:17002988-17003926	MYOD1
s_1985	CGTCATGGAGCCGGAATGCA	E_182	11:16997227-17005256	11:17002988-17003926	MYOD1
s_1986	GTTTTTAAATAAGGGCAACG	E_182	11:16997227-17005256	11:17002988-17003926	MYOD1
s_1987	ACACCAGGAAGGACAGACGG	E_182	11:16997227-17005256	11:17002988-17003926	MYOD1
s_1988	ATACAAATAGATATCTGAAT	E_182	11:16997227-17005256	11:17002988-17003926	MYOD1
s_1989	AGGGAGCCTGCATTTGCCCT	E_182	11:16997227-17005256	11:17002988-17003926	MYOD1
s_1990	CAAGCTTGCCTGTGTCCCAG	E_182	11:16997227-17005256	11:17002988-17003926	MYOD1
s_2101	TCTCACTATCATCCTCGCAT	E_184	11:18403415-18418553	11:18404895-18406349	MYOD1
s_2102	ACAGCCAGCCCTCCTTGCAA	E_184	11:18403415-18418553	11:18404895-18406349	MYOD1
s_2103	ACCCGACCCCCACCACAAGC	E_184	11:18403415-18418553	11:18404895-18406349	MYOD1
s_2104	GTTTGCAGCCAAAAGACAAC	E_184	11:18403415-18418553	11:18404895-18406349	MYOD1
s_2105	AGCTTTTAAAGCTACAGCGT	E_184	11:18403415-18418553	11:18404895-18406349	MYOD1
s_2106	CAACTCCAAGCAAGGGCTGT	E_184	11:18403415-18418553	11:18404895-18406349	MYOD1
s_2107	CAGGCATGTTGTGAAGGTCA	E_184	11:18403415-18418553	11:18404895-18406349	MYOD1
s_2108	CCACCACTGAAACACTAGGG	E_184	11:18403415-18418553	11:18404895-18406349	MYOD1
s_2109	GAGGCCCTGCAGCATAAGTG	E_184	11:18403415-18418553	11:18404895-18406349	MYOD1
s_2110	CTCCAGTTTTAGCCACAGAA	E_184	11:18403415-18418553	11:18404895-18406349	MYOD1
s_2111	GCTCGGCCTTGTACACCCAA	E_184	11:18403415-18418553	11:18404895-18406349	MYOD1
s_2112	CTGGACCTTCCTGTAGCCTT	E_184	11:18403415-18418553	11:18404895-18406349	MYOD1
s_2113	ATCCTCCCAGACTGTGAGAC	E_184	11:18403415-18418553	11:18404895-18406349	MYOD1
s_2114	TTGGCCACTTTCCCGCTGTG	E_184	11:18403415-18418553	11:18404895-18406349	MYOD1
s_2115	CCTGACCAGAAGAGGAAAGC	E_184	11:18403415-18418553	11:18404895-18406349	MYOD1
s_2116	GCCACCACAGCTACACGCAA	E_184	11:18403415-18418553	11:18404895-18406349	MYOD1
s_2117	ACTCCTCATAAGAGAATCTC	E_184	11:18403415-18418553	11:18404895-18406349	MYOD1
s_3875	CTATGTCTCTCCCACATTGT	E_188	11:61778469-61786287	11:61780132-61781464	TAF6L
s_3876	GTGGACATGATTGATGGCAC	E_188	11:61778469-61786287	11:61780132-61781464	TAF6L
s_3877	ACAGGGCATCGAAAAAGGGG	E_188	11:61778469-61786287	11:61780132-61781464	TAF6L
s_3878	TTTCCGGCAGAGAAGTCTTG	E_188	11:61778469-61786287	11:61780132-61781464	TAF6L
s_3879	AGAACTCCCTGGTTCAGGAG	E_188	11:61778469-61786287	11:61780132-61781464	TAF6L
s_3880	AGTCCTTGCCCTAAGGGAGT	E_188	11:61778469-61786287	11:61780132-61781464	TAF6L
s_3881	ATAGGACTCTCTGTGTTCAC	E_188	11:61778469-61786287	11:61780132-61781464	TAF6L
s_3882	GAGTAAATCCTGGCAGGTGA	E_188	11:61778469-61786287	11:61780132-61781464	TAF6L
s_3883	CTGCAAGCATCCAATCTAAC	E_188	11:61778469-61786287	11:61780132-61781464	TAF6L
s_3884	GATCCAAGTTCCAAGGACCG	E_188	11:61778469-61786287	11:61780132-61781464	TAF6L
s_3885	GCTTCCTGCTTTCCGCTGAT	E_188	11:61778469-61786287	11:61780132-61781464	TAF6L
s_3886	GCGCTGGTAGTCCTGCACGC	E_188	11:61778469-61786287	11:61780132-61781464	TAF6L
s_3887	GTTCCAGGAAAGCTGGCGGG	E_188	11:61778469-61786287	11:61780132-61781464	TAF6L
s_3888	AGAGAGAATTTATAGCCCCA	E_188	11:61778469-61786287	11:61780132-61781464	TAF6L
s_3889	TTATTGAGAGCATCCACCCA	E_188	11:61778469-61786287	11:61780132-61781464	TAF6L
s_3890	CAAGCGGATGGCTTGAGCAC	E_188	11:61778469-61786287	11:61780132-61781464	TAF6L
s_3985	GGTCCTGTTCTTATTCTTGG	E_189	11:62222575-62242917	11:62225741-62226230	TAF6L
s_3986	ATCAAGTGGGACCGTCCCTA	E_189	11:62222575-62242917	11:62225741-62226230	TAF6L
s_3987	ACTCTCCCGTCTCAGAACCG	E_189	11:62222575-62242917	11:62225741-62226230	TAF6L
s_3988	TTTCCAGCAGAAGAGTTGTA	E_189	11:62222575-62242917	11:62225741-62226230	TAF6L
s_3989	ATGAAAGCTATAATGAGTAC	E_189	11:62222575-62242917	11:62225741-62226230	TAF6L
s_3990	CCTGTCCTTGGGAGCAGTGG	E_189	11:62222575-62242917	11:62225741-62226230	TAF6L
s_3991	GTCGTTTCGCTCTGTTGCCC	E_189	11:62222575-62242917	11:62229150-62229929	TAF6L
s_3992	TTTTGCCGTGAACTATCCTG	E_189	11:62222575-62242917	11:62229150-62229929	TAF6L
s_3993	GATGTCTTTGTGGTTGGCCC	E_189	11:62222575-62242917	11:62229150-62229929	TAF6L
s_3994	AGAATTTCCTGAATAGCTGA	E_189	11:62222575-62242917	11:62229150-62229929	TAF6L
s_3995	TTTAAAATGCAGGGGCCAAG	E_189	11:62222575-62242917	11:62229150-62229929	TAF6L
s_3996	GAAGGTAAGACGCTGACAAG	E_189	11:62222575-62242917	11:62229150-62229929	TAF6L
s_3997	GAGGCCCAGCGGGTGGAGGG	E_189	11:62222575-62242917	11:62229150-62229929	TAF6L
s_3998	GACAGTTATTCAAAGCTCAG	E_189	11:62222575-62242917	11:62229150-62229929	TAF6L
s_3999	CTGTGGATAATTACAGCAAC	E_189	11:62222575-62242917	11:62229150-62229929	TAF6L
s_4000	ATCTGCCAGTCCTACAGACC	E_189	11:62222575-62242917	11:62230551-62230923	TAF6L
s_4001	AGTTGATTATAACAGGATGC	E_189	11:62222575-62242917	11:62230551-62230923	TAF6L
s_4002	GACGCCAGTTTGCGTGAGTG	E_189	11:62222575-62242917	11:62230551-62230923	TAF6L
s_4003	CAGCATTTCCGGGCAGTGCT	E_189	11:62222575-62242917	11:62230551-62230923	TAF6L
s_4004	CGGAGCAGTCATCTTGAAAA	E_189	11:62222575-62242917	11:62230551-62230923	TAF6L
s_4005	GAGATGGACAGGGAGAGGGG	E_189	11:62222575-62242917	11:62239372-62240518	TAF6L
s_4006	GGGAGATGACCCAGACCCTG	E_189	11:62222575-62242917	11:62239372-62240518	TAF6L
s_4007	CACGCACAGCCCCCTTGTTG	E_189	11:62222575-62242917	11:62239372-62240518	TAF6L
s_4008	ACGGCATGGGAAGTCAGTGA	E_189	11:62222575-62242917	11:62239372-62240518	TAF6L
s_4009	GTCAATCCAAGTGGAGGCCG	E_189	11:62222575-62242917	11:62239372-62240518	TAF6L
s_4010	GATAAAGGAAGGCCAGCAGT	E_189	11:62222575-62242917	11:62239372-62240518	TAF6L
s_4011	TTTCTGGCAGGCATTGCTGA	E_189	11:62222575-62242917	11:62239372-62240518	TAF6L
s_4012	GAAGGAGGAGATTTGGGTAA	E_189	11:62222575-62242917	11:62239372-62240518	TAF6L
s_4013	TGTCCTGGCACAGGGTTTGA	E_189	11:62222575-62242917	11:62239372-62240518	TAF6L
s_4014	TCTTTGAGAATTTATAGGAG	E_189	11:62222575-62242917	11:62239372-62240518	TAF6L
s_4015	GTCACAGTATTTTAAGCAAA	E_189	11:62222575-62242917	11:62239372-62240518	TAF6L
s_4016	AAAATTCACGAAACAAAGTA	E_189	11:62222575-62242917	11:62239372-62240518	TAF6L
s_4017	GTGGATCGCTTGAGGTCAGG	E_189	11:62222575-62242917	11:62239372-62240518	TAF6L
s_4018	ACAAAAATTAGCCGAAACAG	E_189	11:62222575-62242917	11:62239372-62240518	TAF6L
s_4091	GGTCCAGTAAGCTCACGGCG	E_190	11:62412173-62416032	11:62413441-62414580	TAF6L
s_4092	GTTCAGTGTCCACGGTCGCT	E_190	11:62412173-62416032	11:62413441-62414580	TAF6L
s_4093	CGGTGCTTCCAGCTCAGCCG	E_190	11:62412173-62416032	11:62413441-62414580	TAF6L
s_4094	TCTCAGCCGCCGCCCTCCTT	E_190	11:62412173-62416032	11:62413441-62414580	TAF6L
s_4095	GGCTTTACTAAACCGCCGGG	E_190	11:62412173-62416032	11:62413441-62414580	TAF6L
s_4096	CGTCGCTCGGATCTACCACG	E_190	11:62412173-62416032	11:62413441-62414580	TAF6L
s_4097	CAGAGTGTCAAGAGACACAC	E_190	11:62412173-62416032	11:62413441-62414580	TAF6L
s_4098	GTGAGGAGCCCGGAATCTGG	E_190	11:62412173-62416032	11:62413441-62414580	TAF6L
s_4099	AACTCTGCACAAGATGGCGG	E_190	11:62412173-62416032	11:62413441-62414580	TAF6L
s_4100	CCAATGAGACAGCTGCCCGG	E_190	11:62412173-62416032	11:62413441-62414580	TAF6L
s_4101	GCACTCCAAATTATCGCAGG	E_190	11:62412173-62416032	11:62413441-62414580	TAF6L
s_4102	GCATGACAGAAGCACTGGAC	E_190	11:62412173-62416032	11:62413441-62414580	TAF6L
s_4103	AACGTGCTCCGGAAGGGTGG	E_190	11:62412173-62416032	11:62413441-62414580	TAF6L
s_4104	CGTCCACTCTCCTTCGACAG	E_190	11:62412173-62416032	11:62413441-62414580	TAF6L
s_4140	CCTGGGACCGCTGCTCCCGG	E_191	11:62520446-62523431	11:62521073-62522068	TAF6L
s_4141	ATAGTACCCCACGAAGGAAA	E_191	11:62520446-62523431	11:62521073-62522068	TAF6L
s_4142	AGTGGCTCCCTGAGAAAAAA	E_191	11:62520446-62523431	11:62521073-62522068	TAF6L
s_4143	CCTGTTCTAAGGTTAGGCCG	E_191	11:62520446-62523431	11:62521073-62522068	TAF6L
s_4144	GTGGGCATCAAGGAAGCGGA	E_191	11:62520446-62523431	11:62521073-62522068	TAF6L
s_4145	TGGGGCGTAGAGGCATCGCC	E_191	11:62520446-62523431	11:62521073-62522068	TAF6L
s_4146	GACCAATCCGTGACAGGGGA	E_191	11:62520446-62523431	11:62521073-62522068	TAF6L
s_4147	TCGCTTTTGCAGTCAGGCGT	E_191	11:62520446-62523431	11:62521073-62522068	TAF6L
s_4148	AGAAGCTCAGCCAATCCTGA	E_191	11:62520446-62523431	11:62521073-62522068	TAF6L
s_4149	CGGCTCCGAGTCGCTGAACG	E_191	11:62520446-62523431	11:62521073-62522068	TAF6L
s_4150	TTTTCCCTGTCAGCCTGTAG	E_191	11:62520446-62523431	11:62521073-62522068	TAF6L
s_4151	TGCTTCACGCCTGTAATCCC	E_191	11:62520446-62523431	11:62521073-62522068	TAF6L
s_4257	GCAGCAGTCAAACCTCAGGT	E_194	11:63350146-63350576	11:63350573-63351260	TAF6L
s_4258	CTCTAAAAGATAATTAGGCA	E_194	11:63350146-63350576	11:63350573-63351260	TAF6L
s_4259	GGATACAAGTGATTTTATGC	E_194	11:63350146-63350576	11:63350573-63351260	TAF6L
s_4260	TAGTCTGCAGATAATGGAGG	E_194	11:63350146-63350576	11:63350573-63351260	TAF6L
s_4261	ATACAAAAGATACTTTGTCA	E_194	11:63350146-63350576	11:63350573-63351260	TAF6L
s_4262	CCTAATAGTGCAAACTTGAT	E_194	11:63350146-63350576	11:63350573-63351260	TAF6L
s_4263	TGTAATAACAACACAGCAGC	E_194	11:63350146-63350576	11:63350573-63351260	TAF6L
s_4264	GGCTACCTGGTGTGTGTCAC	E_194	11:63350146-63350576	11:63350573-63351260	TAF6L
s_4257	GCAGCAGTCAAACCTCAGGT	E_195	11:63350596-63351527	11:63350573-63351260	TAF6L
s_4258	CTCTAAAAGATAATTAGGCA	E_195	11:63350596-63351527	11:63350573-63351260	TAF6L
s_4259	GGATACAAGTGATTTTATGC	E_195	11:63350596-63351527	11:63350573-63351260	TAF6L
s_4260	TAGTCTGCAGATAATGGAGG	E_195	11:63350596-63351527	11:63350573-63351260	TAF6L
s_4261	ATACAAAAGATACTTTGTCA	E_195	11:63350596-63351527	11:63350573-63351260	TAF6L
s_4262	CCTAATAGTGCAAACTTGAT	E_195	11:63350596-63351527	11:63350573-63351260	TAF6L
s_4263	TGTAATAACAACACAGCAGC	E_195	11:63350596-63351527	11:63350573-63351260	TAF6L
s_4264	GGCTACCTGGTGTGTGTCAC	E_195	11:63350596-63351527	11:63350573-63351260	TAF6L
s_4265	GCAGTCATGCCTCATTTCAC	E_196	11:63374695-63382460	11:63375762-63376370	TAF6L
s_4266	TGCCACTTTCAGGCTGCCCT	E_196	11:63374695-63382460	11:63375762-63376370	TAF6L
s_4267	AAGACAGCCCCACCCTACAG	E_196	11:63374695-63382460	11:63375762-63376370	TAF6L
s_4268	CTCTGGCACTGTGCGGGACC	E_196	11:63374695-63382460	11:63375762-63376370	TAF6L
s_4269	TTTGTCTCATCAGAGTTTGA	E_196	11:63374695-63382460	11:63375762-63376370	TAF6L
s_4270	GCATAGCGATTACACACTTG	E_196	11:63374695-63382460	11:63375762-63376370	TAF6L
s_4271	TTAGGAGTAATTAGGTAACT	E_196	11:63374695-63382460	11:63375762-63376370	TAF6L
s_4272	CGTAATATCTCCTCACCGAG	E_197	11:63446824-63450911	11:63448396-63449635	TAF6L
s_4273	TCACAAAGCACCTTGCAGAG	E_197	11:63446824-63450911	11:63448396-63449635	TAF6L
s_4274	TTTTTATTGGAGTCACAGGT	E_197	11:63446824-63450911	11:63448396-63449635	TAF6L
s_4275	TTTAACGGTAGAAATGTCTT	E_197	11:63446824-63450911	11:63448396-63449635	TAF6L
s_4276	ATTAGCCGCAGTCGTGGGCG	E_197	11:63446824-63450911	11:63448396-63449635	TAF6L
s_4277	GCGCTCTTGCAGGGAAGGAG	E_197	11:63446824-63450911	11:63448396-63449635	TAF6L
s_4278	GCGGGTGCCAAAGCGCGCAG	E_197	11:63446824-63450911	11:63448396-63449635	TAF6L
[truncated: 7,044 more rows]
