# Supplementary material for: Landscape of enhancer disruption and functional screen in melanoma cells
Source: Genome Biol. 2023 Oct 30;24:248. doi: 10.1186/s13059-023-03087-5 (PMC10614365; doi:10.1186/s13059-023-03087-5)
Supplement: Supplementary file 7 — Additional file 7: Table S6. sgRNA count table of CRISPRi screen for A375 and SK-MEL-2 cells. [file 13059_2023_3087_MOESM7_ESM.xlsx]

## Sheet: A375
Table S6 | sgRNA count table of CRISPRi screen in A375
sgRNA	Gene	day0_rep1	day0_rep2	day7_rep1	day7_rep2	day21_rep1	day21_rep2
s_24879	21:43172048-43172896	450	332	0	0	177	375
s_19611	19:11266260-11266980	56	15	1	0	1	0
s_33888	5:980017-980918	264	352	0	0	113	179
s_21345	19:3655525-3656491	113	156	0	0	193	182
s_2586	1:155854064-155854758	192	186	0	0	84	29
s_12894	15:100026314-100027579	282	226	0	0	93	110
s_29990	3:141578526-141579600	133	138	0	0	18	116
s_17843	17:39677448-39678914	70	42	971	440	109	97
s_25926	22:29776269-29777004	162	161	208	105	79	107
s_22426	19:46084637-46085209	205	228	0	0	225	255
s_1099	10:89419094-89420260	218	372	315	146	150	153
s_36319	7:6297300-6297769	162	367	0	364	78	83
s_567	10:29878842-29879810	157	214	0	0	96	196
s_21329	19:3606376-3608368	164	81	0	0	75	81
s_6093	1:203526986-203528319	421	382	1	264	477	673
s_25447	22:21137931-21138863	82	38	1143	475	48	18
s_5789	1:16947300-16948149	22	85	0	0	29	24
s_10626	13:114477049-114477624	135	155	0	0	40	64
s_37929	9:101337652-101338580	163	199	796	617	158	172
s_40355	N_899	24	0	0	0	0	0
s_5255	1:167078390-167079181	180	358	891	401	796	964
s_37554	8:145597004-145598435	259	409	0	0	319	420
s_13656	15:66870616-66871213	394	421	1	0	361	333
s_26178	2:233931688-233932531	42	70	0	0	78	115
s_23761	20:30262683-30263531	152	175	0	0	148	79
s_6472	1:205290334-205291205	308	138	1	45	118	170
s_39828	N_372	0	25	0	0	0	0
s_18854	17:7744773-7746477	410	451	1017	451	227	329
s_8610	12:58334620-58335831	99	91	1195	478	12	30
s_21216	19:3343657-3344588	44	39	1	0	30	0
s_25427	22:20884906-20886341	49	88	0	0	0	18
s_22521	19:46498065-46499007	525	494	0	60	867	958
s_5515	11:68095540-68096444	89	81	0	0	142	119
s_6424	1:205253584-205254429	85	101	0	0	56	27
s_20528	19:17516330-17517561	105	161	0	0	185	346
s_37499	8:145025904-145028136	297	378	0	159	279	249
s_40200	N_744	0	28	0	0	0	20
s_5963	1:17231144-17232431	187	179	0	0	136	105
s_15821	1:64696560-64697308	84	16	0	0	0	1
s_24484	20:55966098-55967028	161	105	0	0	15	18
s_2257	11:2790192-2790674	118	214	1726	1220	99	70
s_20495	19:17422706-17423178	108	54	0	0	102	78
s_28884	3:124301768-124302427	54	131	0	0	233	203
s_36282	7:5731856-5732347	170	194	0	1	158	153
s_29174	3:12525390-12526456	577	480	1259	741	604	721
s_27116	2:239896254-239896930	227	271	6	3	369	396
s_12793	14:75033160-75034056	36	127	0	0	27	45
s_31583	3:69413277-69413949	229	92	0	276	122	181
s_21238	19:3365381-3366855	310	256	0	0	322	184
s_14438	15:98825665-98826888	713	388	0	0	544	786
s_1251	10:90462700-90463443	224	174	0	0	128	127
s_39677	N_221	45	20	0	0	29	15
s_20295	19:14191712-14193069	79	41	0	0	82	78
s_24694	2:102369227-102370049	222	297	0	0	352	371
s_21817	19:41151831-41152696	166	129	1	353	63	112
s_956	10:4704813-4705904	1702	1376	603	270	1259	1323
s_25407	22:20874045-20874970	28	47	0	0	30	32
s_29133	3:12485947-12487245	500	448	0	0	407	609
s_1127	10:89482835-89483866	508	390	0	0	474	478
s_23343	19:751308-752300	128	221	0	371	155	169
s_27121	2:239896254-239896930	614	770	0	0	836	911
s_36295	7:5738998-5739886	133	147	0	0	52	50
s_27260	2:241948806-241950232	705	685	1	456	257	317
s_33541	5:179779036-179781004	408	348	0	0	672	702
s_7010	12:25101334-25102388	161	121	0	0	173	184
s_2211	11:2333049-2334211	0	0	476	252	9	0
s_37516	8:145025904-145028136	0	0	0	0	0	11
s_10097	1:28585569-28587281	91	50	0	0	52	27
s_3843	1:161676020-161677168	192	146	0	0	131	237
s_36028	7:55141594-55142244	180	130	0	0	148	271
s_11134	1:33004697-33005841	32	25	522	216	0	0
s_26299	22:35822165-35823085	305	271	0	0	197	175
s_25581	22:24198830-24200341	153	128	0	0	112	108
s_24839	21:43104479-43105245	342	450	0	0	272	352
s_27236	2:241930623-241931724	99	50	0	0	39	11
s_37402	8:144699004-144700478	500	260	0	0	439	525
s_40248	N_792	15	0	0	0	0	0
s_912	10:4322600-4323256	70	59	0	0	37	21
s_16377	17:16322090-16323737	571	504	0	0	432	535
s_21318	19:3606376-3608368	0	34	0	0	9	40
s_6967	12:24770423-24771128	48	73	0	0	15	66
s_14749	15:99883402-99884508	410	417	109	37	219	293
s_21708	19:4051592-4053261	364	366	0	0	235	399
s_17279	17:29641305-29641559	198	228	0	0	159	88
s_33464	5:179247323-179248359	189	77	0	0	21	37
s_33893	5:980017-980918	317	268	0	0	251	239
s_1543	1:11035643-11036337	104	232	0	0	210	261
s_16472	17:16924372-16925265	105	55	0	0	0	15
s_26721	22:38363862-38365475	949	920	1	492	1100	1390
s_40323	N_867	11	15	0	0	0	31
s_18165	17:44269956-44271758	241	311	0	0	269	314
s_37504	8:145025904-145028136	156	122	0	0	129	152
s_1322	1:10490075-10491372	87	242	0	0	20	30
s_2789	1:156211021-156212077	413	516	0	335	255	244
s_21333	19:3626515-3627376	149	48	0	0	37	15
s_40081	N_625	0	17	0	0	5	9
s_21429	19:39034258-39035363	432	417	1	0	178	242
s_36151	7:55766472-55767180	411	362	0	0	305	255
s_18982	17:8576729-8577774	57	61	1	0	33	22
s_13185	15:39432057-39432853	244	236	1	461	308	236
s_37902	9:101302070-101302848	136	126	0	0	234	238
s_14703	15:99742020-99743292	214	172	0	0	60	111
s_39780	N_324	0	4	0	0	0	0
s_21717	19:4057835-4059159	463	410	717	324	280	270
s_72	10:103879355-103880674	152	178	0	0	176	186
s_12794	14:75033160-75034056	208	66	1	343	87	82
s_7729	12:50287940-50288821	25	44	0	0	0	16
s_29315	3:133291952-133293543	81	112	539	220	38	59
s_31255	3:56960522-56961289	172	167	0	672	32	90
s_40321	N_865	0	0	0	0	5	0
s_20669	19:17976074-17977267	779	408	0	107	531	313
s_26741	2:238383519-238384778	0	46	1	0	24	28
s_24038	20:36722769-36723265	761	602	0	0	954	1428
s_10671	13:114539939-114541199	280	217	0	0	249	202
s_26582	22:38148204-38149176	238	117	0	0	113	93
s_6454	1:205269748-205270974	256	166	0	0	90	198
s_19831	19:11924484-11925759	262	176	0	0	31	127
s_24881	21:43172048-43172896	357	553	0	0	680	502
s_13427	15:41860463-41861112	75	128	0	0	29	65
s_23360	19:782013-782915	137	36	0	389	63	60
s_4369	1:16471517-16473703	33	56	0	0	0	0
s_5256	1:167078390-167079181	0	39	0	0	1	0
s_36263	7:5681356-5682240	227	184	0	0	134	204
s_23812	20:30864856-30865897	319	379	712	288	258	518
s_27406	2:27300960-27302024	206	236	1	248	249	194
s_18400	17:46018509-46019294	307	414	0	0	223	294
s_5711	11:69264200-69264816	1	15	0	0	0	0
s_19845	19:12075369-12076342	220	329	0	0	171	138
s_2630	1:155910385-155911661	591	339	0	0	373	342
s_25921	22:29776269-29777004	77	64	0	0	7	41
s_33485	5:179333904-179335332	37	42	63	32	0	1
s_39743	N_287	0	2	0	0	0	0
s_40229	N_773	0	1	0	0	0	0
s_20556	19:17586255-17586993	135	97	587	242	116	174
s_29137	3:12485947-12487245	421	438	0	0	313	377
s_24031	20:36720482-36721257	63	36	0	0	0	11
s_18201	17:44848074-44849524	155	107	0	0	1	0
s_33878	5:912243-913231	253	175	0	0	133	215
s_1990	11:17002988-17003926	798	453	0	0	167	209
s_16792	17:1861689-1862511	182	109	0	265	19	79
s_2729	1:156093100-156093888	234	210	0	1	129	141
s_7466	1:243882192-243883306	70	54	515	263	8	26
s_27200	2:241851096-241851817	83	53	0	0	15	19
s_8573	12:58258282-58259647	297	325	1	418	96	174
s_19892	19:12399809-12400613	142	235	0	0	40	170
s_21248	19:3396997-3397898	46	40	0	0	0	0
s_31677	3:70982032-70982979	309	365	0	257	277	264
s_33663	5:442472-443734	300	250	0	0	37	74
s_17848	17:39686126-39687071	368	325	0	304	379	362
s_35071	6:9481526-9482920	45	8	701	320	47	8
s_24709	2:102378677-102379788	245	333	0	0	154	177
s_39693	N_237	0	12	0	0	0	1
s_18427	17:46079660-46081008	74	173	0	0	113	132
s_33551	5:179779036-179781004	24	16	0	0	15	0
s_23057	19:5046290-5047020	17	127	0	0	0	18
s_21697	19:4051592-4053261	92	120	0	0	27	53
s_21110	19:2578930-2579825	172	184	0	0	146	175
s_21938	19:41731338-41732682	245	207	1167	462	95	115
s_25417	22:20874045-20874970	89	88	0	0	46	125
s_18976	17:8576729-8577774	987	620	1906	1438	526	619
s_25553	22:23863446-23864733	134	170	0	0	66	38
s_36289	7:5738998-5739886	1065	1010	2	459	964	849
s_26847	22:38433657-38435073	0	50	0	0	0	23
s_27251	2:241937469-241938701	222	258	0	0	170	178
s_2291	11:2950306-2951870	482	196	0	0	126	151
s_4555	1:16508125-16509117	389	435	0	0	485	563
s_22863	19:48835733-48837668	419	491	0	0	245	401
s_2685	1:156066240-156067191	623	476	1	785	676	692
s_744	10:3365840-3366825	432	258	815	361	388	365
s_6450	1:205267341-205267972	159	28	0	0	30	31
s_14741	15:99864069-99865069	24	0	0	0	0	0
s_2768	1:156163289-156164433	164	102	0	0	51	57
s_26640	22:38300919-38302683	16	48	0	0	60	58
s_5803	11:69669302-69670034	234	268	0	391	204	147
s_17810	17:39238519-39239235	106	61	0	0	51	70
s_37514	8:145025904-145028136	70	63	0	0	85	28
s_11166	1:33182249-33182827	230	237	0	0	397	344
s_1411	11:102096459-102097142	262	180	0	0	192	237
s_18983	17:8576729-8577774	282	292	0	0	164	163
s_5413	11:67499694-67500146	16	0	0	0	0	0
s_37452	8:145010592-145011093	84	182	867	470	78	169
s_20969	19:18942352-18943690	0	31	309	133	0	0
s_22682	19:47538458-47539506	294	324	0	0	277	236
s_26830	22:38430225-38430894	33	51	0	0	11	20
s_19013	17:932531-933021	265	272	692	319	379	265
s_31904	4:30931273-30932173	398	241	0	0	319	471
s_21726	19:40596179-40597228	37	11	0	0	0	0
s_39809	N_353	0	0	0	0	21	12
s_5509	11:68095540-68096444	188	96	408	180	47	27
s_29044	3:12476985-12477427	419	403	0	0	342	645
s_8089	12:52457753-52458376	529	424	0	385	139	141
s_34339	6:16320092-16320942	349	423	0	0	208	203
s_10526	13:113676754-113677879	38	42	0	0	45	70
s_5792	1:16947300-16948149	117	58	0	0	34	37
s_3780	1:161476043-161476838	327	451	1	0	173	291
s_1146	10:89622171-89623738	119	89	0	0	36	164
s_24051	20:36738146-36738919	285	369	0	0	282	245
s_1110	10:89430361-89431809	659	471	0	0	109	253
s_2713	1:156073801-156074238	397	148	0	0	180	201
s_29213	3:12626364-12627234	69	75	0	0	0	0
s_37463	8:145013677-145014919	640	607	0	0	481	867
s_35762	7:140267323-140267674	100	178	1	0	23	40
s_36103	7:55280415-55281197	84	228	0	0	216	169
s_5772	11:69403029-69403475	271	187	0	0	144	209
s_27208	2:241852687-241853710	21	0	0	0	0	1
s_9790	12:7340977-7342803	414	446	0	0	348	227
s_24398	20:55605679-55606817	436	343	0	0	227	206
s_24136	20:36801654-36802516	60	0	0	0	0	0
s_13411	15:41575569-41576646	309	318	0	0	231	253
s_5961	1:17231144-17232431	417	294	0	0	259	414
s_1552	1:11039449-11040555	114	103	0	0	20	58
s_471	10:124201280-124201881	509	399	0	0	353	261
s_39456	N_0	1	26	0	0	0	0
s_39944	N_488	17	0	0	0	0	0
s_9054	1:26452835-26453428	519	488	0	259	313	328
s_23738	20:30183413-30184297	320	317	0	0	346	446
s_1213	10:90013672-90014369	73	103	570	262	0	0
s_18280	17:45307011-45307804	249	303	0	0	177	96
s_8554	12:58158506-58161282	75	193	0	0	103	108
s_5659	11:69088470-69089831	148	126	0	207	21	68
s_14733	15:99790976-99792134	916	693	300	278	1114	1216
s_24514	20:56175664-56176897	203	31	0	0	41	68
s_33507	5:179604168-179604902	48	32	0	366	4	14
s_935	10:4396179-4397156	673	430	0	0	508	506
s_25863	22:29168330-29169614	129	125	0	0	10	19
s_2681	1:155976511-155977145	251	256	0	0	302	575
s_22810	19:48232084-48233299	167	167	736	363	110	97
s_22529	19:4669860-4671212	20	76	0	0	66	19
s_11769	13:98531753-98532948	20	10	0	0	0	0
s_19843	19:12075369-12076342	240	151	0	0	277	231
s_23634	20:23609533-23610294	95	68	0	0	20	37
s_16294	17:15931033-15931979	596	714	0	0	318	390
s_35785	7:140339483-140340961	44	5	0	0	0	0
s_7442	1:243432092-243433330	0	0	0	0	0	16
s_29836	3:141021034-141021969	405	217	0	0	247	294
s_39771	N_315	6	0	0	0	0	3
s_21977	19:41833392-41834057	117	94	154	80	79	16
s_9778	12:7340977-7342803	382	518	908	403	156	234
s_1424	11:102115228-102116293	100	122	0	0	123	41
s_21206	19:3343657-3344588	179	118	0	0	33	37
s_8174	12:52623918-52624606	90	121	0	0	29	66
s_735	10:3164386-3165300	232	219	0	0	107	0
s_26713	22:38363862-38365475	0	28	0	0	0	0
s_16496	17:16945051-16945892	199	199	0	0	117	127
s_32345	4:84030593-84032060	94	181	817	489	25	18
s_6091	1:203526986-203528319	126	67	0	0	74	38
s_24505	20:56175664-56176897	38	1	819	383	13	10
s_33407	5:179049804-179051764	155	122	0	0	119	88
s_4580	1:16514105-16514753	167	172	0	278	43	28
s_5684	11:69235232-69235719	193	116	0	419	39	106
s_23287	19:6720512-6721162	172	140	0	0	214	206
s_20960	19:18942352-18943690	30	58	0	0	66	77
s_27051	2:239408273-239409208	460	459	0	0	328	356
s_38917	9:84010890-84012200	383	339	0	0	243	332
s_31260	3:56960522-56961289	121	128	0	65	127	182
s_571	10:29878842-29879810	315	448	1034	500	92	116
s_18827	17:7643606-7644444	51	81	0	0	23	1
s_40010	N_554	14	0	0	0	0	4
s_20389	19:14666776-14667897	147	207	0	0	93	95
s_5637	11:69068923-69069852	25	56	0	0	31	16
s_21339	19:3626515-3627376	409	281	0	0	186	223
s_2269	11:2919539-2920445	191	397	0	0	127	145
s_1390	11:102009010-102010300	77	73	472	231	27	34
s_25947	22:30176644-30177371	54	136	771	303	39	41
s_16536	17:17054369-17055784	360	214	0	0	136	117
s_19436	19:10596439-10597214	170	140	0	0	76	83
s_12757	14:71597065-71597946	94	54	0	0	0	15
s_4518	1:16502233-16502796	38	85	0	0	35	8
s_26652	22:38300919-38302683	0	0	0	0	0	3
s_16527	17:17054369-17055784	493	409	0	0	168	256
s_6970	12:24770423-24771128	306	237	0	0	168	246
s_5786	1:16947300-16948149	3	62	0	225	10	5
s_33562	5:180229100-180230321	34	4	1	0	3	6
s_14684	15:99707489-99708609	401	432	0	0	74	61
s_30635	3:37987288-37988032	60	30	0	0	43	18
s_40130	N_674	0	0	0	0	10	0
s_26678	22:38336577-38337376	936	758	5	326	714	907
s_36223	7:5608912-5610422	25	0	0	0	0	0
s_30434	3:167990050-167990781	28	80	0	0	0	8
s_23633	20:23609533-23610294	83	24	0	0	10	0
s_8066	12:52444335-52445606	68	44	0	321	64	1
s_2631	1:155910385-155911661	488	204	726	363	146	326
s_39870	N_414	0	19	0	0	0	0
s_8606	12:58334620-58335831	177	203	303	238	165	267
s_40395	N_939	0	0	0	0	20	0
s_12488	14:54656312-54656992	72	55	0	0	0	49
s_40180	N_724	16	6	0	0	0	0
s_21950	19:41731338-41732682	200	297	667	237	267	211
s_19302	18:77793333-77794835	177	171	593	302	39	95
s_27996	2:47167361-47169281	350	323	0	0	211	276
s_24489	20:55966098-55967028	164	179	0	0	165	154
s_27198	2:241851096-241851817	402	404	0	0	188	262
s_31177	3:49966723-49967814	20	17	0	0	7	10
s_40219	N_763	0	24	0	0	12	0
s_18433	17:46079660-46081008	96	115	0	0	188	168
s_16399	17:16471941-16472906	636	736	399	167	1040	1040
s_13181	15:39432057-39432853	81	7	2	436	9	102
s_16330	17:16176649-16177825	598	559	1031	802	596	629
s_9983	1:27894658-27895910	23	19	0	0	0	0
s_23747	20:30195931-30196843	264	64	0	0	120	93
s_1433	11:102138772-102139758	99	231	0	0	24	42
s_18271	17:45307011-45307804	80	135	0	0	87	82
s_19817	19:11908839-11909850	324	218	0	0	197	161
s_30628	3:37977359-37978205	167	53	0	0	0	0
s_40315	N_859	20	20	0	0	0	17
s_5232	1:167064256-167065161	162	125	0	0	107	133
s_12021	14:105131901-105133091	279	86	0	0	72	168
s_19912	19:12443973-12444956	16	48	0	0	12	27
s_8592	12:58281853-58283765	68	75	0	0	44	0
s_39912	N_456	0	11	0	0	0	0
s_680	10:3087759-3088569	64	47	0	0	68	61
s_35223	7:100781293-100782136	375	192	390	212	509	470
s_36176	7:5588783-5589484	36	0	0	0	0	0
s_1401	11:102048678-102049545	162	62	0	428	159	220
s_40378	N_922	0	5	0	0	3	30
s_724	10:3137357-3138527	198	206	0	0	167	133
s_11342	13:37005813-37006818	79	16	0	0	0	0
s_18216	17:44848074-44849524	366	288	1	0	91	173
s_37396	8:144699004-144700478	120	163	0	0	58	137
s_1404	11:102096459-102097142	418	232	0	0	170	189
s_20246	19:13957341-13958809	9	33	0	0	70	65
s_11020	13:27131298-27132448	317	479	0	779	52	43
s_24506	20:56175664-56176897	374	322	0	1	254	157
s_11367	13:48282232-48283258	314	293	417	366	206	248
s_12865	14:75530109-75531142	506	405	1	0	104	177
s_20117	19:13213124-13213944	28	81	0	0	124	97
s_39782	N_326	0	14	0	0	0	25
s_14783	15:99982353-99983277	31	37	0	518	42	84
s_16325	17:16176649-16177825	194	88	0	0	152	241
s_10623	13:114477049-114477624	70	149	2	1	80	86
s_6243	1:204026225-204027297	297	162	0	0	94	136
s_21363	19:3700024-3700966	616	316	0	0	312	233
s_25942	22:30174862-30175394	0	22	0	0	1	0
s_21149	19:3141777-3142713	68	66	0	0	43	99
s_17297	17:29743225-29744021	899	659	0	0	561	562
s_19858	19:12163294-12164150	114	115	0	0	82	105
s_21153	19:3141777-3142713	305	355	1	1	241	288
s_18490	17:46317929-46318956	11	0	0	0	0	0
s_26650	22:38300919-38302683	194	107	1	0	35	178
s_6358	1:205059102-205059940	419	613	0	0	340	400
s_2107	11:18404895-18406349	9	0	0	0	0	0
s_10727	1:31906833-31908259	209	105	0	0	154	206
s_35723	7:140225406-140226398	48	2	0	0	6	46
s_2268	11:2919539-2920445	61	55	473	196	154	113
s_20302	19:14191712-14193069	278	190	1	0	134	109
s_10605	13:114143916-114145661	484	347	0	0	363	466
s_23140	19:5827649-5828617	821	573	676	272	563	718
s_22838	19:4870053-4870701	179	191	0	340	118	125
s_24421	20:55622363-55623668	213	128	0	0	115	105
s_30023	3:141991098-141992037	314	290	0	0	318	394
s_36243	7:5675204-5677046	16	36	0	0	6	0
s_33645	5:431074-432181	244	344	0	0	148	201
s_23942	20:35112090-35112733	324	403	0	0	117	142
s_16091	16:9141345-9142483	145	53	689	322	25	20
s_21723	19:4057835-4059159	272	281	0	0	255	170
s_33890	5:980017-980918	82	279	698	296	112	36
s_9978	1:27883308-27884855	912	604	0	0	1496	1612
s_12753	14:71584912-71585780	156	119	0	0	43	64
s_4457	1:16490613-16491407	22	1	0	0	0	0
s_21263	19:3434531-3435607	84	103	1	467	33	76
s_1215	10:90013672-90014369	48	76	0	0	17	43
s_39593	N_137	50	0	0	0	25	6
s_39686	N_230	34	0	0	0	0	0
s_21895	19:4144883-4146225	159	205	0	238	121	104
s_37903	9:101302070-101302848	345	312	7	5	75	227
s_5600	11:68924151-68925398	723	760	0	0	1324	2040
s_27639	2:28872291-28873083	60	75	0	0	72	133
s_774	10:3466315-3467188	19	10	0	0	0	24
s_644	10:30092642-30093751	300	398	0	0	180	185
s_16793	17:1861689-1862511	279	222	0	0	137	236
s_37592	8:145733851-145735705	843	821	1	392	423	950
s_1157	10:89622171-89623738	44	61	551	618	24	0
s_4335	1:16465256-16466855	536	420	0	138	254	328
s_33443	5:179245612-179247153	64	58	0	0	27	16
s_25890	22:29427226-29428173	37	116	0	183	0	4
s_11177	1:33190309-33191357	834	917	2053	1204	877	981
s_20254	19:13957341-13958809	236	193	0	0	112	171
s_16098	16:9141345-9142483	512	341	0	301	324	408
s_37547	8:145286124-145286758	134	103	0	0	133	130
s_36838	7:86946039-86946917	337	208	1	0	191	190
s_5672	11:69231878-69232729	15	84	1348	560	65	94
s_6675	12:108908546-108909660	19	0	0	0	16	12
s_10473	12:90484343-90485609	199	133	0	0	67	44
s_27234	2:241930623-241931724	117	58	0	0	2	46
s_2161	11:1974761-1976091	947	639	666	564	595	627
s_22546	19:46792170-46793133	421	379	0	0	522	789
s_39475	N_19	29	85	0	0	56	48
s_6443	1:205262957-205264044	374	326	0	0	319	281
s_22897	19:48866286-48867799	92	77	0	0	87	137
s_33873	5:912243-913231	12	20	0	0	18	37
s_25925	22:29776269-29777004	184	234	1	0	156	181
s_37553	8:145597004-145598435	735	612	0	337	287	189
s_1126	10:89482835-89483866	126	107	1	0	156	196
s_21305	19:3572428-3573021	207	8	0	0	0	1
s_9980	1:27894658-27895910	186	143	0	0	179	109
s_40184	N_728	3	22	0	0	16	5
s_36086	7:5526340-5527349	236	105	0	0	108	126
s_36246	7:5675204-5677046	400	340	730	318	369	315
s_39459	N_3	0	10	0	0	0	13
s_27262	2:241948806-241950232	175	176	0	0	185	94
s_40266	N_810	14	21	0	0	0	0
s_37474	8:145016206-145016434	16	0	0	0	9	1
s_17235	17:29151038-29152189	127	224	0	0	49	97
s_4281	11:63448396-63449635	40	114	0	0	130	91
s_26052	22:30736855-30737824	249	136	0	227	101	60
s_22519	19:46498065-46499007	165	170	1161	507	71	85
s_26578	22:38082104-38082829	10	62	0	0	1	0
s_26968	2:238806869-238807773	178	314	0	0	114	167
s_40091	N_635	1	18	0	0	42	42
s_14931	16:10964837-10965842	0	39	0	0	0	23
s_4291	11:63533888-63536810	55	1	0	0	3	15
s_14797	15:99994974-99995781	361	384	0	0	216	104
s_17685	17:38642144-38642994	478	209	0	0	230	194
s_40046	N_590	0	0	0	0	0	27
s_24649	2:101946701-101947526	146	61	0	0	26	14
s_33542	5:179779036-179781004	95	167	0	0	50	22
s_5766	11:69402312-69402868	136	347	0	0	88	220
s_9734	1:27152634-27153827	404	294	0	0	347	343
s_39985	N_529	0	0	0	0	0	2
s_5677	11:69231878-69232729	44	15	0	395	15	18
s_4577	1:16514105-16514753	282	193	0	0	370	564
s_20113	19:13213124-13213944	582	404	676	307	479	524
s_24044	20:36738146-36738919	321	188	0	0	92	130
s_18217	17:44848074-44849524	404	145	0	0	111	100
s_13447	15:41877191-41878299	376	364	1	0	270	401
s_17361	17:30115043-30115819	280	270	1018	478	165	317
s_14938	16:10964837-10965842	84	228	1	395	80	78
s_17255	17:29378972-29380113	67	118	0	0	38	5
s_12904	15:100047906-100049137	363	440	0	0	173	189
s_33660	5:442472-443734	647	410	0	0	144	121
s_19794	19:1183509-1184248	59	105	0	187	42	63
s_29526	3:134213122-134213979	570	506	56	17	337	469
s_7728	12:50287940-50288821	241	192	0	2	159	261
s_39905	N_449	0	22	0	0	0	0
s_23966	20:35473633-35474378	175	185	8	440	217	264
s_33948	6:10303733-10304693	22	37	0	0	0	0
s_908	10:4292068-4292686	43	56	0	0	30	6
s_19909	19:12443973-12444956	123	160	0	0	0	1
s_21315	19:3606376-3608368	116	247	0	0	17	20
s_37441	8:144922657-144923856	1	0	0	386	0	0
s_19864	19:12163294-12164150	494	420	0	335	239	381
s_8076	12:52455089-52456634	59	99	0	0	34	121
s_9336	12:67630658-67631482	71	56	0	0	10	0
s_28888	3:124303142-124303971	147	203	845	420	63	118
s_40262	N_806	0	23	0	0	0	4
s_25889	22:29427226-29428173	282	348	630	270	103	98
s_36331	7:6311547-6312820	491	336	1075	480	263	270
s_19896	19:12399809-12400613	399	261	0	463	135	73
s_2592	1:155862606-155863026	544	361	0	401	297	390
s_23973	20:35482757-35483365	1000	598	1	0	543	672
s_36120	7:5553006-5553988	131	74	0	0	181	72
s_33641	5:431074-432181	122	183	0	0	66	14
s_28710	3:11633974-11634291	129	229	0	0	137	191
s_26611	22:38178266-38179128	487	487	1719	1436	387	391
s_685	10:3087759-3088569	14	77	0	0	0	0
s_39493	N_37	29	0	0	0	0	0
s_14776	15:99973216-99974019	213	147	0	0	56	81
s_19629	19:11307979-11308982	40	35	0	485	0	0
s_6347	1:204958419-204959816	254	195	0	0	85	70
s_11565	13:80380816-80381593	0	12	0	0	0	0
s_16341	17:16189164-16190557	103	123	0	0	266	110
s_19934	19:1265737-1266969	34	93	0	0	0	0
s_4312	11:63533888-63536810	534	494	0	169	439	492
s_23059	19:5046290-5047020	90	20	0	0	0	0
s_1833	1:114656340-114657592	190	100	995	409	50	54
s_32448	5:1161212-1162371	75	19	557	645	17	5
s_21162	19:3154873-3155604	174	155	919	422	285	356
s_28412	3:10056917-10057614	479	1014	0	0	644	780
s_23980	20:35484346-35485363	382	181	0	0	224	272
s_10646	13:114523655-114524802	739	766	0	0	1288	1665
s_34352	6:16339124-16339743	962	711	640	291	685	961
s_6476	1:205290334-205291205	244	186	2	358	153	285
s_12445	14:52412987-52413656	78	98	0	0	66	69
s_33456	5:179247323-179248359	215	15	0	0	81	70
s_10644	13:114523655-114524802	434	597	1596	665	664	594
s_37494	8:145022378-145023103	0	13	0	0	10	0
s_2743	1:156095892-156097321	0	17	0	0	21	31
s_21436	19:39034258-39035363	619	425	0	0	412	430
s_14792	15:99994974-99995781	516	457	0	0	403	679
s_20532	19:17580218-17581614	37	36	0	0	1	0
s_26850	22:38433657-38435073	31	57	0	0	38	0
s_13697	15:67095292-67096089	56	11	0	12	0	0
s_21112	19:2578930-2579825	808	599	0	0	471	580
s_3878	11:61780132-61781464	232	263	0	0	210	307
s_16328	17:16176649-16177825	70	41	1950	902	16	42
s_31981	4:6675000-6676320	213	177	0	0	184	157
s_33646	5:431074-432181	0	0	0	0	0	16
s_29520	3:134213122-134213979	83	44	51	103	122	107
s_5857	11:69862732-69863528	47	111	0	0	0	55
s_6571	1:205512424-205513684	24	27	0	0	0	11
s_1250	10:90462700-90463443	681	629	0	282	375	591
s_2108	11:18404895-18406349	121	134	793	346	24	74
s_12183	14:105965250-105966400	192	79	0	0	74	135
s_21102	19:2543521-2544073	25	2	0	455	26	61
s_815	10:3574736-3575811	538	326	0	342	207	403
s_26579	22:38148204-38149176	83	17	0	0	15	9
s_36323	7:6297300-6297769	0	9	0	0	0	0
s_6464	1:205269748-205270974	50	86	0	0	54	36
s_35788	7:140339483-140340961	204	136	0	0	101	120
s_9479	12:68374838-68376084	785	783	0	374	727	799
s_40297	N_841	46	0	0	0	0	0
s_24650	2:101946701-101947526	117	30	0	0	16	14
s_8069	12:52455089-52456634	133	30	0	0	53	141
s_1129	10:89482835-89483866	262	88	0	0	68	110
s_356	10:123822342-123823246	49	44	0	0	17	55
s_40060	N_604	0	11	0	0	0	0
s_2267	11:2919539-2920445	271	247	0	0	186	480
s_26885	22:38568677-38569198	25	62	1	168	0	0
s_27212	2:241852687-241853710	15	126	0	0	67	90
s_40329	N_873	0	0	0	0	1	20
s_7013	12:25101334-25102388	183	165	0	0	277	285
s_10089	1:28585569-28587281	63	46	0	0	8	0
s_8604	12:58334620-58335831	159	128	1813	1347	19	29
s_12951	15:36699652-36700401	373	333	0	327	398	630
s_31482	3:58089675-58090617	104	176	802	362	66	86
s_35899	7:15601398-15602051	32	0	1	0	0	0
s_10755	1:32014197-32015823	61	103	0	0	12	30
s_26075	22:31045263-31045930	300	337	678	528	208	282
s_18182	17:44269956-44271758	316	376	1062	474	188	236
s_36842	7:86946039-86946917	47	81	0	0	111	109
s_2201	11:2333049-2334211	178	126	1	0	128	78
s_29043	3:12476985-12477427	786	968	0	0	422	637
s_19910	19:12443973-12444956	575	459	0	79	656	907
s_19639	19:11314257-11314896	240	214	0	0	25	65
s_33391	5:179049804-179051764	345	443	0	0	290	381
s_39628	N_172	0	42	0	0	33	27
s_22542	19:4669860-4671212	435	499	0	0	143	343
s_31261	3:56960522-56961289	193	165	0	0	47	9
s_40109	N_653	0	15	0	0	6	1
s_28844	3:124147573-124148498	88	58	0	0	43	12
s_18980	17:8576729-8577774	677	471	0	0	478	672
s_2645	1:155940280-155940900	1094	1145	663	607	873	1117
s_25388	22:20849609-20851216	229	166	1056	409	55	115
s_28845	3:124147573-124148498	543	473	3	0	397	424
s_24402	20:55605679-55606817	457	353	0	0	188	334
s_40214	N_758	0	0	0	0	0	25
s_20491	19:17422706-17423178	22	55	0	0	43	18
s_19314	18:77793333-77794835	106	107	0	0	79	73
s_16497	17:16945051-16945892	146	146	0	0	51	23
s_17002	17:27459983-27460707	163	150	0	0	283	249
s_35721	7:140184603-140185904	127	270	0	0	167	126
s_10747	1:32014197-32015823	926	892	0	0	836	1176
s_20665	19:17976074-17977267	347	283	0	0	134	137
s_37593	8:145733851-145735705	205	170	2	0	202	360
s_6440	1:205262957-205264044	41	34	0	0	98	67
s_36240	7:5675204-5677046	472	431	633	701	133	249
s_26629	22:38294391-38295266	360	328	0	0	97	64
s_25058	2:157197770-157199455	19	41	0	0	2	39
s_16326	17:16176649-16177825	65	33	0	0	12	18
s_1120	10:89430361-89431809	667	538	624	253	544	543
s_18439	17:46100855-46102292	477	239	0	0	152	234
s_25433	22:20884906-20886341	296	239	427	212	133	335
s_19309	18:77793333-77794835	32	22	0	0	0	1
s_23379	19:796760-797977	248	100	654	358	207	28
s_316	10:123670112-123671016	952	790	0	2	431	561
s_681	10:3087759-3088569	235	191	0	0	272	285
s_26724	22:38363862-38365475	410	359	1	0	193	198
s_25432	22:20884906-20886341	144	141	0	0	79	84
s_28003	2:47167361-47169281	134	122	0	0	37	7
s_19437	19:10596439-10597214	804	719	0	0	573	731
s_21818	19:41151831-41152696	233	268	0	433	219	237
s_35459	7:116363907-116365152	462	357	1	0	54	125
s_27217	2:241852687-241853710	168	85	0	132	77	89
s_1449	11:102187780-102188509	624	477	0	0	119	283
s_26780	22:38395350-38396314	31	0	0	0	0	0
s_25430	22:20884906-20886341	133	147	0	396	134	147
s_33404	5:179049804-179051764	65	90	0	1	0	0
s_12764	14:71597065-71597946	141	114	0	0	10	10
s_4363	1:16471517-16473703	62	84	0	0	1	33
s_36189	7:5594614-5595340	19	12	0	0	9	4
s_1206	10:90003533-90004140	234	90	0	0	35	11
s_12878	14:75632585-75633248	58	10	0	0	0	24
s_35105	6:99841334-99842205	250	138	0	0	187	112
s_10729	1:31906833-31908259	294	98	0	0	159	248
s_25948	22:30176644-30177371	412	495	894	412	522	515
s_26709	22:38363862-38365475	26	22	0	0	20	24
s_11770	13:98531753-98532948	7	44	24	548	10	36
s_21434	19:39034258-39035363	296	288	0	0	177	220
s_36307	7:5862199-5863187	362	254	0	285	267	321
s_26707	22:38363862-38365475	73	77	1522	729	38	29
s_27058	2:239413770-239414681	303	217	964	453	245	349
s_11111	1:32957718-32958583	232	82	0	1	59	26
s_10720	1:31869813-31871033	430	682	1	0	467	601
s_34064	6:130923224-130924069	65	32	2	505	1	6
s_29068	3:12477663-12478588	91	129	0	0	46	28
s_19316	19:10231383-10231889	0	3	0	0	0	1
s_24834	21:43104479-43105245	85	18	0	0	100	66
s_23361	19:782013-782915	333	446	0	0	425	770
s_33547	5:179779036-179781004	286	78	0	0	161	229
s_35757	7:140264316-140265050	348	286	0	0	277	351
s_12947	15:36699652-36700401	26	15	0	430	21	31
s_25914	22:29739929-29740665	236	126	0	0	625	775
s_19796	19:1183509-1184248	122	166	1009	446	95	62
s_22814	19:48232084-48233299	12	18	0	0	15	12
s_16289	17:15931033-15931979	227	179	770	336	16	55
s_1426	11:102123182-102123525	593	588	1	425	427	440
s_10741	1:32014197-32015823	263	383	46	475	173	194
s_16395	17:16471941-16472906	407	565	1	0	420	495
s_10462	12:90484343-90485609	111	38	0	0	0	0
s_21287	19:3536303-3537573	200	143	0	0	176	130
s_4095	11:62413441-62414580	215	265	121	47	226	257
s_27059	2:239413770-239414681	94	115	0	2	82	96
s_14691	15:99725513-99726502	0	0	0	0	0	28
s_25912	22:29739929-29740665	465	231	444	993	149	177
s_21097	19:2540651-2541236	32	69	4	453	26	10
s_23141	19:5827649-5828617	409	390	0	0	461	528
s_18832	17:7677267-7678089	902	708	348	208	298	399
s_33504	5:179604168-179604902	158	127	0	0	124	113
s_26823	22:38427330-38428024	29	29	0	0	0	0
s_21115	19:2578930-2579825	294	260	1537	677	257	164
s_8068	12:52455089-52456634	103	29	0	0	5	0
s_29759	3:138327067-138328355	200	254	0	0	234	395
s_15818	1:64696560-64697308	460	339	817	380	407	856
s_4278	11:63448396-63449635	53	153	0	0	1	0
s_27202	2:241851096-241851817	202	165	0	0	43	33
s_24067	20:36754652-36756023	74	64	0	1	0	21
s_26932	22:38636729-38637400	291	300	0	0	366	375
s_7229	1:229073491-229074602	149	122	0	0	162	132
s_39994	N_538	16	0	0	0	8	0
s_6303	1:204167635-204168402	145	138	0	215	114	232
s_13370	15:41233603-41234856	286	201	629	280	146	53
s_4010	11:62239372-62240518	567	593	0	333	329	691
s_37410	8:144699004-144700478	125	66	0	0	50	61
s_2750	1:156095892-156097321	279	65	0	0	40	72
s_6413	1:205216359-205217253	282	114	0	0	104	72
s_22818	19:48248407-48249142	15	22	0	0	7	16
s_25954	22:30194853-30195812	37	28	1222	556	12	0
s_8553	12:58158506-58161282	160	230	0	0	286	260
s_24128	20:36796407-36797124	251	225	1543	740	88	117
s_4378	1:16471517-16473703	261	290	0	0	136	147
s_14772	15:99973216-99974019	487	248	1167	566	159	200
s_35708	7:140184603-140185904	249	273	0	0	170	338
s_39725	N_269	16	13	0	0	0	0
s_16320	17:16176649-16177825	180	231	0	302	592	590
s_8857	12:6287982-6288888	94	90	0	0	118	84
s_32183	4:7651404-7652540	683	670	0	757	696	761
s_39503	N_47	0	10	0	0	7	0
s_21673	19:40336562-40337457	298	188	0	0	44	5
s_19949	19:1268990-1269747	211	354	0	0	186	278
s_27168	2:241309013-241310002	135	206	1	0	117	166
s_29981	3:141578526-141579600	271	253	0	0	111	125
s_18154	17:44178153-44179057	61	75	492	201	114	120
s_37585	8:145653250-145655028	252	336	1	0	280	319
s_13186	15:39437940-39438530	405	272	0	0	458	612
s_2292	11:2950306-2951870	317	179	0	0	34	69
s_12441	14:52396682-52397506	245	135	0	0	25	24
s_37108	8:127963209-127964245	72	160	0	0	12	97
s_13698	15:67095292-67096089	71	49	0	0	45	89
s_27254	2:241937469-241938701	96	148	0	0	209	285
s_9472	12:68374838-68376084	175	196	0	155	133	145
s_10093	1:28585569-28587281	93	37	0	0	0	13
s_13644	15:66857794-66858680	80	129	0	0	30	0
s_6415	1:205227818-205228357	925	743	140	137	718	1037
s_33874	5:912243-913231	80	26	1	432	18	10
s_22540	19:4669860-4671212	312	295	0	0	250	151
s_12751	14:71584912-71585780	54	59	0	0	37	63
s_9482	12:68374838-68376084	497	475	1	564	196	327
s_37527	8:145050252-145051684	90	67	999	458	53	34
s_37537	8:145050252-145051684	318	339	0	0	222	261
s_22155	19:42787445-42788638	317	263	520	237	197	244
s_20523	19:17516330-17517561	62	40	0	0	4	0
s_39784	N_328	25	13	0	0	24	0
s_18835	17:7677267-7678089	241	251	0	297	204	208
s_5417	11:67499694-67500146	153	173	0	0	132	135
s_21173	19:3171884-3172577	218	180	0	0	46	123
s_20616	19:17829869-17830542	492	423	713	333	344	421
s_37925	9:101337652-101338580	45	32	1	417	0	0
s_39508	N_52	14	22	0	0	1	4
s_2687	1:156066240-156067191	160	100	982	465	118	183
s_28862	3:124248713-124250189	51	32	0	0	14	7
s_8079	12:52455089-52456634	133	221	1146	493	262	312
s_23053	19:5046290-5047020	237	166	0	0	111	213
s_1984	11:17002988-17003926	267	238	0	0	115	189
s_37462	8:145013677-145014919	1	11	0	0	0	0
s_7726	12:50287940-50288821	1130	1422	252	1506	783	1011
s_11767	13:98531753-98532948	58	169	0	0	145	95
s_966	10:4704813-4705904	237	103	0	0	36	46
s_11100	13:27927120-27928100	558	432	0	0	295	265
s_20207	19:13740401-13741105	325	195	2	443	94	139
s_27117	2:239896254-239896930	1008	723	2	273	873	1107
s_21705	19:4051592-4053261	305	353	0	0	283	294
s_6299	1:204167635-204168402	285	292	992	857	129	194
s_1156	10:89622171-89623738	87	33	0	0	45	57
s_9992	1:27894658-27895910	269	203	0	0	198	227
s_13752	15:67248373-67249212	250	246	0	0	260	188
s_5618	11:68933853-68934557	384	352	0	0	205	281
s_9339	12:67630658-67631482	157	102	0	0	13	54
s_26969	2:238806869-238807773	53	19	0	0	0	0
s_8356	12:53386518-53387582	530	424	0	0	459	550
s_6469	1:205290334-205291205	265	216	1777	705	201	252
s_37576	8:145653250-145655028	105	56	0	0	55	54
s_21703	19:4051592-4053261	507	269	493	198	336	442
s_4364	1:16471517-16473703	85	48	0	0	0	21
s_33503	5:179604168-179604902	0	21	0	0	0	0
s_29308	3:133291952-133293543	20	26	0	0	94	11
s_17689	17:38642144-38642994	170	187	0	0	72	65
s_13819	15:67357367-67358521	175	91	0	0	100	83
s_25891	22:29427226-29428173	105	128	3	385	65	85
s_566	10:29878842-29879810	636	451	0	0	459	638
s_18155	17:44178153-44179057	184	199	0	0	48	29
s_5513	11:68095540-68096444	292	166	0	0	72	111
s_33546	5:179779036-179781004	53	20	0	0	0	16
s_24517	20:56175664-56176897	59	35	614	577	14	0
s_25405	22:20849609-20851216	20	33	0	0	0	0
s_2786	1:156211021-156212077	93	65	0	0	0	16
s_17798	17:39216352-39217023	68	82	0	0	1	51
s_19305	18:77793333-77794835	28	55	0	0	0	0
s_39821	N_365	165	57	0	0	36	29
s_2654	1:155952838-155953906	165	84	160	90	53	6
s_33593	5:343516-344549	27	60	0	0	14	10
s_40322	N_866	0	39	0	0	0	11
s_24225	20:54933632-54935510	209	125	0	379	90	74
s_8181	12:52637165-52638595	512	436	7	624	278	436
s_31987	4:6675000-6676320	280	221	0	0	157	149
s_18390	17:46012054-46012734	138	64	648	674	23	6
s_37471	8:145013677-145014919	191	181	0	0	48	32
s_33481	5:179333904-179335332	701	861	1048	548	427	547
s_19542	19:11070940-11072170	364	304	0	0	519	672
s_12188	14:105965250-105966400	216	120	699	296	6	24
s_18156	17:44178153-44179057	33	11	0	0	0	0
s_19913	19:12443973-12444956	126	68	787	385	0	57
s_16304	17:16118140-16119351	340	401	0	0	272	385
s_28413	3:10056917-10057614	368	313	0	0	308	447
s_18288	17:45317117-45317999	106	0	0	0	20	16
s_7725	12:50287940-50288821	32	49	0	0	12	35
s_40389	N_933	0	0	0	0	5	0
s_40054	N_598	0	10	0	0	6	0
s_20533	19:17580218-17581614	14	0	0	0	10	15
s_27647	2:28881136-28881582	835	977	0	0	1296	1687
s_13423	15:41860463-41861112	204	336	0	1	199	221
s_2666	1:155958855-155959665	730	407	748	341	514	387
s_37406	8:144699004-144700478	274	284	0	0	122	86
s_7757	12:50580802-50581691	281	316	0	119	387	404
s_22555	19:46792170-46793133	188	130	0	0	55	32
s_37111	8:127963209-127964245	175	157	0	191	181	298
s_24406	20:55614541-55615010	358	225	326	163	636	502
s_8055	12:52444335-52445606	30	19	0	128	15	11
s_39796	N_340	22	55	0	0	13	0
s_29761	3:138327067-138328355	22	0	0	0	0	0
s_35750	7:140264316-140265050	36	9	0	0	0	0
s_23197	19:610456-611961	10	63	0	0	17	37
s_5651	11:69088470-69089831	232	110	0	0	144	170
s_6390	1:205168287-205169363	454	300	581	496	247	512
s_28824	3:12381066-12381847	288	167	0	0	46	169
s_5690	11:69251722-69252344	421	411	681	553	319	481
s_12859	14:75530109-75531142	434	416	3	0	86	170
s_21098	19:2540651-2541236	41	77	0	0	4	28
s_25261	2:212916859-212917860	127	142	0	1	165	273
s_3568	1:160967175-160967445	342	208	1	0	94	274
s_1196	10:89986509-89987396	108	11	796	342	128	148
s_36259	7:5681356-5682240	304	188	0	0	350	305
s_19438	19:10596439-10597214	114	135	0	0	6	10
s_40418	N_962	10	12	0	0	2	0
s_21326	19:3606376-3608368	8	18	0	0	0	0
s_10718	1:31869813-31871033	47	80	0	0	7	33
s_12908	15:100047906-100049137	66	14	878	378	22	0
s_23962	20:35473633-35474378	312	221	1	350	163	171
s_27402	2:27300960-27302024	273	247	0	1	108	225
s_36348	7:6357358-6358099	69	154	576	283	118	123
s_17236	17:29151038-29152189	356	154	0	0	166	259
s_37598	8:145733851-145735705	21	89	0	0	22	19
s_36338	7:6311547-6312820	630	723	0	218	399	288
s_10104	1:28585569-28587281	85	194	2	161	44	148
s_24391	20:55605679-55606817	63	96	0	0	19	1
s_14456	15:98835577-98836105	44	27	0	0	57	17
s_36252	7:5675204-5677046	89	104	0	0	38	67
s_26677	22:38336577-38337376	542	367	0	0	391	401
s_1467	11:102473722-102474639	211	82	0	396	64	63
s_40306	N_850	10	13	0	0	0	0
s_26981	2:238868496-238869046	188	264	0	0	110	135
s_5668	11:69167323-69168073	118	75	2	341	67	113
s_28919	3:12436180-12437511	401	267	0	0	148	182
s_14774	15:99973216-99974019	92	167	0	364	222	174
s_17794	17:39216352-39217023	112	135	0	0	73	103
s_6514	1:205446608-205447682	279	208	0	0	132	96
s_11364	13:48282232-48283258	17	51	211	109	5	0
s_19638	19:11314257-11314896	464	398	1	173	150	198
s_23052	19:5046290-5047020	19	31	0	0	0	47
s_25410	22:20874045-20874970	312	388	381	823	239	283
s_24951	21:43735519-43736117	171	222	7	68	265	119
s_40024	N_568	0	21	0	0	0	0
s_28841	3:124147573-124148498	433	372	1	1	217	275
s_12032	14:105131901-105133091	127	155	0	0	127	174
s_4515	1:16502233-16502796	349	247	1	576	144	119
s_6414	1:205227818-205228357	383	292	288	135	247	251
s_14798	15:99994974-99995781	318	198	482	355	215	293
s_3004	1:156915888-156916792	793	493	0	0	470	566
s_33661	5:442472-443734	126	205	0	473	90	91
s_27642	2:28872291-28873083	624	484	0	0	404	525
s_5514	11:68095540-68096444	351	394	0	0	156	191
s_906	10:4292068-4292686	450	491	765	325	349	234
s_29211	3:12626364-12627234	155	295	0	0	363	404
s_40303	N_847	0	0	0	0	0	4
s_2647	1:155940280-155940900	0	21	0	295	0	0
s_22832	19:48613648-48614242	204	191	0	393	11	0
s_39610	N_154	49	10	0	0	0	4
s_24055	20:36745836-36746607	336	171	0	4	59	45
s_18441	17:46100855-46102292	14	6	0	167	0	0
s_28699	3:11632650-11633407	284	387	0	345	353	346
s_8565	12:58258282-58259647	168	126	0	316	91	81
s_29175	3:12525390-12526456	305	255	0	0	441	626
s_8860	12:6287982-6288888	769	439	1	305	419	391
s_12907	15:100047906-100049137	38	41	0	0	26	9
s_3849	1:161676020-161677168	632	564	0	0	353	536
s_20529	19:17516330-17517561	105	232	0	0	94	91
s_16379	17:16322090-16323737	47	26	0	0	19	18
s_35065	6:9481526-9482920	68	165	0	0	25	60
s_30771	3:48282228-48282985	194	220	469	186	94	168
s_12189	14:105965250-105966400	245	178	0	261	57	30
s_670	10:3027944-3028439	217	132	0	0	62	52
s_5572	11:68847780-68848366	21	111	0	0	44	45
s_1441	11:102187780-102188509	617	543	0	0	581	746
s_33340	5:158886876-158887624	206	167	0	783	357	337
s_11014	13:27131298-27132448	137	38	0	0	68	94
s_20545	19:17580218-17581614	369	221	0	0	402	254
s_14673	15:99663594-99664694	502	284	505	181	384	517
s_22831	19:48613648-48614242	226	212	0	0	149	115
s_11180	1:33190309-33191357	441	449	0	0	571	563
s_25060	2:157197770-157199455	170	173	0	787	74	195
s_23018	19:5036714-5037776	262	281	0	0	247	161
s_14672	15:99663594-99664694	387	521	0	0	246	381
s_592	10:29924619-29925527	454	311	0	0	146	317
s_4503	1:16499461-16500414	294	385	266	101	403	491
s_11098	13:27927120-27928100	206	203	3	0	174	88
s_1137	10:89602804-89603189	82	22	5	486	0	0
s_1438	11:102138772-102139758	534	434	0	1	385	467
s_831	10:3782096-3783068	65	9	0	0	8	11
s_36332	7:6311547-6312820	81	72	0	0	69	95
s_684	10:3087759-3088569	198	98	565	278	171	107
s_15816	1:64696560-64697308	332	253	0	0	225	298
s_16404	17:16556399-16557403	184	162	0	0	54	82
s_7008	12:25101334-25102388	356	243	710	300	131	223
s_40448	N_992	6	20	0	0	0	0
s_36159	7:55766472-55767180	366	256	732	310	284	397
s_2064	11:1793415-1794701	338	370	0	0	302	494
s_2763	1:156163289-156164433	131	42	0	0	1	1
s_26878	22:38531156-38531752	0	58	0	0	0	0
s_2672	1:155958855-155959665	77	135	0	75	232	293
s_12251	14:51428369-51429275	115	103	0	0	146	130
s_13749	15:67248373-67249212	498	233	0	0	338	494
s_9832	1:27413896-27414799	210	137	0	0	97	87
s_1186	10:89912175-89913031	20	33	0	0	17	0
s_2715	1:156083703-156084723	595	561	0	0	343	515
s_9733	1:27152634-27153827	413	375	456	228	353	462
s_17009	17:27466969-27467964	435	371	0	0	289	362
s_33640	5:424535-425267	23	26	0	1	10	9
s_19931	19:1265737-1266969	699	547	0	0	233	296
s_2697	1:156072584-156073740	419	240	406	212	51	58
s_4016	11:62239372-62240518	357	324	0	0	224	283
s_19634	19:11314257-11314896	46	9	1	345	5	22
s_1177	10:89875711-89876693	0	31	0	0	0	0
s_19307	18:77793333-77794835	1	1	0	0	0	0
s_18277	17:45307011-45307804	423	183	0	0	350	508
s_2071	11:1799442-1800209	19	0	0	0	0	0
s_1372	11:101741087-101741826	137	126	0	0	111	157
s_36020	7:55133246-55133901	239	168	0	0	62	74
s_10099	1:28585569-28587281	306	301	0	470	283	339
s_1167	10:89764079-89764926	23	27	1	0	28	20
s_21949	19:41731338-41732682	215	147	258	115	159	122
s_29212	3:12626364-12627234	18	25	0	0	0	0
s_7802	12:50783874-50784588	82	61	450	181	0	14
s_24825	21:43097889-43099528	136	52	0	0	8	0
s_822	10:3581257-3581656	277	312	1594	673	306	504
s_31181	3:49966723-49967814	391	554	0	0	305	385
s_35106	6:99841334-99842205	244	366	396	442	213	324
s_20503	19:17459333-17459962	327	309	880	408	104	104
s_26866	2:238512166-238512959	599	522	0	0	636	757
s_21898	19:4144883-4146225	155	61	1	421	0	0
s_26734	2:238368141-238368997	105	60	0	2	50	91
s_6092	1:203526986-203528319	123	110	0	0	15	45
s_40110	N_654	4	9	0	0	0	21
s_35739	7:140240996-140242391	809	756	1	166	412	512
s_12953	15:36699652-36700401	29	55	3	0	46	136
s_25341	22:20050016-20050655	189	115	0	0	28	26
s_39561	N_105	0	20	0	0	0	7
s_39908	N_452	171	225	0	0	219	215
s_31679	3:70982032-70982979	224	127	0	0	14	71
s_29749	3:138327067-138328355	10	0	0	24	0	0
s_35756	7:140264316-140265050	226	102	0	0	59	12
s_23628	20:23603237-23603931	332	265	644	590	237	422
s_22150	19:42787445-42788638	51	147	1	0	188	79
s_26330	22:35902088-35902981	63	92	0	0	0	41
s_2156	11:1974761-1976091	25	12	0	0	82	58
s_21235	19:3365381-3366855	182	31	0	0	36	135
s_5570	11:68847780-68848366	56	86	0	0	19	0
s_26950	2:238774265-238775435	296	259	0	1	143	203
s_26971	2:238806869-238807773	379	409	326	358	228	155
s_31980	4:6675000-6676320	373	256	4	833	108	72
s_645	10:30092642-30093751	46	44	0	0	0	25
s_31976	4:6675000-6676320	432	288	0	0	202	263
s_28002	2:47167361-47169281	238	169	0	0	33	29
s_18447	17:46100855-46102292	11	0	0	0	0	0
s_23054	19:5046290-5047020	186	116	0	0	79	172
s_36190	7:5601659-5603522	741	812	0	0	462	845
s_6787	1:216018469-216019343	176	177	0	0	149	329
s_9118	12:6539442-6540678	328	345	353	576	135	308
s_18446	17:46100855-46102292	47	47	0	186	26	22
s_39820	N_364	0	42	0	0	12	4
s_33533	5:179779036-179781004	261	275	736	315	297	411
s_10643	13:114523655-114524802	0	10	0	0	0	0
s_21350	19:3655525-3656491	161	172	0	437	143	150
s_5253	1:167078390-167079181	338	297	608	293	96	204
s_24793	21:43032847-43033470	803	624	125	51	460	681
s_776	10:3466315-3467188	269	188	152	61	259	246
s_13446	15:41877191-41878299	73	90	0	0	56	117
s_21168	19:3163016-3163777	302	296	0	438	365	423
s_20303	19:14191712-14193069	66	113	515	268	13	6
s_24212	20:54933632-54935510	81	60	0	0	28	43
s_29062	3:12477663-12478588	382	146	946	423	118	260
s_35222	7:100781293-100782136	152	71	1	30	25	0
s_16093	16:9141345-9142483	158	212	0	0	56	55
s_3790	1:161482514-161483076	72	71	0	368	33	47
s_6438	1:205262957-205264044	36	2	0	0	27	28
s_31272	3:57008286-57009208	213	371	0	0	324	424
s_20961	19:18942352-18943690	48	0	414	199	0	0
s_35760	7:140267323-140267674	395	301	782	299	512	596
s_24950	21:43735519-43736117	39	53	0	0	9	0
s_27171	2:241309013-241310002	4	7	0	0	0	1
s_40113	N_657	0	18	0	0	9	23
s_40446	N_990	12	0	0	0	0	0
s_25428	22:20884906-20886341	219	168	0	0	155	171
s_9729	1:27152634-27153827	66	38	0	0	62	69
s_5616	11:68933853-68934557	180	211	818	703	53	92
s_24066	20:36754652-36756023	65	118	0	0	264	202
s_2778	1:156211021-156212077	51	41	0	0	24	7
s_10618	13:114143916-114145661	888	754	1579	728	558	922
s_27105	2:239869895-239870793	559	557	0	0	1212	1496
s_23739	20:30183413-30184297	285	381	0	0	299	351
s_35759	7:140267323-140267674	767	390	6	666	216	412
s_31634	3:69836247-69837207	1133	1270	0	1	654	1412
s_19824	19:11924484-11925759	113	112	0	0	16	60
s_7244	1:229080472-229081365	269	162	0	0	29	130
s_40131	N_675	21	27	0	0	90	0
s_25574	22:24198830-24200341	354	375	0	308	533	380
s_18981	17:8576729-8577774	89	101	1	228	57	71
s_10663	13:114539939-114541199	150	115	0	0	59	70
s_11156	1:33167862-33169950	42	21	0	0	42	0
s_33823	5:67729782-67730708	32	30	0	0	15	17
s_10734	1:31906833-31908259	729	549	5	845	240	318
s_31489	3:69100548-69102044	95	73	0	0	60	23
s_36023	7:55133246-55133901	209	242	0	0	71	112
s_23731	20:30181037-30181878	111	156	0	1	40	95
s_10463	12:90484343-90485609	402	274	1	219	236	343
s_797	10:3558125-3559076	233	201	0	2	349	292
s_21889	19:4130856-4131849	564	419	1	0	385	399
s_11981	13:99629923-99630936	107	168	0	0	26	30
s_37440	8:144922657-144923856	73	83	0	0	10	26
s_26980	2:238868496-238869046	154	53	0	0	136	175
s_4450	1:16490613-16491407	248	387	0	0	95	56
s_32177	4:7632160-7633375	722	528	1125	490	254	294
s_10697	1:31779051-31779790	538	550	0	0	484	505
s_17828	17:39677448-39678914	122	169	0	0	128	263
s_10640	13:114487522-114488843	363	270	1066	478	295	414
s_16155	17:1325981-1326684	398	370	1313	870	394	470
s_25963	22:30194853-30195812	126	197	0	0	101	233
s_19547	19:11070940-11072170	641	604	479	218	298	410
s_19298	18:77793333-77794835	47	126	0	0	75	110
s_23380	19:796760-797977	298	345	0	0	225	376
s_18464	17:46114194-46115541	480	404	0	0	281	280
s_39706	N_250	0	0	0	0	0	5
s_26888	2:238581689-238582764	70	9	0	0	38	49
s_18991	17:8584178-8585012	46	8	0	1	27	22
s_491	10:124220468-124221946	683	326	0	0	181	229
s_24046	20:36738146-36738919	351	396	0	0	116	178
s_19019	17:942724-944124	703	487	1	79	379	459
s_14455	15:98835577-98836105	372	300	0	0	133	105
s_2758	1:156099686-156100413	82	77	0	0	36	105
s_7721	12:50287940-50288821	14	0	0	0	0	0
s_1844	1:114656340-114657592	191	117	0	0	93	144
s_25366	22:20230897-20231541	162	228	797	495	111	180
s_18475	1:7461827-7462604	386	204	758	324	200	229
s_22827	19:48613648-48614242	331	248	0	0	355	418
s_4092	11:62413441-62414580	67	166	0	0	59	118
s_24043	20:36722769-36723265	56	154	0	0	6	18
s_22844	19:48824523-48825662	210	246	0	0	124	60
s_37484	8:145016693-145017947	577	477	1531	1011	377	317
s_6073	1:203503411-203504232	1041	1101	813	369	608	1107
s_26574	22:38082104-38082829	23	0	0	0	0	0
s_5654	11:69088470-69089831	112	88	0	0	1	55
s_21707	19:4051592-4053261	79	94	0	0	67	51
s_27222	2:241860623-241861485	170	133	0	0	180	248
s_16827	17:1952692-1953917	267	235	0	0	55	91
s_756	10:3381520-3382288	324	388	384	210	257	323
s_10721	1:31869813-31871033	56	1	0	0	39	15
s_37405	8:144699004-144700478	350	231	0	0	114	121
s_33659	5:442472-443734	173	82	0	0	37	16
s_6368	1:205141748-205142322	127	180	1	0	138	277
s_6468	1:205290334-205291205	36	46	0	0	0	0
s_20114	19:13213124-13213944	83	166	0	2	43	161
s_6449	1:205267341-205267972	134	136	0	0	113	63
s_16324	17:16176649-16177825	329	207	0	682	34	19
s_29755	3:138327067-138328355	98	174	0	0	159	258
s_17362	17:30115043-30115819	310	260	0	0	247	284
s_22035	1:94245069-94245954	198	211	654	306	77	136
s_37588	8:145733851-145735705	288	137	0	369	91	151
s_763	10:3441030-3441765	101	253	6	712	182	192
s_4259	11:63350573-63351260	476	391	0	0	208	321
s_20522	19:17516330-17517561	16	15	0	0	0	0
s_40051	N_595	21	0	0	0	0	25
s_27410	2:27300960-27302024	1414	1139	3	288	806	938
s_21255	19:3434531-3435607	76	112	0	0	83	44
s_26853	22:38433657-38435073	514	493	0	0	124	221
s_1166	10:89764079-89764926	124	58	0	0	48	24
s_28708	3:11633974-11634291	33	11	0	331	67	124
s_23019	19:5036714-5037776	235	276	0	0	92	96
s_21229	19:3365381-3366855	358	153	0	0	117	297
s_1436	11:102138772-102139758	146	226	0	0	209	297
s_2314	11:2961519-2962914	126	62	0	0	52	26
s_33435	5:179245612-179247153	376	149	0	0	126	294
s_40162	N_706	12	17	0	0	0	33
s_8478	12:58023430-58024269	37	147	706	675	24	26
s_36183	7:5594614-5595340	11	56	0	0	150	96
s_12714	14:65822935-65823842	585	390	0	0	245	425
s_12185	14:105965250-105966400	17	39	0	1	0	1
s_33398	5:179049804-179051764	634	323	941	722	97	186
s_40108	N_652	0	0	0	0	0	13
s_25872	22:29384851-29385847	22	29	0	0	0	0
s_24109	20:36785939-36786395	286	176	0	1	169	165
s_35231	7:100805870-100807051	165	108	0	0	215	199
s_26820	22:38413425-38413863	102	73	0	0	28	27
s_18444	17:46100855-46102292	85	96	0	0	63	52
s_1406	11:102096459-102097142	98	68	0	147	58	131
s_25399	22:20849609-20851216	376	315	0	0	61	94
s_485	10:124220468-124221946	1255	507	694	306	850	985
s_33405	5:179049804-179051764	14	31	0	0	0	0
s_21866	19:41303886-41305674	295	246	0	0	87	74
s_6426	1:205253584-205254429	10	21	0	0	6	46
s_4300	11:63533888-63536810	223	127	0	0	14	76
s_36261	7:5681356-5682240	21	53	0	0	0	27
s_33583	5:310578-311557	186	198	0	0	61	97
s_29163	3:12512305-12513206	315	380	731	400	302	364
s_15382	16:3063094-3063745	65	35	0	0	34	18
s_1549	1:11035643-11036337	465	261	0	0	266	360
s_21882	19:4130856-4131849	575	512	0	0	402	677
s_6345	1:204958419-204959816	98	103	0	0	89	146
s_26959	2:238782678-238783818	448	196	3	385	90	120
s_26807	22:38411939-38413249	213	150	0	302	148	129
s_682	10:3087759-3088569	145	193	0	0	137	140
s_16369	17:16322090-16323737	701	312	1	0	496	541
s_4549	1:16508125-16509117	404	343	1	0	245	277
s_33880	5:912243-913231	146	130	0	0	149	156
s_4289	11:63533888-63536810	47	22	0	0	7	0
s_18505	17:46321481-46322039	42	142	0	0	142	78
s_21111	19:2578930-2579825	80	14	0	0	0	37
s_37909	9:101313822-101315123	38	40	547	275	0	12
s_14924	16:10956165-10956839	70	89	0	0	268	266
s_30634	3:37987288-37988032	338	237	728	374	78	174
s_2720	1:156083703-156084723	436	410	281	506	259	449
s_2564	1:155829075-155830573	605	426	0	0	317	355
s_39795	N_339	62	36	0	0	28	17
s_23513	19:9929384-9930760	537	438	1	340	196	146
s_26626	22:38294391-38295266	232	169	0	0	229	191
s_17171	17:28705522-28706618	252	368	0	0	106	240
s_3985	11:62225741-62226230	283	178	0	0	151	100
s_15527	1:6361123-6362562	41	36	0	0	16	6
s_28456	3:10399258-10399975	673	383	0	0	456	642
s_11437	13:49378958-49379848	128	119	0	0	13	23
s_35299	7:115956921-115957919	170	80	0	0	42	53
s_37600	8:145733851-145735705	213	109	0	0	42	46
s_17365	17:30115043-30115819	74	98	1190	544	77	169
s_1409	11:102096459-102097142	162	26	0	0	10	0
s_25451	22:21137931-21138863	285	344	0	0	139	236
s_16366	17:16322090-16323737	374	513	0	0	700	646
s_17281	17:29645182-29645793	560	425	0	311	417	532
s_20239	19:13947666-13948172	0	32	0	0	115	25
s_17992	17:42986976-42987581	188	146	0	0	53	85
s_25748	22:24948764-24949338	213	264	0	0	155	224
s_6088	1:203526986-203528319	1190	1082	553	471	816	996
s_21285	19:3536303-3537573	0	64	0	0	0	59
s_30777	3:48282228-48282985	471	177	0	0	93	74
s_2115	11:18404895-18406349	658	684	1	0	145	350
s_23762	20:30262683-30263531	440	289	1	859	310	242
s_1195	10:89986509-89987396	155	54	0	0	0	0
s_25579	22:24198830-24200341	125	73	0	0	99	149
s_37518	8:145025904-145028136	130	98	0	0	63	155
s_8579	12:58281853-58283765	160	113	0	0	223	135
s_37540	8:145050252-145051684	259	153	384	176	93	137
s_9337	12:67630658-67631482	26	0	0	0	0	0
s_6405	1:205216359-205217253	149	355	0	0	208	191
s_36097	7:55280415-55281197	61	25	0	0	0	11
s_28851	3:124248713-124250189	285	565	0	0	227	280
s_25345	22:20050016-20050655	286	130	0	0	111	127
s_26752	2:238383519-238384778	132	140	774	311	15	25
s_12791	14:75033160-75034056	27	0	0	0	8	0
s_25408	22:20874045-20874970	202	307	0	0	129	110
s_16097	16:9141345-9142483	109	49	2	459	74	62
s_31638	3:69840105-69840580	124	143	0	238	34	73
s_25896	22:29505479-29506230	79	119	905	422	36	32
s_26762	22:38391901-38392740	172	96	0	0	59	49
s_14936	16:10964837-10965842	795	791	1	0	499	566
s_31183	3:49966723-49967814	253	81	0	0	24	43
s_3763	1:161468271-161469200	44	59	0	0	41	50
s_31491	3:69100548-69102044	28	0	0	0	13	0
s_28847	3:124147573-124148498	136	59	0	0	45	141
s_40009	N_553	0	0	0	0	12	0
s_39751	N_295	0	0	0	0	0	2
s_941	10:4396179-4397156	406	229	0	0	271	211
s_11018	13:27131298-27132448	170	47	0	0	50	117
s_14726	15:99790976-99792134	7	0	0	0	0	0
s_18454	17:46114194-46115541	64	73	0	0	0	0
s_14795	15:99994974-99995781	68	176	567	735	93	112
s_12255	14:51428369-51429275	120	182	880	813	114	75
s_312	10:123670112-123671016	222	269	626	572	258	245
s_35240	7:100805870-100807051	188	195	464	199	199	104
s_22548	19:46792170-46793133	25	3	0	0	27	36
s_39697	N_241	16	0	0	0	0	10
s_7800	12:50783874-50784588	79	67	2	678	45	127
s_23026	19:5036714-5037776	118	203	664	300	93	215
s_18086	17:43370582-43371608	203	374	0	0	297	338
s_19829	19:11924484-11925759	0	46	1	0	0	31
s_31265	3:57008286-57009208	20	0	0	0	0	0
s_39814	N_358	13	16	0	0	0	19
s_8861	12:6287982-6288888	4	9	0	0	7	9
s_24654	2:101946701-101947526	30	41	0	386	0	0
s_2302	11:2950306-2951870	884	747	1	571	474	759
s_8087	12:52457753-52458376	62	18	0	0	29	51
s_1151	10:89622171-89623738	251	245	0	0	280	392
s_970	10:4719879-4721095	553	334	0	0	216	263
s_37109	8:127963209-127964245	92	63	0	0	75	72
s_19787	19:11750200-11751318	1028	1026	2337	962	913	788
s_10101	1:28585569-28587281	68	55	0	0	1	12
s_8593	12:58281853-58283765	11	52	0	0	39	20
s_14753	15:99883402-99884508	154	186	0	1	302	302
s_18153	17:44178153-44179057	47	81	0	0	0	0
s_19826	19:11924484-11925759	187	70	0	0	110	210
s_2653	1:155952838-155953906	73	91	0	0	217	124
s_39530	N_74	13	0	0	0	0	0
s_25267	2:212916859-212917860	195	201	0	0	90	178
s_13747	15:67248373-67249212	496	528	0	0	455	317
s_37913	9:101313822-101315123	152	152	564	236	8	23
s_17011	17:27466969-27467964	34	65	1	516	30	93
s_24080	20:36762848-36763626	110	174	0	0	214	340
s_18005	17:42993964-42994674	115	126	0	0	44	31
s_18889	17:8059467-8060448	1247	1232	1828	1272	948	1004
s_12911	15:100047906-100049137	372	292	0	280	161	273
s_7770	12:50595675-50596303	49	29	0	0	15	13
s_18272	17:45307011-45307804	29	125	0	0	0	24
s_37479	8:145016693-145017947	251	147	0	0	1	22
s_25452	22:21137931-21138863	146	30	0	0	86	79
s_21819	19:41151831-41152696	168	177	0	0	99	150
s_20394	19:14666776-14667897	177	297	1	0	136	505
s_21171	19:3163016-3163777	227	111	0	0	99	165
s_21905	19:4144883-4146225	244	375	0	264	61	24
s_39923	N_467	0	7	0	0	15	0
s_19786	19:11750200-11751318	274	111	0	0	43	81
s_8607	12:58334620-58335831	79	43	0	0	53	42
s_31580	3:69413277-69413949	160	135	0	0	130	183
s_29169	3:12512305-12513206	553	306	0	251	343	400
s_11170	1:33182249-33182827	263	94	0	0	133	260
s_36850	7:86948121-86948901	472	389	0	0	352	548
s_26319	22:35863718-35864365	159	140	0	0	191	160
s_40147	N_691	11	13	0	0	24	14
s_8577	12:58258282-58259647	182	243	0	0	48	35
s_39802	N_346	0	0	0	0	0	25
s_19823	19:11924484-11925759	257	293	0	0	71	193
s_27635	2:28872291-28873083	99	146	0	0	43	140
s_35730	7:140225406-140226398	630	463	1608	760	264	403
s_23639	20:23609533-23610294	160	148	0	0	10	28
s_14714	15:99752644-99753207	102	160	0	0	88	90
s_19941	19:1265737-1266969	67	47	0	0	180	219
s_4451	1:16490613-16491407	418	233	0	0	215	175
s_29809	3:140959178-140960107	148	1	0	0	100	46
s_10102	1:28585569-28587281	318	453	705	348	435	436
s_16427	17:1665883-1666917	31	36	0	0	0	0
s_9774	12:7340977-7342803	700	967	1760	836	1435	1755
s_36025	7:55141594-55142244	149	121	1431	632	36	41
s_22804	19:48232084-48233299	131	103	0	0	92	26
s_718	10:3137357-3138527	478	643	1581	693	302	408
s_969	10:4719879-4721095	78	110	0	0	46	43
s_10687	1:31770372-31771011	559	675	0	249	323	389
s_22880	19:48835733-48837668	67	72	0	0	57	13
s_39688	N_232	0	7	0	0	9	0
s_11759	13:98531753-98532948	54	101	744	341	31	51
s_1150	10:89622171-89623738	187	195	0	0	56	171
s_4349	1:16465256-16466855	24	15	0	0	16	23
s_25438	22:21131893-21132472	257	421	0	415	165	183
s_16283	17:15866805-15867637	153	486	0	0	280	165
s_8868	12:6289403-6290073	512	315	0	287	174	188
s_19930	19:1265737-1266969	343	273	2	277	32	90
s_26333	22:35957880-35958357	44	24	0	0	0	5
s_13754	15:67248373-67249212	39	23	0	0	54	47
s_35764	7:140307143-140308048	126	100	0	0	75	75
s_35773	7:140307143-140308048	39	40	0	0	8	6
s_16480	17:16924372-16925265	410	281	1113	776	61	159
s_28457	3:10399258-10399975	322	374	1	311	215	261
s_21730	19:40596179-40597228	7	33	0	0	16	0
s_24410	20:55622363-55623668	137	177	0	0	82	87
s_4552	1:16508125-16509117	32	24	0	0	0	4
s_7720	12:50287940-50288821	68	40	0	0	20	29
s_18504	17:46321481-46322039	318	271	0	0	272	372
s_11766	13:98531753-98532948	228	159	0	0	56	78
s_36310	7:5862199-5863187	680	581	1077	844	295	276
s_26708	22:38363862-38365475	24	10	0	0	13	7
s_37904	9:101313822-101315123	465	420	1075	474	272	355
s_24122	20:36796407-36797124	36	71	0	0	21	0
s_39953	N_497	0	0	0	0	0	3
s_4279	11:63448396-63449635	0	25	0	0	34	16
s_15814	1:64696560-64697308	162	32	501	211	10	29
s_25064	2:157197770-157199455	466	487	0	1	300	318
s_25584	22:24198830-24200341	14	84	0	0	47	81
s_25048	2:157197770-157199455	99	75	0	280	36	89
s_26657	22:38329520-38330345	132	138	1255	519	154	107
s_33438	5:179245612-179247153	227	315	0	183	161	58
s_2205	11:2333049-2334211	145	207	0	422	45	44
s_36269	7:5681356-5682240	1064	618	0	0	713	785
s_2209	11:2333049-2334211	211	271	0	0	120	198
s_37580	8:145653250-145655028	219	412	582	263	67	55
s_12138	14:105498614-105499522	14	94	0	0	0	0
s_25950	22:30176644-30177371	13	0	0	0	0	0
s_11008	13:27131298-27132448	251	373	0	0	423	550
s_17008	17:27459983-27460707	373	144	0	0	108	81
s_18185	17:44819990-44820745	1	24	0	0	0	0
s_21948	19:41731338-41732682	149	55	0	0	81	50
s_33501	5:179597067-179597507	344	365	1	0	269	351
s_6396	1:205196597-205197561	279	248	486	206	196	229
s_26779	22:38395350-38396314	116	137	0	0	63	174
s_4519	1:16502233-16502796	98	109	0	174	77	60
s_39563	N_107	0	11	0	0	0	19
s_27988	2:47167361-47169281	575	377	0	0	288	536
s_8591	12:58281853-58283765	195	84	0	149	76	35
s_11765	13:98531753-98532948	449	312	0	0	286	309
s_40358	N_902	27	0	0	0	0	18
s_13695	15:67095292-67096089	177	229	0	0	59	177
s_33499	5:179597067-179597507	0	18	0	0	0	0
s_19431	19:10596439-10597214	97	54	1	317	19	55
s_28883	3:124301768-124302427	11	12	0	0	71	81
s_6372	1:205144503-205144996	245	228	0	0	174	182
s_39554	N_98	0	23	0	0	10	0
s_14686	15:99707489-99708609	714	563	496	1198	541	482
s_17258	17:29394626-29395625	203	168	0	0	222	178
s_18205	17:44848074-44849524	469	280	0	0	339	286
s_8526	12:58158506-58161282	36	25	268	386	0	1
s_40324	N_868	0	11	0	0	0	0
s_37493	8:145022378-145023103	13	0	0	0	0	0
s_33465	5:1792880-1793417	151	167	0	0	1	53
s_21116	19:2578930-2579825	58	63	0	0	44	45
s_33399	5:179049804-179051764	712	787	451	441	281	298
s_27053	2:239408273-239409208	431	463	0	0	233	261
s_21146	19:3141777-3142713	65	137	0	0	23	1
s_761	10:3381520-3382288	106	61	0	0	99	132
s_40261	N_805	0	17	0	0	0	0
s_33459	5:179247323-179248359	41	41	1	0	22	26
s_24792	21:43032847-43033470	850	805	0	0	1196	1646
s_23377	19:796760-797977	269	378	0	0	234	300
s_1410	11:102096459-102097142	108	65	0	0	57	60
s_14717	15:99752644-99753207	76	116	359	164	59	15
s_18330	17:45372521-45373559	130	30	0	0	23	41
s_22819	19:48248407-48249142	705	585	1284	1263	250	451
s_17800	17:39216352-39217023	328	256	1	0	207	202
s_7002	12:24992160-24992668	176	204	1	0	155	144
s_33458	5:179247323-179248359	409	393	0	0	102	91
s_2113	11:18404895-18406349	243	228	0	0	183	203
s_18085	17:43370582-43371608	280	263	0	0	207	282
s_2815	1:156232326-156233108	248	231	0	0	374	288
s_25446	22:21137931-21138863	150	107	0	0	0	0
s_9971	1:27883308-27884855	260	171	0	0	22	30
s_34066	6:130923224-130924069	547	376	1694	802	377	757
s_24039	20:36722769-36723265	430	350	0	843	369	451
s_16417	17:1655676-1656498	63	14	0	0	0	3
s_1325	1:10490075-10491372	575	379	2	638	370	611
s_29763	3:138327067-138328355	511	347	0	0	528	594
s_18858	17:7744773-7746477	53	58	0	0	23	34
s_30435	3:167990050-167990781	126	24	0	0	64	73
s_26912	2:238608862-238609913	142	66	0	0	143	138
s_28414	3:10056917-10057614	410	392	572	263	250	107
s_26992	2:238875002-238876132	420	430	842	749	284	319
s_37447	8:144922657-144923856	361	211	0	0	150	208
s_21724	19:4057835-4059159	53	91	4	466	89	111
s_26571	22:38082104-38082829	139	174	0	0	105	124
s_24110	20:36785939-36786395	177	103	356	462	81	92
s_16499	17:16945051-16945892	234	112	0	0	75	21
s_37458	8:145013677-145014919	200	123	837	382	255	417
s_24107	20:36780635-36781657	223	147	1	421	124	263
s_24215	20:54933632-54935510	91	87	1	0	19	39
s_1458	11:102444482-102445205	240	299	3	363	383	636
s_27248	2:241937469-241938701	461	317	0	0	216	317
s_37468	8:145013677-145014919	48	38	0	0	0	0
s_38928	9:84010890-84012200	346	174	0	0	181	239
s_40364	N_908	7	0	0	0	14	0
s_29993	3:141658668-141659673	361	212	0	0	378	310
s_18424	17:46079660-46081008	171	148	0	0	115	182
s_18393	17:46012054-46012734	252	366	1	0	251	272
s_29205	3:12591070-12592043	366	243	0	0	272	329
s_1842	1:114656340-114657592	329	118	0	0	77	139
s_13582	15:65822291-65823575	40	39	0	0	3	29
s_36277	7:5682805-5683288	247	245	0	295	44	97
s_39480	N_24	26	0	0	0	22	0
s_25370	22:20230897-20231541	578	518	0	0	170	271
s_4003	11:62230551-62230923	98	35	0	0	12	1
s_29528	3:134213122-134213979	49	22	0	0	5	26
s_13823	15:67357367-67358521	233	222	0	0	143	189
s_39542	N_86	56	0	0	0	0	0
s_24818	21:43097889-43099528	19	111	0	0	41	79
s_18431	17:46079660-46081008	24	12	0	0	1	4
s_1304	1:10458452-10459837	149	76	0	0	84	30
s_29812	3:140959178-140960107	137	97	0	0	95	121
s_24708	2:102378677-102379788	269	195	0	0	414	522
s_19014	17:932531-933021	65	42	0	0	11	1
s_26716	22:38363862-38365475	238	189	0	0	112	46
s_28701	3:11632650-11633407	0	21	0	0	0	0
s_26612	22:38178266-38179128	213	186	0	0	159	189
s_26953	2:238774265-238775435	4	38	0	0	0	34
s_18364	17:45898775-45899742	423	389	0	0	303	309
s_7449	1:243432092-243433330	385	463	0	0	265	223
s_39656	N_200	17	21	0	0	12	0
s_23338	19:751308-752300	174	253	0	0	292	365
s_6465	1:205269748-205270974	229	209	0	0	86	106
s_6412	1:205216359-205217253	239	238	0	0	357	373
s_39847	N_391	21	41	0	0	15	15
s_28860	3:124248713-124250189	37	43	0	0	0	0
s_13422	15:41860463-41861112	370	161	0	0	184	243
s_10100	1:28585569-28587281	58	19	0	0	0	0
s_25743	22:24902888-24903471	9	44	0	0	15	8
s_6366	1:205141748-205142322	459	407	0	0	286	251
s_2169	11:1974761-1976091	289	214	0	379	228	174
s_14702	15:99742020-99743292	17	140	0	314	6	4
s_15605	1:6377413-6377944	636	579	1	297	347	379
s_1125	10:89482835-89483866	141	107	0	0	195	211
s_12758	14:71597065-71597946	37	80	0	361	5	21
s_40320	N_864	55	20	0	0	3	0
s_39586	N_130	10	0	0	0	3	0
s_26118	2:233179862-233180873	89	80	321	175	100	61
s_346	10:123822342-123823246	101	187	0	0	165	142
s_20294	19:14191712-14193069	54	68	0	0	84	45
s_14727	15:99790976-99792134	115	0	818	682	34	66
s_71	10:103879355-103880674	324	111	861	420	32	40
s_18359	17:45898775-45899742	478	513	2	342	271	585
s_39498	N_42	0	10	0	0	0	0
s_7201	1:228916604-228917637	958	1217	1	0	1143	1396
s_16447	17:16723255-16724056	818	759	0	327	683	761
s_40331	N_875	53	8	0	0	0	4
s_39478	N_22	18	0	0	0	0	0
s_1204	10:90003533-90004140	446	333	463	579	223	239
s_26045	22:30736855-30737824	486	294	0	404	402	491
s_31635	3:69836247-69837207	23	56	0	0	39	14
s_17270	17:29596554-29597122	94	31	0	0	28	73
s_24045	20:36738146-36738919	180	207	0	0	78	65
s_31988	4:6690421-6691183	647	571	0	1	624	766
s_16495	17:16945051-16945892	338	236	0	0	240	235
s_1168	10:89875711-89876693	133	58	1	349	15	26
s_38616	9:27154735-27155348	59	23	0	0	1	0
s_2755	1:156099686-156100413	387	617	655	307	433	385
s_26049	22:30736855-30737824	162	107	0	0	118	60
s_32170	4:7632160-7633375	63	136	0	0	103	101
s_33540	5:179779036-179781004	669	520	0	1	433	386
s_39470	N_14	0	9	0	0	0	0
s_18200	17:44842021-44842715	688	666	1	354	482	588
s_39624	N_168	0	0	0	0	21	0
s_26638	22:38300919-38302683	140	202	0	0	157	87
s_21864	19:41303886-41305674	311	86	0	0	85	108
s_6976	12:24871964-24872902	116	98	0	301	8	75
s_20212	19:13740401-13741105	243	218	0	0	118	263
s_39517	N_61	267	169	0	0	76	217
s_16338	17:16189164-16190557	84	145	0	0	121	61
s_16301	17:16118140-16119351	504	326	522	217	291	226
s_39467	N_11	0	21	0	0	6	0
s_28827	3:12381066-12381847	40	45	3	361	0	23
s_12439	14:52396682-52397506	570	366	0	0	193	404
s_6340	1:204958419-204959816	509	585	0	1	372	399
s_39667	N_211	18	0	0	0	10	13
s_30915	3:48777200-48778230	31	68	0	0	38	105
s_14445	15:98825665-98826888	298	184	1170	434	235	151
s_39845	N_389	0	0	0	0	6	0
s_28896	3:124303142-124303971	205	138	0	0	57	77
s_18443	17:46100855-46102292	788	885	0	332	753	727
s_10715	1:31869813-31871033	229	203	0	0	136	90
s_7439	1:243432092-243433330	96	0	0	0	20	0
s_35224	7:100781293-100782136	291	278	0	0	213	491
s_19612	19:11266260-11266980	52	185	0	0	0	10
s_21672	19:40336562-40337457	398	440	0	0	214	387
s_20200	19:13732205-13732800	266	366	0	0	189	233
s_26949	2:238774265-238775435	1	166	0	0	36	46
s_21375	19:382636-383092	395	258	0	0	262	297
s_37926	9:101337652-101338580	765	716	0	0	479	414
s_23170	1:9592667-9593470	460	555	0	0	477	433
s_14444	15:98825665-98826888	162	269	3	430	248	105
s_22685	19:47538458-47539506	172	253	666	496	92	152
s_2655	1:155952838-155953906	90	113	0	0	17	58
s_9050	1:26452835-26453428	467	486	712	373	171	231
s_9985	1:27894658-27895910	402	120	0	0	343	464
s_8598	12:58281853-58283765	243	174	1	1	155	222
s_23976	20:35484346-35485363	31	55	0	0	0	0
s_28918	3:12436180-12437511	0	36	0	0	0	19
s_5964	1:17231144-17232431	223	185	0	0	109	155
s_12190	14:105965250-105966400	135	114	0	0	16	1
s_33467	5:1792880-1793417	393	298	1	171	163	44
s_35761	7:140267323-140267674	155	104	0	0	110	72
s_40037	N_581	0	0	0	0	11	0
s_11761	13:98531753-98532948	0	28	0	0	0	0
s_9116	12:6539442-6540678	62	10	952	443	29	50
s_3875	11:61780132-61781464	208	251	0	287	192	379
s_2670	1:155958855-155959665	571	485	537	566	490	544
s_31475	3:58089675-58090617	424	370	0	0	538	437
s_5954	1:17231144-17232431	61	33	0	0	28	33
s_32439	5:1161212-1162371	149	84	0	0	78	78
s_6236	1:204026225-204027297	188	219	0	0	137	254
s_17304	17:29803587-29804258	392	587	0	74	565	665
s_5959	1:17231144-17232431	145	150	0	0	84	104
s_39674	N_218	7	1	0	0	0	0
s_37448	8:144922657-144923856	375	325	0	0	208	161
s_31474	3:58089675-58090617	293	96	0	0	160	148
s_6410	1:205216359-205217253	355	301	1	97	284	244
s_36839	7:86946039-86946917	136	205	0	0	47	23
s_22822	19:48248407-48249142	90	160	0	198	147	138
s_24113	20:36785939-36786395	30	110	409	170	124	183
s_39755	N_299	0	33	0	0	0	8
s_36160	7:55842113-55843142	224	281	551	268	222	275
s_28871	3:124277894-124278996	778	313	0	0	423	565
s_24076	20:36754652-36756023	607	371	667	758	224	220
s_40251	N_795	8	12	0	0	28	8
s_17017	17:27466969-27467964	1025	730	816	1159	586	758
s_20237	19:13947666-13948172	240	258	0	0	235	238
s_18410	17:46047909-46048839	47	40	0	0	0	1
s_18375	17:45918107-45919067	192	65	0	0	185	293
s_36197	7:5601659-5603522	0	20	0	0	0	0
s_35784	7:140339483-140340961	430	249	0	0	169	193
s_7777	12:50636420-50637304	113	79	916	373	2	0
s_33605	5:372843-374397	883	903	1	0	835	933
s_12140	14:105498614-105499522	187	314	0	0	190	335
s_33945	6:10303733-10304693	169	243	1	0	84	165
s_39748	N_292	23	0	0	0	9	0
s_28008	2:47167361-47169281	241	228	0	308	410	412
s_18501	17:46321481-46322039	61	34	0	0	26	44
s_23358	19:782013-782915	313	338	5	409	224	356
s_798	10:3567933-3568706	0	20	0	0	0	0
s_8562	12:58258282-58259647	416	356	4	352	165	175
s_8867	12:6289403-6290073	236	266	0	0	204	201
s_16165	17:1358652-1360376	15	58	0	0	74	37
s_18977	17:8576729-8577774	299	237	0	0	185	303
s_40353	N_897	0	0	0	0	0	1
s_3787	1:161482514-161483076	255	329	0	0	310	477
s_40412	N_956	11	8	0	0	29	0
s_8472	12:58023430-58024269	58	98	814	340	90	12
s_470	10:124201280-124201881	845	641	1164	592	550	487
s_9965	1:27883308-27884855	18	83	0	0	7	0
s_11185	1:33190309-33191357	42	37	0	0	29	25
s_23067	19:5047987-5049032	608	406	0	0	207	290
s_2625	1:155910385-155911661	154	157	0	0	109	93
s_26615	22:38178266-38179128	0	0	0	0	0	1
s_27241	2:241930623-241931724	234	125	0	315	122	162
s_22460	19:46286205-46286969	4	3	0	238	9	12
s_18452	17:46100855-46102292	625	596	0	0	393	515
s_10668	13:114539939-114541199	327	368	1944	1162	175	216
s_22549	19:46792170-46793133	229	213	0	0	260	306
s_39522	N_66	10	0	0	0	0	0
s_4554	1:16508125-16509117	20	66	0	0	0	118
s_17238	17:29151038-29152189	669	439	791	527	228	217
s_18507	17:46321481-46322039	191	231	1014	415	106	108
s_477	10:124220468-124221946	528	674	496	238	388	382
s_37570	8:145653250-145655028	30	12	775	815	0	0
s_39844	N_388	0	24	0	0	8	0
s_30438	3:167990050-167990781	0	63	0	0	0	0
s_10774	1:32040663-32042274	434	226	0	439	147	144
s_38914	9:84004256-84005032	138	106	0	334	3	0
s_7006	12:25101334-25102388	127	224	0	0	24	15
s_36373	7:6483065-6484110	0	24	0	0	0	0
s_17253	17:29378972-29380113	90	28	0	0	0	0
s_26804	22:38411939-38413249	1051	464	453	219	420	669
s_13830	15:67368428-67369055	25	33	0	0	18	12
s_34886	6:41410550-41411400	25	51	0	0	0	1
s_25881	22:29427226-29428173	7	16	0	257	4	1
s_20395	19:14666776-14667897	134	138	0	0	86	43
s_14935	16:10964837-10965842	154	316	0	0	169	354
s_596	10:29924619-29925527	0	0	0	0	20	47
s_932	10:4396179-4397156	143	105	0	0	104	206
s_5700	11:69257598-69258593	48	78	2410	1052	0	0
s_37574	8:145653250-145655028	122	24	0	0	0	23
s_33642	5:431074-432181	56	73	0	0	90	43
s_10664	13:114539939-114541199	51	55	0	0	14	2
s_26318	22:35863718-35864365	192	139	0	0	51	112
s_6508	1:205446608-205447682	69	19	0	0	80	87
s_37558	8:145597004-145598435	212	309	702	322	184	215
s_25894	22:29505479-29506230	120	153	1	1	78	138
s_34070	6:130923224-130924069	126	174	0	0	113	136
s_25935	22:30017693-30018630	318	396	0	0	225	218
s_31476	3:58089675-58090617	29	18	0	0	12	5
s_26997	2:238875002-238876132	426	314	0	0	1286	1582
s_21247	19:3396997-3397898	532	437	960	448	365	440
s_16820	17:1952692-1953917	613	453	0	0	141	178
s_4011	11:62239372-62240518	33	46	418	190	71	61
s_31273	3:57008286-57009208	66	147	0	0	89	65
s_9975	1:27883308-27884855	265	221	0	0	261	155
s_2686	1:156066240-156067191	876	1056	0	0	867	988
s_40121	N_665	0	0	0	0	2	11
s_19007	17:882519-883653	20	66	2	357	5	17
s_36085	7:5526340-5527349	82	170	0	1	14	26
s_13438	15:41870521-41871423	448	187	796	329	456	482
s_26325	22:35902088-35902981	654	529	478	276	261	300
s_9974	1:27883308-27884855	409	256	0	1	282	337
s_7238	1:229080472-229081365	496	580	1	571	461	574
s_40365	N_909	0	0	0	0	10	0
s_1116	10:89430361-89431809	569	469	0	0	354	513
s_26942	2:238774265-238775435	147	49	0	0	8	21
s_21302	19:3564803-3565699	567	441	0	0	538	584
s_39783	N_327	0	11	0	0	0	0
s_39694	N_238	26	0	0	0	0	0
s_1326	1:10490075-10491372	0	16	0	0	0	0
s_31682	3:70982032-70982979	959	645	0	0	614	657
s_36154	7:55766472-55767180	58	19	0	0	39	8
s_6351	1:204958419-204959816	359	267	692	388	215	238
s_10614	13:114143916-114145661	122	73	860	814	50	188
s_24923	21:43460173-43461227	0	36	0	0	4	29
s_17367	17:30115043-30115819	178	175	0	0	41	77
s_18382	17:45940120-45940741	284	378	0	0	87	151
s_39640	N_184	22	0	0	0	0	1
s_30637	3:37987288-37988032	125	187	0	416	68	79
s_29803	3:140949995-140951116	231	254	0	0	336	420
s_39879	N_423	0	20	0	0	0	8
s_6341	1:204958419-204959816	146	221	0	0	152	143
s_16095	16:9141345-9142483	549	352	0	312	297	480
s_19770	19:11707896-11708891	146	32	551	208	15	49
s_6081	1:203526986-203528319	112	93	0	0	53	187
s_18470	1:7461827-7462604	167	23	0	0	87	78
s_31991	4:6690421-6691183	238	139	0	0	88	117
s_25901	22:29730782-29731536	413	492	0	0	290	684
s_2106	11:18404895-18406349	34	1	3	411	0	0
s_35237	7:100805870-100807051	20	0	0	0	0	0
s_27414	2:27302307-27302701	24	2	0	0	1	1
s_7447	1:243432092-243433330	278	181	0	0	112	166
s_30917	3:48777200-48778230	15	0	0	0	0	8
s_5697	11:69257598-69258593	124	82	0	0	38	69
s_39595	N_139	1	35	0	0	0	0
s_2733	1:156093100-156093888	112	36	0	0	9	39
s_26927	22:38624613-38625234	496	448	475	584	349	381
s_5612	11:68933853-68934557	33	0	0	0	14	0
s_4434	1:16482044-16482960	244	373	0	0	273	329
s_8563	12:58258282-58259647	35	34	911	397	22	19
s_11179	1:33190309-33191357	44	48	0	1	0	0
s_17366	17:30115043-30115819	360	425	1128	789	275	219
s_8595	12:58281853-58283765	356	289	0	0	285	383
s_3785	1:161482514-161483076	882	1012	601	614	269	562
s_673	10:3027944-3028439	923	677	1	1332	261	349
s_2171	11:1974761-1976091	0	14	1294	588	28	22
s_39639	N_183	26	0	0	0	0	5
s_29184	3:12525390-12526456	33	100	0	0	12	17
s_38924	9:84010890-84012200	173	301	0	0	97	70
s_11463	13:49524651-49525278	284	213	569	249	64	141
s_39545	N_89	0	3	0	0	11	0
s_37587	8:145733851-145735705	649	557	0	0	160	394
s_26875	22:38531156-38531752	123	249	0	0	94	102
s_28927	3:12446992-12447778	337	227	0	2	139	351
s_36266	7:5681356-5682240	234	252	0	0	42	50
s_2629	1:155910385-155911661	208	22	982	442	47	32
s_11172	1:33182249-33182827	481	616	629	278	115	150
s_575	10:29878842-29879810	15	59	0	0	18	51
s_37501	8:145025904-145028136	20	42	0	0	28	40
s_40421	N_965	0	0	0	0	2	0
s_25952	22:30176644-30177371	42	30	0	0	30	54
s_6965	12:24770423-24771128	49	87	0	0	14	22
s_5851	11:69862732-69863528	394	528	0	326	347	473
s_10103	1:28585569-28587281	818	687	0	0	490	649
s_11429	13:49378958-49379848	210	142	752	276	86	72
s_28624	3:10641684-10643470	40	28	0	0	7	0
s_22148	19:42787445-42788638	143	255	488	484	112	160
s_4382	1:16471517-16473703	240	220	0	0	212	161
s_30439	3:167990050-167990781	90	121	0	0	23	25
s_35793	7:140339483-140340961	0	40	750	639	11	30
s_26603	22:38173015-38173587	160	318	0	0	269	383
s_19939	19:1265737-1266969	697	892	0	0	835	1187
s_22805	19:48232084-48233299	353	407	643	314	312	316
s_24101	20:36780635-36781657	98	280	0	0	117	99
s_24075	20:36754652-36756023	664	482	0	0	439	601
s_36209	7:5601659-5603522	343	257	0	0	154	209
s_23972	20:35482757-35483365	283	365	871	378	394	279
s_4504	1:16499461-16500414	253	214	0	0	101	173
s_2784	1:156211021-156212077	223	236	0	0	187	244
s_19893	19:12399809-12400613	49	50	0	0	76	0
s_946	10:4414722-4415318	568	731	0	1	965	1189
s_729	10:3164386-3165300	111	100	0	0	54	142
s_39932	N_476	17	0	0	0	0	0
s_25862	22:29168330-29169614	192	187	0	189	26	52
s_33554	5:180229100-180230321	361	246	0	0	288	266
s_40029	N_573	8	21	0	0	0	19
s_2830	1:156252135-156253183	565	281	1	0	371	541
s_21241	19:3365381-3366855	369	343	0	0	213	267
s_2640	1:155931588-155932372	226	98	0	0	38	28
s_29198	3:12591070-12592043	97	102	855	650	97	121
s_18489	17:46317929-46318956	4	53	0	435	27	0
s_2707	1:156072584-156073740	247	260	2	0	398	468
s_2552	1:155615490-155616503	0	26	0	0	0	0
s_1398	11:102048678-102049545	669	705	659	317	457	594
s_24396	20:55605679-55606817	7	59	0	0	99	0
s_9986	1:27894658-27895910	94	79	624	294	25	1
s_8862	12:6289403-6290073	0	58	0	0	10	16
s_16275	17:15862130-15863001	59	218	0	0	215	230
s_36848	7:86948121-86948901	196	115	1	0	98	82
s_17175	17:28705522-28706618	1	58	1585	915	72	51
s_12886	15:100026314-100027579	234	177	0	0	93	46
s_34340	6:16320092-16320942	350	84	0	322	245	168
s_10467	12:90484343-90485609	164	92	1498	1353	16	10
s_27623	2:28866698-28867589	104	36	1476	658	0	22
s_23175	19:5985341-5985792	143	108	0	0	30	21
s_3986	11:62225741-62226230	41	46	753	306	26	29
s_40316	N_860	40	9	0	0	3	0
s_18838	17:7677267-7678089	360	523	0	1	393	338
s_40361	N_905	15	0	0	0	0	0
s_31630	3:69836247-69837207	298	221	3	0	69	18
s_26616	22:38178266-38179128	163	119	0	0	63	79
s_21731	19:40596179-40597228	258	228	0	0	639	804
s_35286	7:115928048-115928714	304	261	0	0	194	302
s_783	10:3494322-3494924	83	93	664	302	30	25
s_36098	7:55280415-55281197	207	218	0	0	238	211
s_1258	10:90462700-90463443	120	46	1	1	51	106
s_35241	7:100805870-100807051	13	78	0	0	81	106
s_25445	22:21137931-21138863	34	12	0	0	21	0
s_4454	1:16490613-16491407	771	430	0	0	378	583
s_27014	2:239052168-239052667	776	523	1482	1856	351	432
s_40035	N_579	34	17	0	0	0	0
s_28411	3:10056917-10057614	219	135	0	0	36	113
s_16336	17:16189164-16190557	82	102	500	232	63	55
s_14933	16:10964837-10965842	425	240	0	0	184	285
s_13414	15:41575569-41576646	197	236	0	0	150	68
s_4347	1:16465256-16466855	320	433	0	0	340	185
s_1383	11:102009010-102010300	337	366	0	0	544	662
s_40408	N_952	0	12	0	0	6	0
s_28406	3:10018503-10019201	339	348	651	274	185	349
s_16332	17:16176649-16177825	58	60	0	379	47	27
s_17251	17:29378972-29380113	571	365	322	126	255	287
s_11117	1:32965560-32966897	15	0	0	0	0	0
s_25887	22:29427226-29428173	390	229	0	260	365	217
s_16474	17:16924372-16925265	608	456	0	0	291	658
s_10913	1:32537974-32539215	101	2	0	0	25	58
s_35795	7:140339483-140340961	70	175	0	0	114	114
s_10604	13:114143916-114145661	183	183	0	0	68	118
s_8564	12:58258282-58259647	285	143	941	389	85	124
s_21969	19:41829299-41829809	36	0	0	0	6	0
s_829	10:3782096-3783068	385	457	3	150	389	360
s_18830	17:7677267-7678089	315	178	745	1110	34	85
s_38913	9:84004256-84005032	0	22	0	0	0	0
s_40019	N_563	0	7	0	0	0	0
s_26585	22:38148204-38149176	81	46	0	0	114	160
s_20620	19:17829869-17830542	35	0	0	0	0	0
s_23211	19:610456-611961	158	189	0	0	91	136
s_21343	19:3655525-3656491	370	344	0	0	195	238
s_27226	2:241860623-241861485	528	413	0	0	269	247
s_6515	1:205446608-205447682	5	2	0	379	1	0
s_26896	2:238581689-238582764	158	204	0	0	122	169
s_4373	1:16471517-16473703	158	138	0	0	121	87
s_33826	5:67729782-67730708	834	643	0	0	630	692
s_40123	N_667	0	0	0	0	0	5
s_12141	14:105498614-105499522	181	281	3106	1267	52	65
s_1832	1:114656340-114657592	103	65	0	0	14	73
s_8609	12:58334620-58335831	145	179	0	0	186	213
s_40008	N_552	0	8	0	0	0	6
s_17674	17:38599187-38600555	72	74	0	0	61	0
s_23166	1:9592667-9593470	137	255	779	415	47	73
s_5596	11:68924151-68925398	110	136	0	0	41	10
s_33468	5:1792880-1793417	298	358	0	0	168	237
s_29059	3:12477663-12478588	112	79	0	0	70	86
s_28878	3:124277894-124278996	670	576	487	909	232	200
s_10656	13:114523655-114524802	65	143	0	1	11	32
s_22907	19:4889324-4889947	293	269	1021	466	169	248
s_4433	1:16482044-16482960	31	100	0	0	50	41
s_808	10:3574736-3575811	188	80	0	252	103	48
s_31624	3:69836247-69837207	123	124	0	0	24	25
s_5526	11:68141269-68142221	619	835	0	2	608	542
s_21728	19:40596179-40597228	102	61	0	0	111	160
s_9732	1:27152634-27153827	224	230	0	0	92	80
s_6085	1:203526986-203528319	74	113	1	401	44	122
s_31632	3:69836247-69837207	276	300	0	0	105	186
s_25910	22:29739929-29740665	284	322	772	351	117	210
s_39868	N_412	33	24	0	0	18	20
s_11015	13:27131298-27132448	52	108	0	0	21	15
s_19762	19:1168807-1169640	231	33	0	0	112	107
s_5614	11:68933853-68934557	683	583	0	76	426	690
s_29838	3:141021034-141021969	128	77	0	0	73	61
s_22277	19:4522024-4522690	168	142	0	153	46	26
s_18491	17:46317929-46318956	89	8	790	353	54	58
s_20296	19:14191712-14193069	669	358	0	0	733	675
s_22524	19:46498065-46499007	605	525	1	306	386	666
s_33644	5:431074-432181	691	564	0	0	456	495
s_36096	7:55280415-55281197	441	231	1222	504	97	100
s_2587	1:155854064-155854758	123	204	0	0	46	70
s_30026	3:141992413-141992687	333	358	0	0	435	439
s_25915	22:29739929-29740665	398	274	0	0	284	418
s_18225	17:44872614-44873390	20	51	0	0	8	0
s_1316	1:10490075-10491372	312	255	270	438	191	203
s_29136	3:12485947-12487245	580	586	1	0	387	294
s_8525	12:58158506-58161282	138	139	0	0	44	101
s_8082	12:52455089-52456634	69	37	0	0	0	14
s_23336	19:751308-752300	31	77	1057	686	32	0
s_20895	19:18770864-18771859	598	350	0	0	329	182
s_18169	17:44269956-44271758	150	121	562	236	52	70
s_713	10:3137357-3138527	315	259	4	289	253	357
s_19906	19:12443973-12444956	117	224	0	0	148	152
s_16164	17:1358652-1360376	320	175	0	0	21	76
s_9052	1:26452835-26453428	134	104	0	0	4	0
s_17806	17:39238519-39239235	36	65	607	266	68	127
s_24404	20:55614541-55615010	90	93	0	0	64	37
s_25448	22:21137931-21138863	68	26	0	0	0	23
s_20264	19:13961768-13962598	359	425	0	0	289	487
s_654	10:30092642-30093751	36	104	0	0	35	53
s_28829	3:12381066-12381847	562	393	0	0	359	405
s_5953	1:17231144-17232431	129	33	0	0	0	18
s_18180	17:44269956-44271758	61	15	0	0	0	0
s_26929	22:38624613-38625234	0	19	0	0	0	0
s_23751	20:30195931-30196843	96	76	344	160	5	30
s_19015	17:932531-933021	107	42	0	484	49	72
s_8193	12:52637165-52638595	181	186	0	0	70	112
s_21899	19:4144883-4146225	643	378	667	855	446	575
s_23112	19:523798-524704	143	209	0	0	95	113
s_2761	1:156099686-156100413	662	643	2165	945	385	458
s_37510	8:145025904-145028136	114	111	0	0	190	173
s_36301	7:5813369-5814062	739	504	1	343	422	568
s_27012	2:239052168-239052667	235	246	0	0	124	285
s_25878	22:29384851-29385847	0	36	0	0	0	0
s_27216	2:241852687-241853710	128	238	0	0	108	167
s_1106	10:89430361-89431809	184	233	0	0	187	216
s_18363	17:45898775-45899742	75	97	0	0	71	53
s_36130	7:5553006-5553988	520	419	759	669	380	425
s_9838	1:27413896-27414799	93	92	0	552	0	28
s_2627	1:155910385-155911661	8	19	0	0	9	13
s_12789	14:75033160-75034056	46	108	0	0	67	71
s_6349	1:204958419-204959816	174	105	1	270	96	107
s_6300	1:204167635-204168402	180	123	0	0	1	0
s_27412	2:27300960-27302024	487	531	0	0	459	464
s_10471	12:90484343-90485609	259	207	0	0	135	181
s_40164	N_708	17	0	0	0	0	0
s_22146	19:42787445-42788638	75	49	0	0	37	41
s_32004	4:6694176-6695005	80	232	0	0	22	24
s_23817	20:30864856-30865897	122	40	2	481	19	0
s_26887	22:38568677-38569198	23	102	0	0	0	2
s_26808	22:38411939-38413249	385	385	694	774	328	374
s_10744	1:32014197-32015823	329	200	3394	1463	138	155
s_39520	N_64	13	19	0	0	7	6
s_26747	2:238383519-238384778	390	366	545	632	294	406
s_39779	N_323	38	11	0	0	0	0
s_6343	1:204958419-204959816	140	73	0	0	206	248
s_18477	1:7461827-7462604	172	126	391	164	115	57
s_6399	1:205196597-205197561	388	540	419	419	660	663
s_26633	22:38300919-38302683	0	37	0	0	0	0
s_14928	16:10956165-10956839	72	60	0	331	91	66
s_24664	2:102063192-102063977	152	276	959	393	85	173
s_39911	N_455	2	10	0	0	25	38
s_2556	1:155615490-155616503	679	452	0	0	1113	1226
s_6979	12:24871964-24872902	185	107	0	0	24	80
s_36335	7:6311547-6312820	193	101	496	236	84	20
s_21175	19:3171884-3172577	497	363	0	1	180	163
s_18405	17:46018509-46019294	192	99	0	439	4	5
s_31269	3:57008286-57009208	1031	651	1175	733	532	843
s_7775	12:50636420-50637304	30	43	0	0	16	56
s_39608	N_152	0	9	0	0	0	0
s_36155	7:55766472-55767180	99	92	565	672	25	38
s_25923	22:29776269-29777004	544	425	0	0	270	535
s_13362	15:41233603-41234856	114	57	0	0	15	0
s_22044	1:94249927-94250664	174	141	1014	418	89	156
s_16272	17:15862130-15863001	112	121	0	316	23	46
s_39966	N_510	0	13	0	0	0	0
s_26958	2:238782678-238783818	69	119	0	0	57	12
s_3564	1:160965062-160965357	23	79	0	0	28	13
s_31907	4:30931273-30932173	262	209	483	497	178	183
s_40356	N_900	11	0	0	0	0	0
s_675	10:3027944-3028439	418	381	896	305	85	183
s_634	10:30046484-30047338	0	20	0	0	0	0
s_14775	15:99973216-99974019	38	73	0	0	104	108
s_14736	15:99864069-99865069	407	261	920	382	79	96
s_16296	17:15931033-15931979	280	173	0	0	180	262
s_714	10:3137357-3138527	65	43	0	0	23	0
s_21943	19:41731338-41732682	95	144	0	0	41	112
s_21227	19:3365381-3366855	376	265	2	0	240	274
s_33397	5:179049804-179051764	451	495	925	370	486	408
s_1379	11:102009010-102010300	0	0	0	0	5	0
s_36320	7:6297300-6297769	160	179	0	0	97	200
s_24388	20:55595301-55595859	357	327	561	271	46	91
s_30016	3:141991098-141992037	162	83	0	0	170	187
s_39550	N_94	0	14	0	0	15	0
s_27049	2:239408273-239409208	64	61	0	0	9	0
s_39827	N_371	27	18	0	0	11	1
s_38926	9:84010890-84012200	270	385	2388	1097	317	231
s_10924	13:26306137-26306861	960	832	0	3	675	604
s_26809	22:38411939-38413249	278	399	1	0	276	348
s_24925	21:43514149-43514651	776	497	1125	1251	533	646
s_11988	13:99629923-99630936	78	142	1	365	102	64
s_10678	13:114566314-114567306	307	116	0	0	121	107
s_19947	19:1268990-1269747	658	519	0	0	729	654
s_33653	5:431074-432181	116	12	0	0	67	40
s_37544	8:145286124-145286758	136	113	0	0	94	44
s_21873	19:41303886-41305674	839	928	0	1	726	989
s_1149	10:89622171-89623738	0	32	0	0	0	0
s_3887	11:61780132-61781464	44	2	0	0	17	0
s_2783	1:156211021-156212077	329	215	0	0	136	98
s_11151	1:33167862-33169950	298	180	0	0	155	287
s_20204	19:13732205-13732800	43	17	0	0	39	92
s_27646	2:28881136-28881582	182	181	0	1	64	97
s_13363	15:41233603-41234856	128	232	850	347	127	146
s_35108	6:99841334-99842205	121	105	0	0	41	0
s_18391	17:46012054-46012734	316	283	0	0	114	96
s_677	10:3087759-3088569	354	335	1	0	323	284
s_29813	3:140959178-140960107	345	424	602	271	549	314
s_26893	2:238581689-238582764	65	54	727	299	126	216
s_24922	21:43460173-43461227	0	26	0	0	0	0
s_12482	14:54656312-54656992	1	26	0	0	0	0
s_40220	N_764	0	18	0	0	0	27
s_16504	17:16945051-16945892	220	98	0	0	18	123
s_12430	14:52372326-52372993	210	224	0	0	192	306
s_25555	22:23863446-23864733	9	19	2	0	16	40
s_23514	19:9929384-9930760	401	442	0	0	594	747
s_26723	22:38363862-38365475	0	0	0	0	3	0
s_21880	19:41303886-41305674	186	140	0	448	75	189
s_26810	22:38411939-38413249	50	19	0	0	0	0
s_25548	22:23863446-23864733	13	31	0	0	0	12
s_22893	19:48866286-48867799	234	201	0	0	23	144
s_6362	1:205059102-205059940	0	14	781	328	0	0
s_31487	3:69100548-69102044	338	149	0	286	154	108
s_26834	22:38430225-38430894	469	493	0	0	150	173
s_21092	19:2540651-2541236	1	24	0	0	12	29
s_6671	12:108908546-108909660	13	112	0	0	1	14
s_4502	1:16499461-16500414	237	110	0	0	90	118
s_2824	1:156252135-156253183	214	189	0	0	103	186
s_18283	17:45317117-45317999	0	13	0	0	38	9
s_1453	11:102444482-102445205	0	54	0	0	0	0
s_3566	1:160965062-160965357	198	129	0	0	228	259
s_37522	8:145025904-145028136	317	97	0	0	54	59
s_17364	17:30115043-30115819	0	24	0	0	0	0
s_10705	1:31867344-31868037	268	193	0	0	58	150
s_5809	11:69669302-69670034	84	68	0	0	49	29
s_6370	1:205141748-205142322	64	145	0	480	71	18
s_18168	17:44269956-44271758	43	54	0	0	84	69
s_34358	6:16345530-16346398	743	668	0	342	434	447
s_23068	19:5047987-5049032	795	640	520	218	643	655
s_36330	7:6311547-6312820	149	44	688	320	67	35
s_12898	15:100026314-100027579	222	129	0	349	67	69
s_23625	20:23603237-23603931	62	62	0	0	0	3
s_18215	17:44848074-44849524	121	59	0	0	57	58
s_32199	4:7659911-7660786	82	72	0	193	53	138
s_27575	2:28672441-28673063	149	175	0	0	1	0
s_25588	22:24198830-24200341	67	88	0	0	115	29
s_10522	13:113676754-113677879	292	325	0	0	258	162
s_18082	17:43370582-43371608	1160	1070	2	375	1095	1324
s_11989	13:99629923-99630936	530	428	649	621	424	558
s_26294	22:35822165-35823085	214	191	0	291	86	90
s_16363	17:16322090-16323737	79	45	2	226	38	35
s_17250	17:29378972-29380113	161	159	719	1003	41	35
s_7242	1:229080472-229081365	204	29	0	0	31	220
s_7785	12:50676887-50677899	45	23	0	0	1	1
s_2624	1:155910385-155911661	250	76	0	0	110	148
s_24057	20:36745836-36746607	173	222	1007	417	38	156
s_35904	7:15601398-15602051	127	94	0	0	93	141
s_10468	12:90484343-90485609	718	579	497	234	754	765
s_27411	2:27300960-27302024	293	299	1	251	377	637
s_21718	19:4057835-4059159	64	0	0	0	0	0
s_23753	20:30195931-30196843	500	382	0	0	763	852
s_25558	22:23863446-23864733	607	722	2	0	316	428
s_39852	N_396	0	0	0	0	17	2
s_13583	15:65822291-65823575	14	26	890	420	27	14
s_5788	1:16947300-16948149	413	293	0	1	481	507
s_19816	19:11908839-11909850	107	214	0	0	23	90
s_16407	17:16556399-16557403	366	347	23	9	290	399
s_21946	19:41731338-41732682	446	239	0	0	480	557
s_26074	22:31045263-31045930	221	457	862	418	102	165
s_9475	12:68374838-68376084	544	343	0	0	202	207
s_32180	4:7651404-7652540	127	50	0	1	52	51
s_3782	1:161476043-161476838	80	10	0	0	5	0
s_4317	11:63533888-63536810	309	200	0	0	72	119
s_12442	14:52412987-52413656	26	0	0	0	0	0
s_27046	2:239408273-239409208	171	153	0	0	0	40
s_787	10:3494322-3494924	747	637	599	623	500	396
s_16346	17:16189164-16190557	227	51	0	539	108	134
s_32176	4:7632160-7633375	236	228	1369	596	78	43
s_18418	17:46047909-46048839	0	10	0	0	38	35
s_38925	9:84010890-84012200	172	164	329	341	86	68
s_20201	19:13732205-13732800	194	97	0	0	79	56
s_6361	1:205059102-205059940	168	131	790	348	58	98
s_19904	19:12443973-12444956	37	116	0	0	6	61
s_14778	15:99973216-99974019	65	37	0	1	14	0
s_29207	3:12626364-12627234	24	29	0	0	0	0
s_21148	19:3141777-3142713	517	411	0	0	238	302
s_14740	15:99864069-99865069	216	104	0	0	148	190
s_24383	20:55595301-55595859	19	51	0	0	20	8
s_13412	15:41575569-41576646	0	36	0	0	6	34
s_21869	19:41303886-41305674	138	28	1	0	79	191
s_37451	8:145010592-145011093	17	22	0	0	33	45
s_27167	2:241309013-241310002	248	159	0	0	507	428
s_19640	19:11314257-11314896	44	66	0	0	35	75
s_40277	N_821	23	7	0	0	0	0
s_13371	15:41233603-41234856	83	89	2307	1002	0	0
s_40399	N_943	4	0	0	0	14	0
s_13577	15:65822291-65823575	202	246	0	1	324	219
s_35903	7:15601398-15602051	102	28	0	0	6	0
s_26645	22:38300919-38302683	447	171	0	0	192	92
s_33548	5:179779036-179781004	219	56	0	0	32	50
s_24842	21:43107697-43108119	72	20	0	0	15	1
s_27415	2:27302307-27302701	115	120	0	0	54	75
s_18825	17:7643606-7644444	0	10	0	0	19	37
s_23516	19:9929384-9930760	963	636	1112	509	982	1258
s_26921	22:38614441-38615268	16	0	2	285	0	28
s_39662	N_206	44	0	0	0	0	0
s_24395	20:55605679-55606817	28	53	0	0	0	0
s_30004	3:141678458-141679413	398	371	1	0	329	276
s_8061	12:52444335-52445606	152	69	0	0	20	45
s_40085	N_629	0	0	0	0	8	0
s_18078	17:43370582-43371608	635	515	717	726	460	729
s_24048	20:36738146-36738919	51	89	0	0	4	0
s_25945	22:30176644-30177371	176	34	0	0	40	83
s_40122	N_666	30	7	0	0	0	0
s_29984	3:141578526-141579600	140	134	135	350	183	81
s_3990	11:62225741-62226230	156	37	0	0	73	20
s_28911	3:12436180-12437511	205	96	0	0	103	94
s_11762	13:98531753-98532948	20	12	0	381	0	0
s_1092	10:89419094-89420260	319	144	0	729	146	79
s_22276	19:4522024-4522690	433	441	0	1	361	470
s_24695	2:102369227-102370049	959	557	1	329	457	625
s_18411	17:46047909-46048839	18	3	0	0	3	6
s_825	10:3782096-3783068	120	72	0	0	59	55
s_821	10:3581257-3581656	16	10	579	283	0	4
s_8058	12:52444335-52445606	23	21	0	0	0	0
s_4367	1:16471517-16473703	122	228	0	280	69	56
s_16445	17:16723255-16724056	548	547	0	305	212	227
s_23285	19:6720512-6721162	312	379	0	0	113	191
s_478	10:124220468-124221946	158	210	0	0	92	68
s_26894	2:238581689-238582764	113	114	0	1	71	54
s_4301	11:63533888-63536810	50	68	0	0	21	21
s_6369	1:205141748-205142322	588	408	0	0	245	435
s_18986	17:8576729-8577774	315	336	0	0	188	227
s_21894	19:4144883-4146225	43	27	0	0	39	47
s_18824	17:7643606-7644444	139	19	0	0	66	86
s_19897	19:12399809-12400613	134	70	0	0	54	127
s_6663	12:108908546-108909660	410	199	1186	513	276	223
s_13180	15:39432057-39432853	52	106	0	0	122	112
s_27268	2:241948806-241950232	262	388	598	254	551	533
s_569	10:29878842-29879810	68	29	6	4	66	48
s_2801	1:156230530-156231343	138	71	0	0	113	148
s_25406	22:20849609-20851216	250	95	1011	395	45	166
s_14926	16:10956165-10956839	693	642	0	0	1071	1465
s_24648	2:101946701-101947526	24	15	0	0	9	21
s_16311	17:16118140-16119351	18	0	0	0	0	37
s_11131	1:33004697-33005841	158	45	0	0	8	61
s_19951	19:1268990-1269747	28	39	0	0	133	102
s_27210	2:241852687-241853710	246	429	0	0	117	214
s_18224	17:44872614-44873390	114	78	0	0	23	12
s_37567	8:145653250-145655028	174	72	0	0	0	11
s_18195	17:44842021-44842715	336	238	0	0	393	550
s_10528	13:113676754-113677879	1099	778	2	331	864	1090
s_18851	17:7744773-7746477	250	148	0	0	219	416
s_16359	17:16319690-16320169	177	237	1	0	64	66
s_25372	22:20230897-20231541	124	230	0	389	162	221
s_39652	N_196	0	0	0	0	3	0
s_2730	1:156093100-156093888	102	133	475	223	105	106
s_37512	8:145025904-145028136	252	125	0	0	243	183
s_39666	N_210	0	22	0	0	0	8
s_753	10:3365840-3366825	117	99	0	1	61	64
s_20553	19:17586255-17586993	120	115	0	0	1	14
s_1459	11:102470358-102470949	102	64	1	341	20	33
s_4309	11:63533888-63536810	0	32	0	0	0	1
s_26481	22:37908055-37908997	74	12	0	0	58	56
s_3877	11:61780132-61781464	210	117	0	0	82	16
s_14683	15:99707489-99708609	917	599	0	0	856	756
s_2812	1:156232326-156233108	138	26	0	0	33	50
s_21719	19:4057835-4059159	351	353	0	0	388	436
s_1144	10:89622171-89623738	167	166	0	0	252	211
s_11169	1:33182249-33182827	0	79	0	0	18	50
s_26649	22:38300919-38302683	525	336	0	0	160	222
s_37575	8:145653250-145655028	52	158	0	0	0	11
s_17256	17:29378972-29380113	302	335	0	0	264	339
s_652	10:30092642-30093751	0	20	0	0	0	0
s_25960	22:30194853-30195812	14	19	0	0	5	0
s_21125	19:2695039-2695901	181	39	0	0	50	31
s_36168	7:55842113-55843142	301	255	0	0	129	171
s_10700	1:31779051-31779790	253	220	1	0	171	140
s_4266	11:63375762-63376370	256	199	0	0	86	71
s_17231	17:29151038-29152189	327	342	0	0	326	410
s_1257	10:90462700-90463443	218	224	0	0	226	304
s_79	10:103879355-103880674	22	14	0	0	0	0
s_30018	3:141991098-141992037	134	186	0	0	101	122
s_22144	19:42787445-42788638	441	376	0	0	407	487
s_5663	11:69167323-69168073	102	106	0	0	72	134
s_4584	1:16514105-16514753	67	92	0	0	65	33
s_16396	17:16471941-16472906	552	477	699	751	426	495
s_27629	2:28866698-28867589	106	119	0	361	35	40
s_25343	22:20050016-20050655	101	77	0	0	23	67
s_39812	N_356	9	0	0	0	0	0
s_24662	2:102063192-102063977	107	164	0	0	19	31
s_2272	11:2919539-2920445	85	179	0	0	50	15
s_19009	17:882519-883653	170	101	0	214	115	71
s_26825	22:38427330-38428024	27	65	0	0	0	0
s_33392	5:179049804-179051764	315	194	0	0	174	146
s_4513	1:16502233-16502796	0	20	0	0	0	17
s_17683	17:38642144-38642994	208	107	0	372	115	140
s_25415	22:20874045-20874970	562	364	1	0	427	647
s_28930	3:12446992-12447778	304	241	0	0	331	233
s_2819	1:156252135-156253183	112	158	0	0	93	167
s_33553	5:180229100-180230321	69	48	0	0	87	191
s_27173	2:241309013-241310002	479	707	1	0	295	381
s_40292	N_836	0	0	0	0	7	0
s_22815	19:48232084-48233299	244	158	1	0	106	135
s_33576	5:310578-311557	20	17	0	0	54	43
s_36308	7:5862199-5863187	71	78	661	916	8	9
s_18324	17:45372521-45373559	653	742	0	0	418	486
s_19004	17:882519-883653	771	743	1380	682	511	691
s_23744	20:30195931-30196843	181	116	342	166	45	66
s_14793	15:99994974-99995781	62	105	0	0	107	181
s_17799	17:39216352-39217023	186	134	0	0	20	26
s_26710	22:38363862-38365475	245	395	584	255	131	193
s_6379	1:205168287-205169363	54	43	0	0	0	21
s_20504	19:17459333-17459962	171	157	697	312	57	27
s_4000	11:62230551-62230923	460	330	613	289	468	496
s_6461	1:205269748-205270974	1131	723	759	321	502	553
s_36026	7:55141594-55142244	37	143	0	0	20	38
[truncated: 7,979 more rows]

## Sheet: SK-MEL-2
Table S6 | sgRNA count table of CRISPRi screen in SK-MEL-2
sgRNA	Gene	day1_rep2	day1_rep1	day7_rep1	day7_rep2
s_5852	11:69862732-69863528	171	45	1	1
s_5509	11:68095540-68096444	1704	9110	976	569
s_26116	2:233179862-233180873	0	31	0	0
s_2263	11:2919539-2920445	0	0	1357	635
s_13646	15:66857794-66858680	43	90	0	0
s_16788	17:1861689-1862511	0	29	29	56
s_29508	3:134201937-134202630	119	46	1	0
s_37110	8:127963209-127964245	1	1025	1	975
s_10932	13:26307107-26307639	51	0	0	0
s_13417	15:41575569-41576646	58	94	947	447
s_971	10:4719879-4721095	77	0	0	0
s_16295	17:15931033-15931979	358	340	978	1020
s_37502	8:145025904-145028136	64	83	0	0
s_7796	12:50676887-50677899	0	110	1421	1446
s_31495	3:69100548-69102044	0	40	0	0
s_31626	3:69836247-69837207	0	117	0	0
s_1318	1:10490075-10491372	0	68	0	0
s_10657	13:114539939-114541199	27	0	0	0
s_30013	3:141678458-141679413	42	86	0	1
s_12948	15:36699652-36700401	6	118	1160	1420
s_1257	10:90462700-90463443	0	0	35	86
s_8192	12:52637165-52638595	0	1	374	421
s_26722	22:38363862-38365475	141	0	39	74
s_2780	1:156211021-156212077	118	65	0	0
s_34359	6:16345530-16346398	0	1	986	2090
s_36238	7:5675204-5677046	91	199	11	953
s_16489	17:16931109-16932131	0	57	0	0
s_13700	15:67095292-67096089	1466	2923	209	283
s_5959	1:17231144-17232431	0	0	0	1
s_17300	17:29743225-29744021	0	115	0	0
s_83	10:103879355-103880674	27	0	287	159
s_29805	3:140959178-140960107	40	0	1770	881
s_7757	12:50580802-50581691	0	190	734	1197
s_16490	17:16931109-16932131	38	109	0	0
s_34343	6:16320092-16320942	77	69	0	0
s_6425	1:205253584-205254429	32	38	1411	705
s_34063	6:130923224-130924069	0	87	1731	843
s_37586	8:145653250-145655028	13	2754	158	998
s_20493	19:17422706-17423178	1181	1	0	0
s_5957	1:17231144-17232431	27	103	94	48
s_37470	8:145013677-145014919	38	162	1	984
s_29512	3:134201937-134202630	80	124	3983	3164
s_19939	19:1265737-1266969	3359	0	0	1
s_24660	2:102063192-102063977	0	253	2	1109
s_6571	1:205512424-205513684	0	0	38	102
s_348	10:123822342-123823246	0	43	0	0
s_18202	17:44848074-44849524	1633	191	1711	865
s_17283	17:29645182-29645793	3007	2	249	983
s_11165	1:33167862-33169950	3036	27	0	0
s_17001	17:27459983-27460707	63	83	32	811
s_22037	1:94245069-94245954	1	1284	1	1
s_14773	15:99973216-99974019	0	27	0	0
s_36211	7:56077329-56077993	0	56	1	0
s_7719	12:50287940-50288821	104	59	2	6
s_1178	10:89875711-89876693	38	70	0	0
s_13179	15:39432057-39432853	35	0	0	0
s_33953	6:10303733-10304693	24	0	0	0
s_13370	15:41233603-41234856	41	60	1249	574
s_36027	7:55141594-55142244	54	97	0	0
s_27406	2:27300960-27302024	1829	72	0	642
s_17993	17:42986976-42987581	53	0	1	1
s_2295	11:2950306-2951870	53	146	0	0
s_4370	1:16471517-16473703	78	0	0	0
s_4259	11:63350573-63351260	2701	1378	0	1
s_28705	3:11632650-11633407	26	0	0	0
s_15531	1:6361123-6362562	4	1997	1314	1669
s_17290	17:29648547-29648962	1387	1986	1679	831
s_26698	22:38349115-38350150	177	1	1	0
s_37450	8:144922657-144923856	1381	87	0	0
s_21713	19:4057835-4059159	26	0	1	1064
s_9978	1:27883308-27884855	133	0	0	0
s_6853	1:217448377-217449290	0	32	209	184
s_21305	19:3572428-3573021	0	1	52	108
s_6353	1:204958419-204959816	5	155	10789	12733
s_27205	2:241851096-241851817	67	50	0	0
s_19614	19:11266260-11266980	26	0	1	663
s_33396	5:179049804-179051764	3642	4	1	0
s_24222	20:54933632-54935510	3045	0	0	1
s_5671	11:69231878-69232729	1258	0	1	703
s_18415	17:46047909-46048839	11	0	0	0
s_7007	12:25101334-25102388	2999	62	0	1
s_19637	19:11314257-11314896	91	46	3534	1802
s_2646	1:155940280-155940900	0	32	2297	1253
s_23204	19:610456-611961	31	0	0	0
s_17797	17:39216352-39217023	0	5	0	0
s_766	10:3441030-3441765	41	96	0	0
s_30009	3:141678458-141679413	5240	88	99	1352
s_9987	1:27894658-27895910	42	27	0	1139
s_26898	2:238581689-238582764	11	81	0	0
s_33882	5:912243-913231	0	0	0	1
s_2629	1:155910385-155911661	0	111	3505	2513
s_20961	19:18942352-18943690	2	0	834	428
s_21284	19:3536303-3537573	0	81	0	0
s_5702	11:69257598-69258593	33	0	5	1794
s_16159	17:1325981-1326684	19	1255	715	407
s_36261	7:5681356-5682240	61	0	0	0
s_18340	17:45698786-45699505	58	0	0	719
s_26780	22:38395350-38396314	895	6	117	130
s_14730	15:99790976-99792134	0	57	0	0
s_5789	1:16947300-16948149	52	2	0	0
s_33881	5:912243-913231	0	62	0	1120
s_908	10:4292068-4292686	0	55	0	0
s_1974	11:16923494-16924076	0	0	146	98
s_1433	11:102138772-102139758	18	126	0	0
s_11428	13:49378958-49379848	0	52	921	461
s_24930	21:43514149-43514651	110	2632	1153	597
s_28827	3:12381066-12381847	28	0	0	952
s_10764	1:32040663-32042274	55	0	4	859
s_22680	19:47538458-47539506	0	0	1121	579
s_23942	20:35112090-35112733	26	133	0	0
s_20880	19:18699102-18700546	3	1990	0	1
s_25962	22:30194853-30195812	2129	0	1	0
s_26807	22:38411939-38413249	0	0	1	665
s_14717	15:99752644-99753207	1651	72	733	337
s_8856	12:6287982-6288888	26	2868	2431	2815
s_33630	5:399232-400539	0	0	1668	787
s_37584	8:145653250-145655028	5	0	0	0
s_5573	11:68847780-68848366	0	0	0	1073
s_6467	1:205290334-205291205	96	2114	0	0
s_23366	19:782013-782915	0	36	0	0
s_38924	9:84010890-84012200	1660	5414	4	2
s_18184	17:44819990-44820745	46	71	0	0
s_37915	9:101313822-101315123	1348	0	0	0
s_7449	1:243432092-243433330	38	45	0	0
s_16418	17:1655676-1656498	37	2092	2014	969
s_4320	11:63533888-63536810	48	183	40	39
s_685	10:3087759-3088569	0	23	0	0
s_16428	17:1665883-1666917	105	0	1581	801
s_22887	19:48866286-48867799	52	2215	256	1578
s_11226	1:33454697-33455198	201	183	0	0
s_11429	13:49378958-49379848	0	92	1398	748
s_719	10:3137357-3138527	46	345	666	1112
s_16497	17:16945051-16945892	76	154	0	0
s_1130	10:89482835-89483866	6	4089	0	1
s_23629	20:23603237-23603931	8237	110	1570	925
s_25900	22:29505479-29506230	1223	41	2135	1086
s_6072	1:203503411-203504232	98	3742	3634	3870
s_28796	3:12349323-12349696	2148	38	0	0
s_9119	12:6539442-6540678	0	1311	0	1
s_24913	21:43460173-43461227	96	130	0	0
s_6433	1:205262957-205264044	0	81	1011	425
s_10467	12:90484343-90485609	56	100	2718	3358
s_5685	11:69235232-69235719	25	191	0	0
s_28830	3:12381066-12381847	84	174	113	158
s_4516	1:16502233-16502796	41	102	482	512
s_1109	10:89430361-89431809	93	63	70	120
s_18289	17:45317117-45317999	28	62	1	784
s_19035	17:964039-964897	296	3142	3683	2109
s_26893	2:238581689-238582764	56	0	1460	695
s_6856	1:217448377-217449290	53	0	0	0
s_23961	20:35473633-35474378	0	0	27	58
s_10747	1:32014197-32015823	1129	31	0	0
s_21699	19:4051592-4053261	27	1888	0	0
s_14449	15:98825665-98826888	9	0	0	0
s_20259	19:13961768-13962598	56	0	426	293
s_2647	1:155940280-155940900	0	0	0	805
s_37600	8:145733851-145735705	0	22	0	0
s_13423	15:41860463-41861112	99	0	73	61
s_7768	12:50595675-50596303	1398	4593	43	65
s_33625	5:399232-400539	1	0	0	1
s_26922	22:38614441-38615268	1818	124	2876	1392
s_7448	1:243432092-243433330	24	61	0	0
s_2712	1:156073801-156074238	0	0	0	495
s_16170	17:1358652-1360376	28	41	1	0
s_24706	2:102378677-102379788	0	0	0	1
s_973	10:4719879-4721095	3186	11	743	890
s_22521	19:46498065-46499007	21	184	20	195
s_27199	2:241851096-241851817	0	1	0	0
s_5624	11:69048446-69049058	1697	1539	0	0
s_22862	19:48835733-48837668	3191	1	719	692
s_18457	17:46114194-46115541	75	1192	3	840
s_17261	17:29394626-29395625	3716	2722	4	0
s_25586	22:24198830-24200341	19	0	0	0
s_36304	7:5813369-5814062	41	0	358	295
s_10760	1:32040663-32042274	3430	85	1	0
s_6466	1:205269748-205270974	2267	2189	3	304
s_796	10:3558125-3559076	0	150	139	1091
s_6414	1:205227818-205228357	85	1	571	251
s_26636	22:38300919-38302683	162	0	1090	585
s_8177	12:52623918-52624606	2526	0	0	0
s_19796	19:1183509-1184248	0	0	2005	908
s_12255	14:51428369-51429275	0	0	1718	1906
s_11564	13:80380816-80381593	0	41	0	0
s_14777	15:99973216-99974019	143	2471	1317	2346
s_26732	2:238368141-238368997	2980	1	0	0
s_22900	19:48866286-48867799	0	66	0	0
s_14752	15:99883402-99884508	3233	291	1935	1047
s_1131	10:89482835-89483866	18	3200	2	169
s_25951	22:30176644-30177371	30	0	1369	605
s_26671	22:38336577-38337376	86	38	727	376
s_24418	20:55622363-55623668	0	0	1541	832
s_960	10:4704813-4705904	3660	87	1	0
s_3767	1:161468271-161469200	18	58	532	753
s_21162	19:3154873-3155604	27	0	2135	1127
s_18224	17:44872614-44873390	3056	5	0	1
s_20201	19:13732205-13732800	19	261	0	0
s_10917	1:32537974-32539215	0	23	0	0
s_18821	17:7643606-7644444	0	93	1635	866
s_25917	22:29739929-29740665	1	167	0	1
s_5598	11:68924151-68925398	1539	0	1041	536
s_13829	15:67368428-67369055	106	0	0	0
s_31903	4:30931273-30932173	61	171	3869	1874
s_3988	11:62225741-62226230	22	40	0	0
s_25866	22:29168330-29169614	25	0	1923	927
s_35066	6:9481526-9482920	29	0	0	0
s_8549	12:58158506-58161282	2	0	0	0
s_35775	7:140325981-140326709	3489	44	3	442
s_21297	19:3564803-3565699	42	2557	2909	2528
s_19625	19:11307979-11308982	69	1433	235	236
s_625	10:30003039-30003834	58	54	1080	1287
s_19312	18:77793333-77794835	4	28	1432	750
s_21817	19:41151831-41152696	0	0	0	854
s_21247	19:3396997-3397898	2812	97	1889	984
s_14771	15:99973216-99974019	0	47	0	0
s_20798	19:18392009-18393369	77	0	0	0
s_17239	17:29151038-29152189	59	69	1	806
s_19431	19:10596439-10597214	4270	217	2	818
s_6094	1:203526986-203528319	0	34	0	0
s_7724	12:50287940-50288821	196	89	1	2811
s_14670	15:99663594-99664694	108	1467	0	1
s_33451	5:179245612-179247153	1984	147	0	0
s_36251	7:5675204-5677046	1571	2667	0	4
s_34893	6:41410550-41411400	100	3214	1	1
s_11167	1:33182249-33182827	70	2809	0	2
s_8589	12:58281853-58283765	28	0	1706	1004
s_2311	11:2961519-2962914	66	0	0	0
s_11717	13:81043836-81044567	2935	63	0	0
s_26580	22:38148204-38149176	1615	1316	1497	1464
s_486	10:124220468-124221946	0	0	968	492
s_25550	22:23863446-23864733	1689	0	0	0
s_7802	12:50783874-50784588	0	47	996	544
s_30913	3:48777200-48778230	2535	0	251	164
s_22154	19:42787445-42788638	0	69	1017	426
s_12447	14:52412987-52413656	68	5	0	0
s_16495	17:16945051-16945892	188	2	649	685
s_7779	12:50636420-50637304	51	75	223	336
s_27270	2:241948806-241950232	39	0	0	0
s_2599	1:155863358-155863865	0	26	0	0
s_26618	22:38292150-38292571	37	1	2824	1433
s_13749	15:67248373-67249212	1551	0	0	0
s_37446	8:144922657-144923856	0	73	1516	781
s_19806	19:11877420-11878490	1	1719	0	0
s_20254	19:13957341-13958809	29	0	770	635
s_28414	3:10056917-10057614	0	65	1027	489
s_33819	5:67729782-67730708	3235	688	1	0
s_5524	11:68141269-68142221	1	0	0	0
s_28892	3:124303142-124303971	21	0	54	74
s_36088	7:5526340-5527349	60	1262	132	78
s_21332	19:3606376-3608368	0	75	0	0
s_33559	5:180229100-180230321	26	0	0	0
s_23509	19:9929384-9930760	0	0	0	0
s_26287	22:35772775-35773260	0	61	0	0
s_25921	22:29776269-29777004	0	1	0	0
s_20530	19:17516330-17517561	0	64	27	55
s_16267	17:15862130-15863001	109	4698	4	1575
s_12756	14:71597065-71597946	3	1	0	1009
s_16167	17:1358652-1360376	62	2679	2	1
s_3765	1:161468271-161469200	0	76	1	1
s_15816	1:64696560-64697308	0	48	0	0
s_4307	11:63533888-63536810	89	1866	0	1
s_26779	22:38395350-38396314	0	0	97	79
s_818	10:3574736-3575811	75	65	171	528
s_18993	17:8584178-8585012	70	108	1200	1533
s_1199	10:89986509-89987396	56	35	0	0
s_35291	7:115928048-115928714	0	1	0	0
s_2584	1:155854064-155854758	30	1	0	1224
s_7223	1:229073491-229074602	1	0	0	0
s_19865	19:12163294-12164150	42	121	862	926
s_18453	17:46100855-46102292	43	0	0	0
s_8865	12:6289403-6290073	73	19	0	0
s_36373	7:6483065-6484110	72	0	0	0
s_15520	1:6361123-6362562	1505	218	4127	4595
s_21585	19:39564159-39564698	197	2284	1863	1047
s_21879	19:41303886-41305674	0	51	0	0
s_31681	3:70982032-70982979	0	0	50	106
s_28887	3:124301768-124302427	1327	2336	0	1
s_23812	20:30864856-30865897	124	84	1376	681
s_33498	5:179597067-179597507	3446	0	1	0
s_27265	2:241948806-241950232	0	0	0	0
s_21341	19:3626515-3627376	0	47	0	0
s_26765	22:38394419-38394976	0	0	0	339
s_2805	1:156230530-156231343	1657	42	780	1347
s_19304	18:77793333-77794835	0	52	0	0
s_23021	19:5036714-5037776	0	103	0	0
s_24712	2:102378677-102379788	0	1	0	0
s_21225	19:3358970-3359749	1	0	1	0
s_26834	22:38430225-38430894	214	1346	27	60
s_21015	19:2032084-2032881	25	92	0	0
s_27117	2:239896254-239896930	2612	382	445	997
s_21113	19:2578930-2579825	62	94	197	734
s_25936	22:30017693-30018630	2	36	0	0
s_18987	17:8576729-8577774	2760	0	0	1
s_2757	1:156099686-156100413	59	75	0	0
s_13698	15:67095292-67096089	0	113	48	76
s_5785	1:16947300-16948149	0	0	683	343
s_4346	1:16465256-16466855	33	35	0	0
s_15386	16:3063094-3063745	0	1195	0	0
s_33888	5:980017-980918	1241	129	1	2
s_23633	20:23609533-23610294	43	0	0	0
s_2150	11:1884168-1885285	24	1106	81	102
s_25941	22:30174862-30175394	3305	0	0	0
s_21112	19:2578930-2579825	26	206	0	0
s_26480	22:37908055-37908997	0	138	1782	2679
s_21899	19:4144883-4146225	0	87	1686	2288
s_26980	2:238868496-238869046	52	0	0	0
s_22813	19:48232084-48233299	0	0	474	458
s_15602	1:6377413-6377944	0	0	0	986
s_3880	11:61780132-61781464	1	0	2	152
s_640	10:30046484-30047338	43	241	0	0
s_27646	2:28881136-28881582	13495	26	1	0
s_26726	2:238368141-238368997	0	62	0	0
s_26309	22:35842038-35842803	0	20	0	1720
s_26806	22:38411939-38413249	0	0	116	82
s_34066	6:130923224-130924069	3454	38	3361	1601
s_1193	10:89986509-89987396	34	124	894	457
s_6788	1:216018469-216019343	66	0	0	0
s_24929	21:43514149-43514651	0	0	2424	1756
s_3890	11:61780132-61781464	0	106	0	0
s_6415	1:205227818-205228357	59	2122	429	466
s_10600	13:114143916-114145661	71	184	1	0
s_476	10:124220468-124221946	1691	1529	320	1723
s_19024	17:942724-944124	3114	44	230	1283
s_5693	11:69251722-69252344	2990	5	0	0
s_1990	11:17002988-17003926	161	82	1	0
s_6338	1:204958419-204959816	56	0	0	0
s_18323	17:45372521-45373559	46	0	0	0
s_13822	15:67357367-67358521	25	160	0	0
s_759	10:3381520-3382288	0	35	0	1005
s_10698	1:31779051-31779790	28	0	0	0
s_27570	2:28672441-28673063	1	27	1	944
s_26975	2:238806869-238807773	57	31	0	3457
s_4344	1:16465256-16466855	0	99	0	0
s_26763	22:38391901-38392740	19	0	0	0
s_22014	19:4229131-4230029	0	0	4213	2016
s_4274	11:63448396-63449635	82	1263	0	0
s_20391	19:14666776-14667897	1	1263	1	0
s_16163	17:1358652-1360376	61	0	127	126
s_8358	12:53386518-53387582	89	68	1810	907
s_23132	19:555889-556570	0	111	230	923
s_16828	17:1952692-1953917	27	0	45	60
s_18438	17:46100855-46102292	0	59	24	55
s_2772	1:156163289-156164433	0	0	2884	1420
s_18829	17:7643606-7644444	123	1	0	0
s_20553	19:17586255-17586993	3102	3	97	92
s_14783	15:99982353-99983277	0	0	0	1254
s_7763	12:50580802-50581691	0	1	170	119
s_21246	19:3396997-3397898	64	120	0	0
s_2270	11:2919539-2920445	64	52	0	0
s_23818	20:30864856-30865897	32	44	0	0
s_10696	1:31779051-31779790	0	90	14	1149
s_25919	22:29776269-29777004	2397	776	0	0
s_12959	15:36720112-36721101	3435	0	1	0
s_10919	1:32537974-32539215	41	47	135	240
s_19621	19:11279196-11279700	0	0	0	869
s_33339	5:158886876-158887624	32	1553	86	1156
s_4385	1:16471517-16473703	23	0	0	0
s_809	10:3574736-3575811	50	0	0	0
s_31494	3:69100548-69102044	2366	3299	0	1
s_19314	18:77793333-77794835	2380	0	1	0
s_33408	5:179049804-179051764	1901	388	7	802
s_10920	13:26306137-26306861	0	52	1	0
s_16787	17:1861689-1862511	71	1246	0	625
s_1150	10:89622171-89623738	26	0	0	0
s_17019	17:27466969-27467964	3276	212	45	1222
s_26715	22:38363862-38365475	2	1762	2	0
s_36189	7:5594614-5595340	86	9	0	0
s_37924	9:101337652-101338580	0	47	843	401
s_9112	12:6539442-6540678	44	40	67	163
s_37577	8:145653250-145655028	9	14	0	994
s_33633	5:424535-425267	18	105	0	0
s_2662	1:155952838-155953906	104	111	0	0
s_2668	1:155958855-155959665	0	0	1250	627
s_26293	22:35822165-35823085	11	1564	1	0
s_33460	5:179247323-179248359	0	20	0	0
s_18361	17:45898775-45899742	0	1	0	372
s_36195	7:5601659-5603522	1592	1454	1784	839
s_6416	1:205227818-205228357	125	62	162	92
s_26853	22:38433657-38435073	2456	803	42	78
s_6359	1:205059102-205059940	25	1476	0	0
s_21880	19:41303886-41305674	0	48	2	1096
s_652	10:30092642-30093751	0	17	0	0
s_29141	3:12485947-12487245	1	2103	1224	1688
s_907	10:4292068-4292686	48	0	1810	919
s_5636	11:69068923-69069852	6	1612	1	0
s_26770	22:38394419-38394976	0	36	0	0
s_4314	11:63533888-63536810	2862	44	2	2
s_36241	7:5675204-5677046	0	80	0	0
s_2265	11:2919539-2920445	1	1046	4581	3531
s_4347	1:16465256-16466855	45	35	10	15
s_6402	1:205196597-205197561	0	0	69	375
s_11431	13:49378958-49379848	0	0	407	498
s_29753	3:138327067-138328355	0	38	0	0
s_1900	1:115711164-115711838	0	67	1	0
s_27066	2:239413770-239414681	0	1	1926	2012
s_13425	15:41860463-41861112	29	0	0	0
s_33390	5:179049804-179051764	0	148	0	0
s_35225	7:100781293-100782136	0	0	0	0
s_2648	1:155940280-155940900	1	0	563	586
s_10771	1:32040663-32042274	16	49	966	905
s_32446	5:1161212-1162371	21	0	2	245
s_38907	9:84004256-84005032	6476	75	1	0
s_2735	1:156093100-156093888	19	1136	0	916
s_6560	1:205512424-205513684	4439	116	0	1
s_16488	17:16931109-16932131	21	49	0	0
s_28845	3:124147573-124148498	21	63	69	79
s_5603	11:68924151-68925398	119	14	1181	2474
s_29043	3:12476985-12477427	113	223	0	0
s_10935	13:26307107-26307639	134	62	0	0
s_18409	17:46018509-46019294	29	0	0	0
s_31990	4:6690421-6691183	2	73	2839	2969
s_1152	10:89622171-89623738	3	1256	1199	624
s_1406	11:102096459-102097142	10	3178	1	385
s_19845	19:12075369-12076342	53	110	0	0
s_29312	3:133291952-133293543	0	29	1576	786
s_26180	2:233931688-233932531	1	122	771	909
s_2725	1:156083703-156084723	1	0	0	0
s_2592	1:155862606-155863026	120	208	1	1061
s_16398	17:16471941-16472906	0	0	0	484
s_26696	22:38349115-38350150	5709	35	1	1
s_4369	1:16471517-16473703	34	39	1	0
s_18001	17:42993964-42994674	39	60	195	286
s_6992	12:24991418-24992104	90	0	0	630
s_2658	1:155952838-155953906	0	0	0	725
s_16090	16:9141345-9142483	61	189	916	919
s_23209	19:610456-611961	77	50	0	1240
s_1559	1:11039449-11040555	88	0	29	64
s_31265	3:57008286-57009208	8	0	0	0
s_13575	15:65822291-65823575	1683	592	2346	1914
s_36278	7:5682805-5683288	1	1052	1052	1603
s_35464	7:116363907-116365152	44	3160	1748	1230
s_28865	3:124248713-124250189	211	13696	1593	2148
s_4365	1:16471517-16473703	47	2581	0	1
s_22430	19:46084637-46085209	118	28	0	0
s_19756	19:1168807-1169640	0	0	312	245
s_22041	1:94245069-94245954	0	2532	3	0
s_31583	3:69413277-69413949	4	5609	2	684
s_10700	1:31779051-31779790	23	2661	0	3
s_12902	15:100047906-100049137	3508	2706	82	113
s_940	10:4396179-4397156	24	127	1603	1478
s_19950	19:1268990-1269747	0	97	0	0
s_33392	5:179049804-179051764	3253	66	0	0
s_963	10:4704813-4705904	23	80	0	0
s_36851	7:86948121-86948901	0	67	0	0
s_12181	14:105965250-105966400	0	2632	0	0
s_2746	1:156095892-156097321	33	89	0	0
s_20522	19:17516330-17517561	0	44	0	0
s_32345	4:84030593-84032060	0	0	1425	1159
s_29752	3:138327067-138328355	0	82	0	0
s_775	10:3466315-3467188	4683	1393	1433	1839
s_16153	17:1325981-1326684	35	1	1	639
s_33463	5:179247323-179248359	2863	113	81	729
s_2257	11:2790192-2790674	69	142	3268	2846
s_17988	17:42983425-42983900	0	0	1560	793
s_25050	2:157197770-157199455	63	1643	3	1462
s_6357	1:205059102-205059940	6477	15	0	0
s_21583	19:39564159-39564698	1	0	2	1375
s_2590	1:155862606-155863026	38	0	0	0
s_21171	19:3163016-3163777	76	0	0	0
s_18991	17:8584178-8585012	180	75	3385	3672
s_4093	11:62413441-62414580	2707	77	146	1070
s_24507	20:56175664-56176897	44	21	0	1
s_18463	17:46114194-46115541	14	0	0	0
s_37527	8:145050252-145051684	2465	4	1724	865
s_13450	15:41877191-41878299	0	88	26	44
s_1254	10:90462700-90463443	0	60	0	0
s_5641	11:69068923-69069852	30	50	1	0
s_36126	7:5553006-5553988	44	45	3038	2459
s_20660	19:17976074-17977267	3351	0	0	1
s_6407	1:205216359-205217253	49	24	55	102
s_18183	17:44269956-44271758	28	2862	4	546
s_14673	15:99663594-99664694	51	27	1687	1218
s_28404	3:10018503-10019201	0	51	614	242
s_26812	22:38411939-38413249	62	38	0	0
s_37498	8:145022378-145023103	26	3009	4	0
s_1203	10:90003533-90004140	0	0	0	0
s_9980	1:27894658-27895910	7533	0	1	0
s_21261	19:3434531-3435607	1690	36	1	0
s_27413	2:27302307-27302701	0	38	0	1
s_29797	3:140949995-140951116	40	0	0	0
s_21884	19:4130856-4131849	2	1534	451	537
s_21300	19:3564803-3565699	25	41	0	606
s_26608	22:38178266-38179128	158	168	1582	2067
s_16407	17:16556399-16557403	4	0	54	36
s_20527	19:17516330-17517561	91	52	4237	3279
s_37608	8:145733851-145735705	0	49	0	0
s_18326	17:45372521-45373559	0	60	3405	1631
s_18859	17:7744773-7746477	0	82	1	0
s_7781	12:50636420-50637304	0	42	0	0
s_33458	5:179247323-179248359	4120	3081	200	211
s_1183	10:89912175-89913031	0	162	0	1119
s_32438	5:1161212-1162371	0	82	0	586
s_8581	12:58281853-58283765	2385	0	0	1355
s_22218	19:43355040-43355959	126	1239	16	14
s_956	10:4704813-4705904	144	1482	1332	656
s_25914	22:29739929-29740665	81	64	0	0
s_10614	13:114143916-114145661	0	53	1510	1695
s_21012	19:2032084-2032881	27	150	1776	809
s_36295	7:5738998-5739886	9600	144	1	2
s_1894	1:115710633-115710994	63	160	1221	617
s_24132	20:36801654-36802516	1380	50	1567	895
s_10663	13:114539939-114541199	27	0	0	0
s_36030	7:55141594-55142244	98	1881	2	0
s_2160	11:1974761-1976091	48	54	0	0
s_19305	18:77793333-77794835	1	0	159	129
s_8193	12:52637165-52638595	5065	0	185	167
s_3882	11:61780132-61781464	1	1250	1	0
s_11110	1:32957718-32958583	1584	2384	1082	1765
s_14671	15:99663594-99664694	17	0	0	0
s_30007	3:141678458-141679413	53	0	0	0
s_24133	20:36801654-36802516	1590	15	0	0
s_31998	4:6694176-6695005	144	0	17	27
s_2168	11:1974761-1976091	0	142	0	0
s_25876	22:29384851-29385847	0	0	1231	649
s_26316	22:35863718-35864365	47	0	32	45
s_8531	12:58158506-58161282	2898	2466	1	1
s_4313	11:63533888-63536810	0	18	0	0
s_18383	17:45940120-45940741	0	18	0	0
s_7005	12:25101334-25102388	70	2426	799	820
s_22216	19:43355040-43355959	0	72	0	0
s_827	10:3782096-3783068	0	141	0	0
s_21951	19:41731338-41732682	0	0	1373	733
s_32187	4:7651404-7652540	13	57	0	731
s_2782	1:156211021-156212077	130	0	32	47
s_9737	1:27152634-27153827	40	0	0	0
s_22422	19:46080173-46080892	0	0	1	0
s_1392	11:102009010-102010300	62	151	1265	1231
s_19790	19:1183509-1184248	53	36	904	845
s_34070	6:130923224-130924069	81	0	336	351
s_23130	19:555889-556570	1438	2401	4	365
s_2290	11:2950306-2951870	51	0	0	0
s_25573	22:24198830-24200341	1	0	0	0
s_6559	1:205512424-205513684	110	138	1789	851
s_11099	13:27927120-27928100	2	0	0	0
s_5710	11:69264200-69264816	3390	78	1	729
s_37412	8:144699004-144700478	0	50	0	0
s_8866	12:6289403-6290073	125	91	0	2
s_26997	2:238875002-238876132	0	41	1	0
s_27633	2:28866698-28867589	50	0	0	0
s_7204	1:228916604-228917637	1	2	6329	6578
s_17172	17:28705522-28706618	40	40	0	0
s_20964	19:18942352-18943690	0	39	0	0
s_6446	1:205267341-205267972	57	0	0	0
s_36020	7:55133246-55133901	0	80	80	116
s_22853	19:48824523-48825662	39	0	45	1569
s_4151	11:62521073-62522068	81	3053	1	1
s_27111	2:239869895-239870793	68	0	0	0
s_6394	1:205196597-205197561	15	2486	0	0
s_35707	7:140184603-140185904	53	127	5	1915
s_21590	19:39569151-39570099	33	0	0	0
s_29325	3:133291952-133293543	46	0	946	503
s_1440	11:102138772-102139758	44	0	0	1129
s_23289	19:6720512-6721162	6	3120	4	0
s_25401	22:20849609-20851216	3314	75	1	1810
s_25888	22:29427226-29428173	4	50	0	0
s_16372	17:16322090-16323737	1	22	1220	683
s_17687	17:38642144-38642994	293	23	52	95
s_23959	20:35473633-35474378	0	0	118	188
s_31473	3:58089675-58090617	45	0	0	0
s_22155	19:42787445-42788638	39	0	1122	581
s_17851	17:39686126-39687071	30	2679	1148	533
s_9478	12:68374838-68376084	0	0	337	298
s_16324	17:16176649-16177825	0	124	215	1866
s_678	10:3087759-3088569	0	0	1	894
s_24384	20:55595301-55595859	2	38	0	0
s_28460	3:10399258-10399975	33	45	0	0
s_20787	19:18385275-18386754	6	0	0	0
s_26076	22:31045263-31045930	0	75	2060	969
s_36098	7:55280415-55281197	23	0	0	0
s_14438	15:98825665-98826888	45	0	626	568
s_2171	11:1974761-1976091	0	0	2421	1239
s_33470	5:1792880-1793417	0	48	0	0
s_33597	5:343516-344549	0	0	0	0
s_4002	11:62230551-62230923	48	64	0	0
s_19042	17:964039-964897	1667	290	1400	718
s_13368	15:41233603-41234856	3372	1423	0	0
s_18196	17:44842021-44842715	53	5174	2	2
s_25369	22:20230897-20231541	1	1076	2216	1500
s_5611	11:68933853-68934557	3205	29	1587	1989
s_33475	5:179333904-179335332	18	36	62	117
s_11361	13:48282232-48283258	20	50	0	0
s_9049	1:26452835-26453428	30	1	226	155
s_18830	17:7677267-7678089	68	82	1362	2693
s_7008	12:25101334-25102388	5	1567	1328	651
s_34344	6:16320092-16320942	1	17	0	0
s_24921	21:43460173-43461227	2907	0	1148	565
s_23169	1:9592667-9593470	2021	147	0	1
s_20504	19:17459333-17459962	1	1	1793	1151
s_35794	7:140339483-140340961	0	154	0	937
s_4257	11:63350573-63351260	3188	58	0	1
s_25340	22:20050016-20050655	0	0	0	1
s_8538	12:58158506-58161282	29	0	0	0
s_2551	1:155615490-155616503	0	177	2714	1243
s_17269	17:29394626-29395625	24	0	0	0
s_28890	3:124303142-124303971	2050	108	1795	992
s_36227	7:5608912-5610422	1	1971	0	0
s_35110	6:99841334-99842205	0	70	3144	1410
s_29319	3:133291952-133293543	0	18	1	0
s_18367	17:45918107-45919067	41	66	1476	726
s_21377	19:382636-383092	102	85	4	1078
s_17854	17:39686126-39687071	0	0	1	0
s_16286	17:15866805-15867637	0	0	1922	1756
s_5803	11:69669302-69670034	0	87	2	989
s_8357	12:53386518-53387582	127	74	0	0
s_23753	20:30195931-30196843	79	2158	0	0
s_8591	12:58281853-58283765	0	1794	1	374
s_13188	15:39437940-39438530	2934	70	0	0
s_17690	17:38642144-38642994	44	196	3898	2128
s_13432	15:41870521-41871423	3	0	1429	1552
s_31267	3:57008286-57009208	59	8603	1177	1606
s_8069	12:52455089-52456634	0	44	0	0
s_11118	1:32965560-32966897	54	209	1618	1519
s_6082	1:203526986-203528319	3587	2903	79	127
s_29185	3:12525390-12526456	42	17	0	0
s_13581	15:65822291-65823575	0	0	0	0
s_27252	2:241937469-241938701	49	45	0	0
s_4294	11:63533888-63536810	0	80	0	0
s_779	10:3466315-3467188	1719	103	3	1351
s_27122	2:239896254-239896930	93	1	5	2150
s_36216	7:56077329-56077993	0	2346	1	0
s_12253	14:51428369-51429275	74	1	0	0
s_801	10:3567933-3568706	1541	1610	0	0
s_26740	2:238383519-238384778	106	45	0	0
s_25899	22:29505479-29506230	1670	85	0	983
s_18855	17:7744773-7746477	27	0	1835	1665
s_10528	13:113676754-113677879	106	120	0	843
s_2799	1:156230530-156231343	4135	167	18	1135
s_12748	14:71584912-71585780	53	4	60	1168
s_2147	11:1884168-1885285	0	1028	861	496
s_27246	2:241937469-241938701	31	71	0	743
s_9831	1:27413896-27414799	19	237	719	356
s_26924	22:38624613-38625234	1161	436	2	623
s_19802	19:11877420-11878490	0	43	1417	2049
s_6369	1:205141748-205142322	2	398	0	0
s_8547	12:58158506-58161282	93	173	0	0
s_28863	3:124248713-124250189	61	1088	2	0
s_33614	5:372843-374397	65	3060	0	864
s_26882	22:38568677-38569198	15	0	0	0
s_1896	1:115710633-115710994	0	163	0	0
s_3007	1:156915888-156916792	88	0	0	0
s_4145	11:62521073-62522068	0	42	0	0
s_31178	3:49966723-49967814	0	44	4	1252
s_33340	5:158886876-158887624	0	32	2	1980
s_37503	8:145025904-145028136	3183	54	0	0
s_780	10:3466315-3467188	0	0	134	1000
s_22908	19:4889324-4889947	0	29	635	306
s_31256	3:56960522-56961289	0	2467	1	0
s_14741	15:99864069-99865069	13	146	0	0
s_957	10:4704813-4705904	43	923	358	456
s_5233	1:167064256-167065161	2934	1980	1	0
s_16439	17:16723255-16724056	121	128	64	141
s_36169	7:55842113-55843142	72	2826	4	2
s_18353	17:45784569-45785334	179	0	1733	951
s_2719	1:156083703-156084723	6569	199	0	781
s_24817	21:43097889-43099528	0	0	0	0
s_5643	11:69068923-69069852	75	2107	0	0
s_14693	15:99725513-99726502	10	53	175	191
s_6299	1:204167635-204168402	3	2264	1880	2037
s_26815	22:38411939-38413249	33	0	2	0
s_18279	17:45307011-45307804	0	0	1	0
s_18178	17:44269956-44271758	0	56	1408	1865
s_4262	11:63350573-63351260	0	126	0	0
s_30915	3:48777200-48778230	42	0	1	0
s_12800	14:75039744-75040531	1640	14	0	0
s_8555	12:58158506-58161282	3416	6	0	0
s_27407	2:27300960-27302024	0	45	0	0
s_33343	5:158886876-158887624	107	111	0	0
s_10778	1:32040663-32042274	40	0	0	0
s_29170	3:12512305-12513206	0	68	0	1066
s_17667	17:38599187-38600555	0	4	1	0
s_18749	17:6655806-6656127	0	40	0	0
s_18212	17:44848074-44849524	0	30	0	657
s_16525	17:17054369-17055784	1603	14	1	0
s_22279	19:4522024-4522690	6	1686	1302	673
s_21231	19:3365381-3366855	0	55	0	0
s_1852	1:114665479-114666265	2	2	0	645
s_23814	20:30864856-30865897	76	83	1741	2556
s_6418	1:205227818-205228357	2438	0	0	0
s_6242	1:204026225-204027297	1	0	0	0
s_2588	1:155854064-155854758	61	0	1	0
s_21175	19:3171884-3172577	0	53	220	181
s_24826	21:43097889-43099528	0	110	0	1
s_22016	19:4229131-4230029	67	1841	1369	770
s_9115	12:6539442-6540678	0	69	1428	720
s_13434	15:41870521-41871423	10	1087	1424	1840
s_21321	19:3606376-3608368	16	51	2237	1133
s_22278	19:4522024-4522690	0	88	1227	634
s_26754	22:38391901-38392740	28	0	0	0
s_22850	19:48824523-48825662	35	81	2	0
s_18471	1:7461827-7462604	900	0	0	0
s_14682	15:99707489-99708609	44	0	0	0
s_16396	17:16471941-16472906	47	0	1385	1717
s_37592	8:145733851-145735705	80	117	56	1030
s_23344	19:751308-752300	790	2590	1	0
s_4008	11:62239372-62240518	132	65	0	0
s_12449	14:52412987-52413656	0	41	0	0
s_13654	15:66870616-66871213	47	174	0	1
s_17009	17:27466969-27467964	54	1022	204	218
s_11177	1:33190309-33191357	199	5196	3930	2428
s_15604	1:6377413-6377944	141	1351	2005	2201
s_10640	13:114487522-114488843	33	0	2189	1070
s_37497	8:145022378-145023103	0	0	1298	609
s_6364	1:205059102-205059940	0	0	106	212
s_672	10:3027944-3028439	0	1	0	0
s_32349	4:84030593-84032060	93	43	1	428
s_26961	2:238782678-238783818	38	0	0	0
s_16443	17:16723255-16724056	37	1	3	0
s_18889	17:8059467-8060448	50	2424	8262	7930
s_24417	20:55622363-55623668	28	0	0	0
s_19897	19:12399809-12400613	2559	0	0	0
s_17267	17:29394626-29395625	0	67	0	0
s_22283	19:4522024-4522690	0	61	42	62
s_12137	14:105498614-105499522	0	0	1	0
s_18200	17:44842021-44842715	50	2088	0	767
s_5703	11:69257598-69258593	0	27	0	0
s_27271	2:241948806-241950232	72	0	135	114
s_3567	1:160967175-160967445	40	0	1	0
s_33497	5:179597067-179597507	0	137	0	1160
s_6396	1:205196597-205197561	11	71	962	407
s_23017	19:5036714-5037776	25	91	1060	510
s_11186	1:33227053-33227625	103	44	631	675
s_12856	14:75530109-75531142	0	0	1	1
s_24106	20:36780635-36781657	26	0	0	0
s_26617	22:38292150-38292571	2714	6655	5268	2646
s_27172	2:241309013-241310002	0	77	0	0
s_18364	17:45898775-45899742	27	1713	0	0
s_25266	2:212916859-212917860	72	66	0	0
s_1560	1:11039449-11040555	44	1	0	0
s_15534	1:6361123-6362562	27	2	2	1153
s_29794	3:140949995-140951116	0	0	0	0
s_1204	10:90003533-90004140	22	0	897	1238
s_15523	1:6361123-6362562	30	27	0	0
s_5694	11:69257598-69258593	36	5004	150	906
s_26844	22:38433657-38435073	69	0	0	0
s_8613	12:58334620-58335831	65	0	0	0
s_13431	15:41870521-41871423	65	115	1	798
s_22554	19:46792170-46793133	74	241	1517	975
s_1454	11:102444482-102445205	0	87	1649	802
s_2115	11:18404895-18406349	176	224	0	2
s_21589	19:39569151-39570099	1	47	0	0
s_9786	12:7340977-7342803	2531	0	0	0
s_32347	4:84030593-84032060	38	0	0	0
s_2654	1:155952838-155953906	0	44	324	149
s_20879	19:18699102-18700546	0	0	203	197
s_6095	1:203526986-203528319	61	139	0	0
s_26318	22:35863718-35864365	1822	21	0	0
s_21943	19:41731338-41732682	0	100	0	0
s_27874	2:46917847-46918535	26	2	758	408
s_17277	17:29641305-29641559	155	2312	682	2164
s_40206	N_750	0	18	0	0
s_28411	3:10056917-10057614	54	67	0	0
s_9974	1:27883308-27884855	143	70	0	0
s_11143	1:33167862-33169950	113	705	1	2
s_6352	1:204958419-204959816	3670	126	0	0
s_21704	19:4051592-4053261	0	40	0	0
s_26810	22:38411939-38413249	49	0	0	0
s_28789	3:12197018-12197844	62	1	0	0
s_6376	1:205144503-205144996	0	2	1064	1216
s_20395	19:14666776-14667897	3793	5	57	101
s_21359	19:3700024-3700966	0	137	865	1440
s_7474	1:244087527-244088083	38	57	0	0
s_24232	20:54933632-54935510	69	2503	2893	2220
s_24134	20:36801654-36802516	34	30	1	0
s_18407	17:46018509-46019294	1706	28	0	708
s_3996	11:62229150-62229929	72	1350	1005	507
s_6370	1:205141748-205142322	52	37	217	1375
s_31486	3:69100548-69102044	763	0	1	1
s_5772	11:69403029-69403475	2351	104	206	329
s_24039	20:36722769-36723265	27	59	2	2349
s_5774	11:69403029-69403475	1	1162	1722	880
s_21307	19:3572428-3573021	32	43	1	0
s_22802	19:48226175-48226705	71	71	3309	3543
s_1439	11:102138772-102139758	0	59	0	0
s_19609	19:11266260-11266980	44	0	0	0
s_34064	6:130923224-130924069	0	0	0	1311
s_16332	17:16176649-16177825	0	0	0	1001
s_26632	22:38300919-38302683	0	2	1	2
s_5958	1:17231144-17232431	27	44	0	753
s_18221	17:44872614-44873390	31	125	2167	1669
s_8587	12:58281853-58283765	0	62	377	486
s_1312	1:10458452-10459837	168	81	0	0
s_4310	11:63533888-63536810	64	0	0	0
s_22222	19:43355040-43355959	21	0	0	1
s_1547	1:11035643-11036337	0	31	1739	860
s_25910	22:29739929-29740665	0	0	1515	834
s_19010	17:882519-883653	61	1012	57	134
s_21886	19:4130856-4131849	96	24	0	2
s_36099	7:55280415-55281197	0	62	2077	1031
s_37541	8:145050252-145051684	1751	22	1934	4413
s_26964	2:238782678-238783818	0	76	0	0
s_764	10:3441030-3441765	55	1784	163	183
s_25381	22:20777847-20779029	75	116	8	1346
s_4284	11:63448396-63449635	39	0	0	0
s_16432	17:1665883-1666917	0	63	1	1
s_23109	19:523798-524704	25	1	0	0
s_37590	8:145733851-145735705	147	1969	0	1
s_8565	12:58258282-58259647	0	0	0	789
s_31912	4:30931273-30932173	34	0	0	0
s_26598	22:38172144-38172871	69	799	5	1049
s_24916	21:43460173-43461227	0	36	1558	821
s_2661	1:155952838-155953906	0	1704	0	0
s_37567	8:145653250-145655028	36	37	0	0
s_20237	19:13947666-13948172	0	58	0	0
s_14743	15:99864069-99865069	2	2619	158	1154
s_12797	14:75033160-75034056	23	0	1148	1024
s_19632	19:11307979-11308982	60	57	176	163
s_6477	1:205290334-205291205	68	319	45	57
s_33533	5:179779036-179781004	328	263	1353	681
s_28889	3:124303142-124303971	2714	3901	4	0
s_2162	11:1974761-1976091	126	153	2	1923
s_25946	22:30176644-30177371	1	0	1	0
s_18363	17:45898775-45899742	114	26	0	0
s_11989	13:99629923-99630936	21	2498	1230	1482
s_1095	10:89419094-89420260	0	0	2	0
s_5418	11:67499694-67500146	29	91	0	0
s_28704	3:11632650-11633407	1520	118	0	0
s_21011	19:2032084-2032881	0	62	3181	2480
s_25343	22:20050016-20050655	40	0	0	0
s_16402	17:16471941-16472906	0	0	911	520
s_19546	19:11070940-11072170	58	0	0	0
s_18425	17:46079660-46081008	54	3523	1	1114
s_16410	17:16556399-16557403	35	62	0	945
s_12914	15:100047906-100049137	0	78	0	0
s_1448	11:102187780-102188509	42	0	0	0
s_18346	17:45784569-45785334	2219	0	1	0
s_8089	12:52457753-52458376	3080	31	3	861
s_4319	11:63533888-63536810	0	33	0	0
s_33624	5:399232-400539	9	122	0	0
s_27015	2:239052168-239052667	0	0	751	433
s_26594	22:38172144-38172871	933	4	1747	1958
s_26125	2:233179862-233180873	19	15	0	0
s_21588	19:39569151-39570099	147	116	0	0
s_35751	7:140264316-140265050	0	38	0	0
s_33344	5:158886876-158887624	185	154	792	1606
s_18979	17:8576729-8577774	3597	25	1	0
s_21168	19:3163016-3163777	127	0	0	1157
s_756	10:3381520-3382288	1	2237	829	369
s_23727	20:30181037-30181878	91	116	1093	511
s_4371	1:16471517-16473703	35	119	1566	793
s_28400	3:10018503-10019201	28	51	99	58
s_26953	2:238774265-238775435	3208	0	0	0
s_21315	19:3606376-3608368	0	67	0	0
s_6780	1:216018469-216019343	2175	4363	231	181
s_25944	22:30174862-30175394	0	2601	1	0
s_22549	19:46792170-46793133	0	0	172	200
s_36236	7:5608912-5610422	92	30	0	0
s_18163	17:44269956-44271758	75	57	0	0
s_9965	1:27883308-27884855	27	10	0	0
s_20298	19:14191712-14193069	0	60	1	0
s_18219	17:44872614-44873390	40	0	0	0
s_21007	19:2032084-2032881	1198	0	0	1
s_35292	7:115928048-115928714	41	2531	132	1058
s_24421	20:55622363-55623668	3471	16	0	0
s_35752	7:140264316-140265050	188	203	1	793
s_4092	11:62413441-62414580	0	52	0	0
s_4449	1:16490613-16491407	2916	88	42	113
s_23146	19:5827649-5828617	1799	286	148	99
s_31269	3:57008286-57009208	96	108	2700	2484
s_23756	20:30262683-30263531	76	34	1928	879
s_15819	1:64696560-64697308	2564	52	2519	2211
s_21867	19:41303886-41305674	4595	305	0	1
s_11187	1:33227053-33227625	1	0	50	549
s_19844	19:12075369-12076342	41	2470	0	0
s_24102	20:36780635-36781657	0	75	0	0
s_6851	1:217448377-217449290	1278	225	1323	978
s_1382	11:102009010-102010300	40	0	1624	748
s_6373	1:205144503-205144996	31	115	317	295
s_26593	22:38172144-38172871	51	0	0	0
s_1376	11:101741087-101741826	0	0	1036	533
s_36096	7:55280415-55281197	0	0	2240	1064
s_24117	20:36793423-36793987	0	43	620	745
s_26880	22:38531156-38531752	178	8576	2685	1576
s_13697	15:67095292-67096089	0	37	0	26
s_10652	13:114523655-114524802	68	0	1	0
s_33955	6:10303733-10304693	0	0	0	0
s_21595	19:39569151-39570099	120	181	4755	5106
s_14944	16:10970601-10971267	0	150	282	430
s_20618	19:17829869-17830542	1	0	1782	2804
s_760	10:3381520-3382288	51	63	802	430
s_1463	11:102470358-102470949	49	0	0	0
s_27264	2:241948806-241950232	32	117	3039	1627
s_10931	13:26307107-26307639	0	0	0	1
s_23971	20:35482757-35483365	1625	146	3522	3120
s_17289	17:29648547-29648962	129	84	0	0
s_25928	22:30017693-30018630	51	60	0	1
s_19829	19:11924484-11925759	0	88	0	0
s_17310	17:29803587-29804258	39	0	0	911
s_19299	18:77793333-77794835	107	0	1131	582
s_22277	19:4522024-4522690	0	73	2	414
s_19039	17:964039-964897	11	0	1183	1195
s_26642	22:38300919-38302683	28	14	0	0
s_20497	19:17459333-17459962	36	0	0	0
s_21206	19:3343657-3344588	81	993	0	0
s_25406	22:20849609-20851216	57	34	1888	975
s_2710	1:156073801-156074238	33	2699	454	535
s_14443	15:98825665-98826888	3	79	0	0
s_28864	3:124248713-124250189	74	1	539	431
s_10750	1:32014197-32015823	106	0	2	1237
s_1438	11:102138772-102139758	94	0	0	1
s_19787	19:11750200-11751318	1349	87	5932	3780
s_4337	1:16465256-16466855	64	5726	3	1
s_28876	3:124277894-124278996	0	2	0	0
s_5697	11:69257598-69258593	38	0	0	0
s_23521	19:9929384-9930760	0	0	1	0
s_35754	7:140264316-140265050	1	0	0	0
s_12761	14:71597065-71597946	86	102	0	0
s_7462	1:243882192-243883306	88	0	26	34
s_21328	19:3606376-3608368	49	0	881	436
s_26311	22:35842038-35842803	58	2595	1	0
s_11342	13:37005813-37006818	0	0	19	42
s_36232	7:5608912-5610422	30	0	0	0
s_5661	11:69167323-69168073	0	0	0	1
s_30781	3:48288859-48289457	112	0	1161	1726
s_8181	12:52637165-52638595	38	94	10	1612
s_31176	3:49966723-49967814	0	0	489	768
s_6244	1:204026225-204027297	31	0	1897	947
s_24078	20:36762848-36763626	0	69	1046	503
s_36192	7:5601659-5603522	44	0	0	0
s_26054	22:30736855-30737824	0	32	48	43
s_37111	8:127963209-127964245	41	0	0	419
s_6516	1:205446608-205447682	89	2020	2035	1182
s_13580	15:65822291-65823575	0	67	0	0
s_1116	10:89430361-89431809	33	696	4	0
s_23213	19:610456-611961	21	96	926	437
s_29322	3:133291952-133293543	2	1223	6	3
s_24096	20:36772277-36773172	83	3286	1863	840
s_14760	15:99965026-99966077	76	144	0	0
s_23164	1:9592667-9593470	100	2744	160	644
s_12710	14:65822935-65823842	0	0	719	923
s_681	10:3087759-3088569	67	1521	0	1
s_33506	5:179604168-179604902	0	1	1191	661
s_23205	19:610456-611961	169	2284	1460	1883
s_13178	15:39432057-39432853	0	0	812	368
s_26828	22:38427330-38428024	0	0	0	6
s_5684	11:69235232-69235719	0	21	1	1081
s_24115	20:36793423-36793987	0	182	1430	1165
s_21303	19:3572428-3573021	99	1387	1	0
s_24061	20:36745836-36746607	44	0	0	0
s_17264	17:29394626-29395625	51	2756	0	1083
s_8085	12:52455089-52456634	0	102	0	1
s_20557	19:17586255-17586993	52	77	0	0
s_20295	19:14191712-14193069	0	2354	0	0
s_18473	1:7461827-7462604	118	49	1723	843
s_16280	17:15866805-15867637	0	28	89	97
s_16096	16:9141345-9142483	0	59	4	1064
s_10656	13:114523655-114524802	49	1	0	0
s_22020	19:4229131-4230029	40	0	0	0
s_23336	19:751308-752300	0	101	1956	1695
s_13816	15:67357367-67358521	24	0	2157	1165
s_17685	17:38642144-38642994	78	74	0	0
s_24700	2:102369227-102370049	1	38	48	504
s_4515	1:16502233-16502796	79	96	3	1399
s_22153	19:42787445-42788638	1573	89	0	0
s_9792	12:7340977-7342803	73	93	0	0
s_21242	19:3365381-3366855	0	0	0	0
s_13424	15:41860463-41861112	30	31	0	0
s_36204	7:5601659-5603522	1313	16	2830	2039
s_25397	22:20849609-20851216	43	0	59	35
s_29063	3:12477663-12478588	0	0	0	1139
s_27244	2:241937469-241938701	42	0	0	0
s_24233	20:54933632-54935510	0	0	1	0
s_20302	19:14191712-14193069	1	57	0	0
s_22534	19:4669860-4671212	17	0	0	0
s_18170	17:44269956-44271758	0	65	1	1259
s_25859	22:29168330-29169614	0	0	1	0
s_22282	19:4522024-4522690	1	80	37	786
s_21379	19:382636-383092	31	0	925	668
s_30437	3:167990050-167990781	72	0	0	0
s_35762	7:140267323-140267674	1702	62	0	0
s_16336	17:16189164-16190557	35	55	915	459
s_16472	17:16924372-16925265	42	0	0	0
s_16309	17:16118140-16119351	7	109	2	725
s_31627	3:69836247-69837207	0	0	0	966
s_16529	17:17054369-17055784	48	1	932	1043
s_36342	7:6357358-6358099	46	77	0	0
s_37908	9:101313822-101315123	14	2217	2119	1020
s_8530	12:58158506-58161282	0	70	1	1021
s_26306	22:35842038-35842803	1	0	0	0
s_34341	6:16320092-16320942	44	21	0	109
s_31258	3:56960522-56961289	59	93	0	0
s_22902	19:48866286-48867799	63	146	0	0
s_21254	19:3434531-3435607	41	1864	2	1030
s_34348	6:16339124-16339743	31	72	0	0
s_25915	22:29739929-29740665	39	0	1	0
s_24086	20:36772277-36773172	2783	38	0	1
s_9485	12:68374838-68376084	88	0	0	0
s_22459	19:46286205-46286969	101	60	0	1
s_5528	11:68141269-68142221	0	68	0	0
s_10722	1:31869813-31871033	0	0	1	0
s_36341	7:6357358-6358099	29	2552	2116	1864
s_309	10:123670112-123671016	0	0	0	926
s_8578	12:58281853-58283765	116	92	2092	1923
s_6088	1:203526986-203528319	1601	1616	4330	4304
s_26803	22:38411939-38413249	1614	7	0	0
s_32353	4:84030593-84032060	116	81	0	1
s_12894	15:100026314-100027579	3	125	5323	6134
s_7246	1:229080472-229081365	0	2193	1	2
s_35109	6:99841334-99842205	47	2528	1	1
s_24489	20:55966098-55967028	1	0	0	0
s_37529	8:145050252-145051684	16	0	1	0
s_14753	15:99883402-99884508	160	66	0	0
s_12963	15:36720112-36721101	46	11	109	108
s_11222	1:33446637-33447316	2066	90	1226	675
s_11141	1:33004697-33005841	0	38	0	0
s_4100	11:62413441-62414580	57	30	0	0
s_20804	19:18392009-18393369	77	2255	118	122
s_21732	19:40596179-40597228	0	0	175	176
s_2775	1:156163289-156164433	1775	56	224	210
s_19863	19:12163294-12164150	1298	404	1	0
s_37574	8:145653250-145655028	1	68	0	0
s_28872	3:124277894-124278996	91	34	0	0
s_17258	17:29394626-29395625	56	0	0	0
s_1136	10:89602804-89603189	0	60	193	122
s_7226	1:229073491-229074602	8	1	498	1370
s_2108	11:18404895-18406349	121	0	1489	753
s_36335	7:6311547-6312820	0	56	907	397
s_23742	20:30183413-30184297	2644	973	139	213
s_26297	22:35822165-35823085	0	46	0	0
s_14932	16:10964837-10965842	1856	67	0	0
s_713	10:3137357-3138527	24	0	667	1511
s_24949	21:43735519-43736117	21	12	0	0
s_26960	2:238782678-238783818	0	62	0	0
s_12883	14:75632585-75633248	60	1	0	0
s_19814	19:11908839-11909850	56	154	0	0
s_5853	11:69862732-69863528	110	0	1	1215
s_19043	17:964039-964897	0	0	0	1028
s_2622	1:155910385-155911661	0	0	529	278
s_25411	22:20874045-20874970	0	211	41	388
s_11148	1:33167862-33169950	3506	22	0	1
s_10669	13:114539939-114541199	69	37	0	635
s_16539	17:17054369-17055784	0	0	1043	542
s_1304	1:10458452-10459837	0	36	0	0
s_4290	11:63533888-63536810	56	1714	0	1
s_21244	19:3396997-3397898	13	0	0	0
s_5672	11:69231878-69232729	0	109	2689	1389
s_12426	14:52372326-52372993	39	56	0	468
s_16367	17:16322090-16323737	0	88	1735	801
s_22810	19:48232084-48233299	0	5	2234	1312
s_831	10:3782096-3783068	0	54	0	0
s_8067	12:52444335-52445606	24	0	0	0
s_18470	1:7461827-7462604	0	52	0	0
s_37902	9:101302070-101302848	0	1	0	0
s_7469	1:243882192-243883306	0	0	1316	642
s_18187	17:44819990-44820745	2777	83	0	1
s_13745	15:67248373-67249212	15	61	239	294
s_23510	19:9929384-9930760	0	0	1032	471
s_19640	19:11314257-11314896	21	1013	0	1
s_26294	22:35822165-35823085	924	4325	4	679
s_16350	17:16189164-16190557	0	134	1864	2050
s_26326	22:35902088-35902981	207	104	0	0
s_33502	5:179597067-179597507	86	61	0	1
s_12482	14:54656312-54656992	0	53	0	1
s_25584	22:24198830-24200341	0	161	0	0
s_21819	19:41151831-41152696	30	0	151	143
s_30435	3:167990050-167990781	0	0	2	0
s_1114	10:89430361-89431809	0	0	1	654
s_23750	20:30195931-30196843	4	2091	95	182
s_33394	5:179049804-179051764	0	61	0	0
s_23815	20:30864856-30865897	30	55	0	410
s_6350	1:204958419-204959816	3833	2386	1	998
s_24043	20:36722769-36723265	5495	1577	1	1
s_21874	19:41303886-41305674	33	75	4	8
s_9120	1:26560113-26561394	18	0	0	0
s_21347	19:3655525-3656491	34	1	1561	766
s_17992	17:42986976-42987581	3068	0	0	0
s_2738	1:156095892-156097321	0	35	0	0
s_10776	1:32040663-32042274	2599	2125	169	943
s_25380	22:20777847-20779029	44	0	0	0
s_1897	1:115710633-115710994	42	96	0	0
s_11983	13:99629923-99630936	1785	979	0	602
s_27210	2:241852687-241853710	24	52	0	0
s_26288	22:35772775-35773260	48	1881	0	1
s_16822	17:1952692-1953917	42	2544	0	0
s_28884	3:124301768-124302427	2650	0	1	2
s_776	10:3466315-3467188	2386	5041	195	116
s_27248	2:241937469-241938701	50	88	0	0
s_22867	19:48835733-48837668	48	0	0	0
s_7198	1:228916604-228917637	96	124	0	1
s_19318	19:10231383-10231889	72	0	0	0
s_24659	2:102063192-102063977	3	1958	174	212
s_24876	21:43172048-43172896	0	0	0	1594
s_26634	22:38300919-38302683	38	1	0	0
s_31493	3:69100548-69102044	2738	36	61	88
s_27990	2:47167361-47169281	31	0	728	329
s_12432	14:52396682-52397506	2908	981	0	0
s_33436	5:179245612-179247153	49	1379	3	0
s_35228	7:100781293-100782136	1	1984	0	0
s_19548	19:11070940-11072170	56	0	0	0
s_4606	1:16515482-16516030	0	0	0	1
s_1101	10:89419094-89420260	0	153	0	591
s_8064	12:52444335-52445606	51	0	1640	750
s_37926	9:101337652-101338580	2915	131	0	0
s_8363	12:53386518-53387582	59	0	0	0
s_22518	19:46498065-46499007	107	132	1317	1504
s_6420	1:205227818-205228357	0	41	0	0
s_17180	17:28705522-28706618	2631	7	0	0
s_32445	5:1161212-1162371	53	1	0	0
s_2814	1:156232326-156233108	39	2778	0	0
s_6965	12:24770423-24771128	39	0	0	0
s_6384	1:205168287-205169363	4255	64	0	1
s_1162	10:89764079-89764926	0	42	0	0
s_32193	4:7659911-7660786	18	0	0	0
s_6324	1:204351249-204351912	3222	65	0	0
s_16165	17:1358652-1360376	7	2403	1	0
s_22535	19:4669860-4671212	0	47	0	0
s_16378	17:16322090-16323737	10	0	0	0
s_25417	22:20874045-20874970	50	2532	0	0
s_33607	5:372843-374397	1303	0	0	0
s_27736	2:46300288-46301242	1	158	8	805
s_21182	19:3177036-3177649	49	69	52	93
s_16181	17:1358652-1360376	13	47	0	0
s_17257	17:29378972-29380113	0	0	491	409
s_25870	22:29384851-29385847	26	2220	2	429
s_1988	11:17002988-17003926	0	0	840	406
s_2810	1:156232326-156233108	19	3174	1308	657
s_18417	17:46047909-46048839	0	40	0	0
s_20200	19:13732205-13732800	0	0	23	8
s_33397	5:179049804-179051764	3025	2441	1621	1000
s_16381	17:16322090-16323737	2980	0	0	0
s_25923	22:29776269-29777004	56	2642	227	168
s_8354	12:53386518-53387582	2638	72	5556	2804
s_35309	7:115967649-115968393	0	44	0	0
s_9783	12:7340977-7342803	34	0	0	0
s_752	10:3365840-3366825	4	0	0	1
s_33444	5:179245612-179247153	22	1	0	0
s_33481	5:179333904-179335332	3157	65	1997	974
s_37463	8:145013677-145014919	0	144	400	524
s_24413	20:55622363-55623668	52	1	1586	2394
s_32442	5:1161212-1162371	1183	108	5	1071
s_9981	1:27894658-27895910	2325	86	942	405
s_31986	4:6675000-6676320	1464	3	0	0
s_9830	1:27413896-27414799	0	58	1595	1636
s_6086	1:203526986-203528319	9	1511	4248	4599
s_7790	12:50676887-50677899	0	0	0	1
s_20238	19:13947666-13948172	2400	82	0	0
s_36083	7:5526340-5527349	39	0	0	0
s_16376	17:16322090-16323737	18	74	0	0
s_1408	11:102096459-102097142	0	138	617	844
s_16358	17:16319690-16320169	37	0	0	0
s_33400	5:179049804-179051764	2908	54	0	0
s_31577	3:69413277-69413949	114	1014	836	1981
s_29168	3:12512305-12513206	1	2480	4	0
s_8544	12:58158506-58161282	0	74	0	0
s_6570	1:205512424-205513684	1852	102	40	2211
s_33609	5:372843-374397	2	2800	1	1
s_3845	1:161676020-161677168	119	1	0	0
s_2745	1:156095892-156097321	1	131	2	1130
s_11147	1:33167862-33169950	18	46	0	2
s_35304	7:115956921-115957919	1	0	1597	802
s_33507	5:179604168-179604902	0	74	1	885
s_10620	13:114477049-114477624	0	73	875	499
s_20891	19:18770864-18771859	0	0	150	144
s_34067	6:130923224-130924069	0	20	0	0
s_29755	3:138327067-138328355	0	0	0	0
s_30020	3:141991098-141992037	83	136	280	208
s_24790	21:43032847-43033470	28	0	145	275
s_5261	1:167078390-167079181	73	0	1262	1572
s_26771	22:38395350-38396314	1	37	0	0
s_24883	21:43172048-43172896	23	0	0	0
s_16434	17:1665883-1666917	43	1	0	1
s_314	10:123670112-123671016	56	0	0	0
s_6452	1:205269748-205270974	34	117	0	0
s_33637	5:424535-425267	17	29	0	0
s_15601	1:6377413-6377944	0	88	0	0
s_11130	1:33004697-33005841	0	0	289	123
s_29997	3:141658668-141659673	1916	34	104	196
s_84	10:103879355-103880674	37	63	0	1
s_20526	19:17516330-17517561	0	0	2104	1076
s_8601	12:58334620-58335831	0	50	0	0
s_724	10:3137357-3138527	20	0	0	0
s_35745	7:140240996-140242391	0	33	0	0
s_33468	5:1792880-1793417	57	0	0	0
s_6390	1:205168287-205169363	2	61	1197	1245
s_26589	22:38148204-38149176	0	40	208	160
s_12949	15:36699652-36700401	0	73	809	1578
s_27631	2:28866698-28867589	2	44	203	216
s_31475	3:58089675-58090617	87	0	0	0
s_31979	4:6675000-6676320	44	38	44	72
s_24131	20:36801654-36802516	5224	1200	1	1
s_33471	5:1792880-1793417	2918	72	2061	1230
s_31683	3:70982032-70982979	137	71	1	0
s_30785	3:48288859-48289457	1857	143	5445	2561
s_1553	1:11039449-11040555	0	78	0	0
s_26781	22:38395350-38396314	22	46	1	0
s_21319	19:3606376-3608368	0	0	28	54
s_24059	20:36745836-36746607	54	0	0	0
s_16307	17:16118140-16119351	2	0	0	0
s_6674	12:108908546-108909660	38	0	0	0
s_29212	3:12626364-12627234	35	1548	2632	3266
s_36026	7:55141594-55142244	0	44	0	0
s_30004	3:141678458-141679413	2871	74	110	166
s_3790	1:161482514-161483076	25	133	0	808
s_20966	19:18942352-18943690	52	0	0	1
s_8076	12:52455089-52456634	0	46	0	1
s_30442	3:167990050-167990781	2737	65	0	0
s_10738	1:31906833-31908259	19	65	0	0
s_23346	19:751308-752300	49	54	0	0
s_37531	8:145050252-145051684	0	1	1221	1430
s_26308	22:35842038-35842803	2176	3178	1751	3213
s_35226	7:100781293-100782136	0	20	0	0
s_6567	1:205512424-205513684	0	90	0	0
s_2731	1:156093100-156093888	0	33	0	1
s_2645	1:155940280-155940900	2432	158	1931	2212
s_27416	2:27302307-27302701	8403	26	0	1
s_19836	19:12075369-12076342	0	39	174	238
s_1385	11:102009010-102010300	1371	55	0	0
s_8070	12:52455089-52456634	5361	117	1976	1894
s_21872	19:41303886-41305674	0	54	0	0
s_3991	11:62229150-62229929	75	207	0	0
s_18990	17:8584178-8585012	0	30	2427	1520
s_16399	17:16471941-16472906	1	2	821	352
s_19300	18:77793333-77794835	30	61	6192	3051
s_36260	7:5681356-5682240	1474	2642	578	360
s_5625	11:69048446-69049058	94	0	0	0
s_14790	15:99982353-99983277	2875	20	278	1779
s_37537	8:145050252-145051684	0	36	0	1
s_1380	11:102009010-102010300	51	0	0	0
s_12246	14:51428369-51429275	1535	150	0	547
s_16431	17:1665883-1666917	77	94	0	0
s_34360	6:16345530-16346398	24	77	0	0
s_8366	12:53386518-53387582	0	34	0	0
s_23624	20:23603237-23603931	84	22	1	0
s_9962	1:27883308-27884855	80	1652	3	0
s_17011	17:27466969-27467964	21	0	0	1217
s_24097	20:36780635-36781657	1479	186	0	1
s_24514	20:56175664-56176897	3560	60	0	3
s_13440	15:41877191-41878299	45	0	0	0
s_3886	11:61780132-61781464	1241	86	4	1624
s_27056	2:239408273-239409208	1	2416	841	442
s_8862	12:6289403-6290073	66	0	0	0
s_26884	22:38568677-38569198	42	0	1	0
s_22461	19:46286205-46286969	2928	62	0	0
s_33546	5:179779036-179781004	0	44	0	0
s_15605	1:6377413-6377944	36	3640	2	702
s_18446	17:46100855-46102292	0	25	0	367
s_30639	3:37987288-37988032	40	4	0	0
s_27169	2:241309013-241310002	103	77	194	1287
s_18502	17:46321481-46322039	87	27	0	0
s_9734	1:27152634-27153827	35	0	0	0
s_35296	7:115956921-115957919	0	53	0	1
s_11218	1:33446637-33447316	0	0	102	579
s_19862	19:12163294-12164150	0	0	1	0
s_12794	14:75033160-75034056	0	26	0	772
s_677	10:3087759-3088569	39	68	0	0
s_25440	22:21131893-21132472	70	47	0	0
s_38878	9:81588674-81589439	2013	2578	6049	6264
s_5262	1:167078390-167079181	0	1462	0	1
s_17275	17:29596554-29597122	0	2635	2	0
s_20668	19:17976074-17977267	13	0	0	0
s_26913	2:238608862-238609913	1053	266	0	767
s_36206	7:5601659-5603522	1449	270	0	0
s_11563	13:80380816-80381593	44	1414	1	0
s_27225	2:241860623-241861485	83	1940	0	0
s_26982	2:238868496-238869046	0	84	0	0
s_10624	13:114477049-114477624	0	0	40	57
s_25737	22:24878525-24878870	0	127	0	0
s_24104	20:36780635-36781657	0	45	0	0
s_6449	1:205267341-205267972	0	0	35	86
s_33476	5:179333904-179335332	0	1	0	0
s_20902	19:18770864-18771859	50	0	0	0
s_8178	12:52623918-52624606	55	1205	0	1
s_26714	22:38363862-38365475	0	22	0	0
s_35457	7:116363907-116365152	30	1521	161	138
s_14725	15:99790976-99792134	0	31	0	0
s_12945	15:36699652-36700401	1035	120	4512	2873
s_24481	20:55966098-55967028	38	0	0	0
s_17014	17:27466969-27467964	2	68	0	0
s_19859	19:12163294-12164150	0	0	1293	574
s_2202	11:2333049-2334211	137	0	1999	1022
s_646	10:30092642-30093751	0	61	0	0
s_21356	19:3700024-3700966	2718	73	0	0
s_9963	1:27883308-27884855	0	2212	0	0
s_790	10:3558125-3559076	65	0	0	0
s_32003	4:6694176-6695005	0	0	0	0
s_23972	20:35482757-35483365	1630	556	1703	792
s_35465	7:116363907-116365152	1396	55	0	0
s_23071	19:5047987-5049032	79	0	170	173
s_11008	13:27131298-27132448	65	373	0	0
s_19899	19:12399809-12400613	1	240	0	0
s_6997	12:24992160-24992668	0	0	42	92
s_25375	22:20777847-20779029	3073	51	1184	1476
s_24389	20:55605679-55606817	3267	163	0	0
s_26969	2:238806869-238807773	35	56	0	0
s_4386	1:16471517-16473703	33	130	1154	589
s_4339	1:16465256-16466855	0	0	201	176
s_36847	7:86948121-86948901	66	629	50	1020
s_19547	19:11070940-11072170	362	2130	862	448
s_20519	19:17516330-17517561	24	0	0	0
s_16322	17:16176649-16177825	91	128	3113	2346
s_23819	20:30864856-30865897	0	21	0	0
s_78	10:103879355-103880674	2734	1112	0	0
s_26920	22:38614441-38615268	1657	49	0	1
s_33647	5:431074-432181	0	65	0	0
s_17844	17:39686126-39687071	96	1339	825	871
s_11718	13:81043836-81044567	123	74	1	665
s_30001	3:141658668-141659673	44	0	0	0
s_33482	5:179333904-179335332	1	143	0	0
s_8361	12:53386518-53387582	67	0	2118	908
s_2785	1:156211021-156212077	1	0	0	0
s_778	10:3466315-3467188	44	0	0	0
s_2145	11:1884168-1885285	0	167	1192	557
s_23341	19:751308-752300	2971	1485	3343	2385
s_17364	17:30115043-30115819	0	32	0	0
s_7201	1:228916604-228917637	68	154	0	0
s_3568	1:160967175-160967445	1	38	0	0
s_18398	17:46013383-46013755	27	1	0	0
s_29839	3:141021034-141021969	13	150	0	0
s_4004	11:62230551-62230923	0	1	0	707
s_10742	1:32014197-32015823	0	0	939	463
s_26925	22:38624613-38625234	86	38	0	0
s_16445	17:16723255-16724056	0	0	0	567
s_5511	11:68095540-68096444	3567	2931	73	99
s_565	10:29878842-29879810	2688	31	1	0
s_18430	17:46079660-46081008	3	3	232	1162
s_10639	13:114487522-114488843	0	80	220	225
s_21733	19:40596179-40597228	3255	1968	122	2275
s_26579	22:38148204-38149176	22	0	0	0
s_643	10:30046484-30047338	0	0	52	31
s_24713	2:102378677-102379788	2976	1112	2	1
s_6362	1:205059102-205059940	43	0	1496	702
s_36321	7:6297300-6297769	2949	58	1	1
s_2059	11:1793415-1794701	560	2	1979	1913
s_10666	13:114539939-114541199	50	0	0	0
s_12192	14:105965250-105966400	17	0	1073	547
s_7002	12:24992160-24992668	54	88	0	0
s_9054	1:26452835-26453428	2682	133	267	985
s_29068	3:12477663-12478588	43	933	329	413
s_2724	1:156083703-156084723	0	32	0	0
s_1315	1:10458452-10459837	56	0	1	0
s_2697	1:156072584-156073740	22	0	864	389
s_19037	17:964039-964897	76	2	556	1882
s_936	10:4396179-4397156	0	1222	3	1
s_12027	14:105131901-105133091	10	0	0	0
s_35067	6:9481526-9482920	136	1212	1	868
s_18186	17:44819990-44820745	26	84	1642	786
s_6092	1:203526986-203528319	0	56	0	0
s_913	10:4322600-4323256	0	0	0	0
s_4016	11:62239372-62240518	6134	1	0	0
s_23019	19:5036714-5037776	0	44	0	0
s_18996	17:8584178-8585012	0	0	0	2
s_23284	19:6720512-6721162	41	0	1784	916
s_22881	19:48835733-48837668	100	146	824	1288
s_30014	3:141991098-141992037	55	0	23	57
s_36179	7:5588783-5589484	0	2	2705	3339
s_21885	19:4130856-4131849	22	0	151	100
s_36315	7:5862199-5863187	50	195	17	29
s_24879	21:43172048-43172896	2735	198	122	160
s_31268	3:57008286-57009208	25	0	1905	1555
s_16405	17:16556399-16557403	1451	347	1305	1255
s_21944	19:41731338-41732682	77	0	509	302
s_35728	7:140225406-140226398	47	2714	3211	2800
s_19014	17:932531-933021	36	0	0	0
s_19803	19:11877420-11878490	121	1697	2162	2303
s_12024	14:105131901-105133091	0	38	1101	545
s_17847	17:39686126-39687071	0	0	32	75
s_23726	20:30181037-30181878	109	1	5	2614
s_36128	7:5553006-5553988	140	36	0	1
s_23975	20:35484346-35485363	0	19	77	104
s_5225	1:167064256-167065161	3466	3221	1	0
s_25450	22:21137931-21138863	124	58	0	0
s_8056	12:52444335-52445606	0	22	1718	917
s_8588	12:58281853-58283765	2786	1	0	873
s_3848	1:161676020-161677168	28	0	0	0
s_6470	1:205290334-205291205	13	89	0	0
s_23054	19:5046290-5047020	0	117	0	0
s_6786	1:216018469-216019343	92	0	0	0
s_21302	19:3564803-3565699	62	129	0	1
s_2114	11:18404895-18406349	3325	44	0	1
s_1898	1:115711164-115711838	50	86	0	0
s_5854	11:69862732-69863528	98	53	0	0
s_20212	19:13740401-13741105	50	0	0	0
s_37546	8:145286124-145286758	46	88	2041	1665
s_26127	2:233179862-233180873	37	0	0	0
s_16469	17:16918009-16918495	1	2543	2	1096
s_16366	17:16322090-16323737	39	60	0	0
s_930	10:4396179-4397156	6	186	31461	34448
s_10523	13:113676754-113677879	80	40	289	339
s_22539	19:4669860-4671212	0	82	0	0
s_36222	7:5608912-5610422	0	0	575	748
s_27106	2:239869895-239870793	72	4763	1039	824
s_26651	22:38300919-38302683	74	88	2375	1293
s_21165	19:3163016-3163777	55	46	0	0
s_27236	2:241930623-241931724	3366	27	102	118
s_14729	15:99790976-99792134	3095	23	0	0
s_2056	11:1793415-1794701	0	37	1625	2225
s_36845	7:86948121-86948901	21	74	0	1
s_12951	15:36699652-36700401	28	83	0	930
s_5962	1:17231144-17232431	2503	134	1	1
s_10912	1:32537974-32539215	0	42	0	0
s_19774	19:11707896-11708891	92	66	0	0
s_5621	11:69048446-69049058	17	44	51	92
s_21697	19:4051592-4053261	69	0	0	0
s_23115	19:523798-524704	1	1243	0	931
s_11764	13:98531753-98532948	0	27	46	30
s_2763	1:156163289-156164433	37	0	0	0
s_6566	1:205512424-205513684	71	95	0	0
s_36210	7:5601659-5603522	28	0	0	0
s_1442	11:102187780-102188509	0	25	0	0
s_9993	1:27894658-27895910	50	98	1021	2112
s_830	10:3782096-3783068	134	10	0	0
s_2106	11:18404895-18406349	0	2	2	1065
s_23119	19:523798-524704	72	29	0	0
s_2564	1:155829075-155830573	5	1341	1	0
s_24058	20:36745836-36746607	1545	2016	2154	1823
s_27200	2:241851096-241851817	0	153	0	0
s_12020	14:105131901-105133091	35	30	0	0
s_13652	15:66870616-66871213	1126	0	2088	1077
s_29163	3:12512305-12513206	0	163	1504	715
s_720	10:3137357-3138527	67	0	1092	616
s_34346	6:16339124-16339743	4615	7715	3	3
s_30628	3:37977359-37978205	31	0	0	0
s_26695	22:38349115-38350150	97	222	30	57
s_18276	17:45307011-45307804	0	101	0	0
s_10522	13:113676754-113677879	29	1933	2	0
s_20796	19:18392009-18393369	2297	0	1669	831
s_20296	19:14191712-14193069	212	0	0	0
s_5666	11:69167323-69168073	0	0	2	1284
s_31906	4:30931273-30932173	49	95	0	0
s_33477	5:179333904-179335332	0	38	307	406
s_23131	19:555889-556570	0	52	195	158
s_26045	22:30736855-30737824	1	0	0	1019
s_20499	19:17459333-17459962	0	43	0	1084
s_23822	20:30864856-30865897	9	72	129	129
s_19628	19:11307979-11308982	0	0	73	153
s_21706	19:4051592-4053261	1348	0	2081	2284
s_17678	17:38599187-38600555	67	77	0	1
s_21946	19:41731338-41732682	63	0	0	0
s_483	10:124220468-124221946	43	0	3	1
s_21122	19:2695039-2695901	0	0	1	0
s_1104	10:89419094-89420260	143	182	1	0
s_25261	2:212916859-212917860	12	0	0	0
s_31997	4:6694176-6695005	1	63	1	1078
s_6300	1:204167635-204168402	0	1	0	1
s_3838	1:161676020-161677168	50	25	0	715
s_25916	22:29739929-29740665	118	0	0	0
s_17006	17:27459983-27460707	14	68	1	2
s_9126	1:26560113-26561394	46	48	1	519
s_21667	19:40336562-40337457	99	1103	1247	649
s_32171	4:7632160-7633375	0	57	0	0
s_3566	1:160965062-160965357	0	1113	0	0
s_2760	1:156099686-156100413	1497	94	0	1
s_18379	17:45940120-45940741	48	53	1345	2015
s_13439	15:41870521-41871423	38	39	1827	1314
s_21433	19:39034258-39035363	4393	109	968	453
s_13650	15:66857794-66858680	61	0	0	0
s_26938	22:38636729-38637400	0	137	0	0
s_27198	2:241851096-241851817	87	176	4229	4794
s_18809	17:7530453-7531526	0	60	0	0
s_10755	1:32014197-32015823	1	0	0	0
s_10708	1:31867344-31868037	0	63	0	0
s_20544	19:17580218-17581614	0	23	1	0
s_1185	10:89912175-89913031	2729	34	0	0
s_29202	3:12591070-12592043	14	16	0	830
s_21149	19:3141777-3142713	0	41	0	0
s_33575	5:310578-311557	0	77	0	0
s_30786	3:48288859-48289457	1507	1533	2	1
s_6439	1:205262957-205264044	35	0	8	23
s_23980	20:35484346-35485363	67	31	0	0
s_23282	19:6720512-6721162	3526	3357	2557	1254
s_18506	17:46321481-46322039	41	8	2217	1401
s_11466	13:49524651-49525278	2987	124	146	241
s_37522	8:145025904-145028136	54	2493	58	121
s_22822	19:48248407-48249142	67	42	139	646
s_31474	3:58089675-58090617	1636	68	1	0
s_26802	22:38411939-38413249	54	0	4221	2729
s_34362	6:16345530-16346398	0	1	759	945
s_36297	7:5738998-5739886	1777	201	4173	2292
s_4011	11:62239372-62240518	0	0	759	406
s_6399	1:205196597-205197561	139	34	1088	1435
s_833	10:3782096-3783068	0	2311	954	993
s_2682	1:155976511-155977145	1	119	50	843
s_26867	2:238512166-238512959	1	1	106	133
s_8525	12:58158506-58161282	2953	56	0	0
s_27218	2:241852687-241853710	19	152	0	0
s_29206	3:12591070-12592043	24	24	558	629
s_27113	2:239869895-239870793	54	2286	1	0
s_26586	22:38148204-38149176	159	65	0	0
s_33595	5:343516-344549	0	62	0	0
s_7206	1:228916604-228917637	0	115	1313	656
s_37459	8:145013677-145014919	41	3444	2	1
s_20290	19:14191712-14193069	0	0	1838	2025
s_14759	15:99965026-99966077	58	43	0	0
s_7443	1:243432092-243433330	0	86	464	957
s_2073	11:1799442-1800209	98	45	0	0
s_16531	17:17054369-17055784	0	56	0	0
s_6666	12:108908546-108909660	0	43	0	0
s_21340	19:3626515-3627376	7114	55	806	1448
s_2289	11:2950306-2951870	70	92	1366	721
s_21212	19:3343657-3344588	0	69	0	0
s_23148	19:5827649-5828617	0	8	0	0
s_24087	20:36772277-36773172	1901	1	1575	817
s_20549	19:17586255-17586993	1217	8	0	0
s_14711	15:99742020-99743292	63	148	0	0
s_18218	17:44872614-44873390	33	0	0	0
s_19942	19:1265737-1266969	0	0	0	348
s_1901	1:115711164-115711838	0	64	0	0
s_18416	17:46047909-46048839	64	3305	4	2
s_18431	17:46079660-46081008	23	1300	1	0
s_21873	19:41303886-41305674	185	93	242	207
s_12746	14:71584912-71585780	13	41	780	883
s_942	10:4414722-4415318	182	175	851	1368
s_25749	22:24948764-24949338	2759	8804	5	9
s_569	10:29878842-29879810	0	128	18	14
s_31676	3:70982032-70982979	31	0	143	93
s_11715	13:81043836-81044567	90	51	0	1
s_37421	8:144905425-144906368	40	2791	0	0
s_27065	2:239413770-239414681	135	0	0	0
s_29803	3:140949995-140951116	71	32	0	0
s_2700	1:156072584-156073740	91	5	0	871
s_11111	1:32957718-32958583	35	70	2	0
s_26757	22:38391901-38392740	36	63	2103	1083
s_26725	2:238368141-238368997	2940	6	1277	627
s_11020	13:27131298-27132448	730	1	0	1781
s_4549	1:16508125-16509117	56	0	1	0
s_21969	19:41829299-41829809	86	0	0	0
s_19437	19:10596439-10597214	23	1411	432	402
s_25858	22:29168330-29169614	3312	0	1263	614
s_37520	8:145025904-145028136	19	101	12	383
s_28623	3:10641684-10643470	76	29	0	1024
s_20797	19:18392009-18393369	91	113	2906	2420
s_29132	3:12485947-12487245	92	153	234	1519
s_19635	19:11314257-11314896	0	0	29	39
s_5707	11:69264200-69264816	57	0	1261	604
s_8864	12:6289403-6290073	123	295	394	986
s_26818	22:38413425-38413863	46	156	2544	1599
s_27166	2:241309013-241310002	0	0	0	0
s_20897	19:18770864-18771859	42	86	174	185
s_24055	20:36745836-36746607	53	1612	3	0
s_24033	20:36720482-36721257	62	0	0	0
s_18497	17:46317929-46318956	40	81	0	0
s_14942	16:10970601-10971267	0	0	1605	1073
s_37900	9:101302070-101302848	0	0	0	1063
s_8362	12:53386518-53387582	36	247	0	0
s_11992	13:99629923-99630936	0	11	168	136
s_36362	7:6483065-6484110	1916	0	1726	801
s_16347	17:16189164-16190557	0	0	37	41
s_25427	22:20884906-20886341	1	0	563	700
s_27227	2:241860623-241861485	0	0	474	243
s_5635	11:69068923-69069852	92	0	0	1
s_5515	11:68095540-68096444	0	0	0	0
s_27165	2:241309013-241310002	741	113	0	634
s_28613	3:10641684-10643470	0	0	0	706
s_16330	17:16176649-16177825	53	5888	2467	2429
s_35755	7:140264316-140265050	58	23	0	0
s_770	10:3441030-3441765	1	53	409	442
s_13421	15:41860463-41861112	1110	572	4504	3808
s_35753	7:140264316-140265050	1756	2	0	773
s_21237	19:3365381-3366855	0	0	2	611
s_19033	17:942724-944124	0	2	0	0
s_25588	22:24198830-24200341	0	66	62	117
s_12188	14:105965250-105966400	16	0	1487	754
s_14948	16:10970601-10971267	44	0	2893	1900
s_27228	2:241860623-241861485	67	56	0	0
s_13832	15:67368428-67369055	0	52	0	0
s_19901	19:12399809-12400613	40	2729	2	0
s_18994	17:8584178-8585012	3229	23	871	477
s_36212	7:56077329-56077993	56	160	1499	1521
s_30012	3:141678458-141679413	0	1	0	0
s_18408	17:46018509-46019294	0	68	0	0
s_6096	1:203526986-203528319	107	175	0	1
s_33827	5:67729782-67730708	60	0	0	0
s_19753	19:1168807-1169640	35	0	0	0
s_21674	19:40336562-40337457	100	91	0	0
s_26910	2:238608862-238609913	94	208	2174	1117
s_2558	1:155615490-155616503	47	1	0	0
s_23368	19:796760-797977	22	46	685	864
s_800	10:3567933-3568706	1	1	0	1
s_34891	6:41410550-41411400	0	60	0	0
s_16329	17:16176649-16177825	29	61	1	0
s_11124	1:32965560-32966897	3482	111	3408	3544
s_19821	19:11924484-11925759	45	49	0	0
s_21248	19:3396997-3397898	1	0	0	1
s_34356	6:16345530-16346398	0	101	135	91
s_18384	17:45940120-45940741	54	0	0	897
s_19026	17:942724-944124	0	24	325	1186
s_4091	11:62413441-62414580	55	0	217	673
s_16440	17:16723255-16724056	0	61	1974	950
s_9774	12:7340977-7342803	170	148	3231	1695
s_10106	1:28585569-28587281	0	30	0	0
s_21870	19:41303886-41305674	1	0	1144	727
s_22018	19:4229131-4230029	26	163	0	1
s_8852	12:6287982-6288888	30	0	2650	1448
s_29992	3:141658668-141659673	0	43	0	0
s_25425	22:20884906-20886341	5959	81	23	46
s_26957	2:238782678-238783818	49	2481	3	2
s_14727	15:99790976-99792134	41	68	1849	1652
s_25580	22:24198830-24200341	33	2094	415	1811
s_19018	17:942724-944124	64	1939	2	978
s_27174	2:241309013-241310002	0	0	1362	742
s_26331	22:35902088-35902981	217	50	0	0
s_22148	19:42787445-42788638	0	32	879	961
s_14763	15:99965026-99966077	18	1096	1836	2752
s_2144	11:1884168-1885285	0	0	0	850
s_6089	1:203526986-203528319	109	191	2510	1172
s_27415	2:27302307-27302701	0	45	58	90
s_28852	3:124248713-124250189	123	1227	1391	717
s_14791	15:99982353-99983277	124	70	33	47
s_3881	11:61780132-61781464	1152	2414	4	1277
s_11344	13:37005813-37006818	0	2166	0	0
s_8083	12:52455089-52456634	5	1350	1	0
s_25585	22:24198830-24200341	145	12	0	0
s_21098	19:2540651-2541236	2921	45	1	1
s_31481	3:58089675-58090617	75	121	0	0
s_33403	5:179049804-179051764	1481	62	822	924
s_1848	1:114665479-114666265	42	54	0	0
s_26676	22:38336577-38337376	57	0	0	0
s_19619	19:11279196-11279700	913	27	1546	766
s_28858	3:124248713-124250189	64	97	0	718
s_31680	3:70982032-70982979	1	0	154	1088
s_28001	2:47167361-47169281	72	0	0	0
s_4268	11:63375762-63376370	17	85	1323	630
s_21277	19:3536303-3537573	0	54	1	878
s_37580	8:145653250-145655028	0	0	1006	488
s_6995	12:24991418-24992104	90	75	1237	592
s_17365	17:30115043-30115819	0	0	2413	1159
s_27639	2:28872291-28873083	92	72	0	0
s_33603	5:372843-374397	5655	70	2	1
s_23365	19:782013-782915	93	2549	1	2
s_2829	1:156252135-156253183	88	0	0	0
s_18149	17:43661607-43662834	2960	97	0	0
s_26981	2:238868496-238869046	0	0	122	103
s_5576	11:68847780-68848366	54	35	137	170
s_20501	19:17459333-17459962	27	1722	115	908
s_27063	2:239413770-239414681	74	1253	0	0
s_26048	22:30736855-30737824	25	64	0	0
s_21320	19:3606376-3608368	2965	140	2	0
s_23746	20:30195931-30196843	22	2368	0	0
s_19297	18:77793333-77794835	33	83	2	1407
s_23065	19:5047987-5049032	3126	24	0	0
s_2767	1:156163289-156164433	5	1316	0	0
s_490	10:124220468-124221946	0	156	0	0
s_823	10:3581257-3581656	27	35	1	1177
s_18220	17:44872614-44873390	60	94	0	0
s_26845	22:38433657-38435073	25	2632	2	661
s_29835	3:141021034-141021969	26	55	0	0
s_20807	19:18415290-18416024	0	0	1	916
s_36310	7:5862199-5863187	107	174	2018	1940
s_20239	19:13947666-13948172	12	73	0	0
s_14769	15:99965026-99966077	0	53	0	0
s_10688	1:31770372-31771011	0	0	1106	544
s_595	10:29924619-29925527	0	33	0	0
s_16536	17:17054369-17055784	0	63	0	1
s_24819	21:43097889-43099528	25	0	0	0
s_37484	8:145016693-145017947	34	84	3159	2341
s_27212	2:241852687-241853710	0	161	0	0
s_716	10:3137357-3138527	40	0	37	672
s_6784	1:216018469-216019343	0	0	1735	803
s_10702	1:31867344-31868037	0	1	0	0
s_5644	11:69068923-69069852	1640	2532	10	2
s_8593	12:58281853-58283765	60	0	0	0
s_6557	1:205512424-205513684	51	0	1	2008
s_17832	17:39677448-39678914	35	0	0	0
s_13428	15:41860463-41861112	17	0	509	374
s_20532	19:17580218-17581614	71	2830	0	2
s_18345	17:45698786-45699505	0	64	0	0
s_25370	22:20230897-20231541	2	2409	386	288
s_1989	11:17002988-17003926	18	0	0	0
s_5632	11:69064582-69065229	3	1047	0	0
s_21364	19:3700024-3700966	5477	770	0	0
s_26720	22:38363862-38365475	25	41	33	893
s_17284	17:29645182-29645793	113	0	0	1
s_30778	3:48282228-48282985	65	0	0	0
s_16492	17:16931109-16932131	2931	0	1	1
s_8596	12:58281853-58283765	110	191	386	1120
s_8534	12:58158506-58161282	0	113	247	312
s_6435	1:205262957-205264044	3578	893	2126	1325
s_16091	16:9141345-9142483	0	0	1381	590
s_33650	5:431074-432181	50	63	0	0
s_2203	11:2333049-2334211	0	0	23	51
s_21672	19:40336562-40337457	26	0	0	0
s_5791	1:16947300-16948149	0	0	34	56
s_28609	3:10641684-10643470	31	57	919	482
s_19936	19:1265737-1266969	0	0	2246	1098
s_8313	12:53273110-53274028	46	101	0	0
s_37483	8:145016693-145017947	31	46	0	0
s_25742	22:24902888-24903471	0	41	0	0
s_36837	7:86946039-86946917	0	59	0	0
s_21220	19:3358970-3359749	2361	4075	38	92
s_17250	17:29378972-29380113	75	1353	1229	2402
s_1145	10:89622171-89623738	0	0	1	582
s_20242	19:13957341-13958809	0	0	1283	1105
s_9775	12:7340977-7342803	2197	7	533	378
s_27644	2:28881136-28881582	36	0	0	0
s_36183	7:5594614-5595340	0	59	48	122
s_7235	1:229080229-229080401	52	0	0	1771
s_16530	17:17054369-17055784	17	0	0	1153
s_12947	15:36699652-36700401	29	136	0	1082
s_32185	4:7651404-7652540	0	0	2452	1144
s_16095	16:9141345-9142483	23	67	0	861
s_14683	15:99707489-99708609	11887	82	2141	2525
s_17845	17:39686126-39687071	16	0	0	0
s_26919	22:38614441-38615268	42	32	2021	1647
s_26320	22:35863718-35864365	2244	1	382	179
s_36334	7:6311547-6312820	17	37	0	0
s_36131	7:5553006-5553988	58	40	0	0
s_23752	20:30195931-30196843	40	0	0	0
s_13436	15:41870521-41871423	19	1319	131	96
s_21014	19:2032084-2032881	41	0	6	1166
s_1419	11:102115228-102116293	2	1343	2	0
s_23343	19:751308-752300	0	99	1	945
s_1475	11:102473722-102474639	0	1	0	0
s_6341	1:204958419-204959816	54	264	0	0
s_8365	12:53386518-53387582	47	0	0	0
s_17260	17:29394626-29395625	1337	1413	0	0
s_17796	17:39216352-39217023	0	44	0	1
s_4335	1:16465256-16466855	43	64	1	347
s_35305	7:115967649-115968393	48	0	2	278
s_14779	15:99973216-99974019	85	143	3574	4364
s_14755	15:99883402-99884508	0	0	59	113
s_30640	3:37987288-37988032	1	0	0	532
s_20779	19:18385275-18386754	25	0	52	921
s_25061	2:157197770-157199455	42	0	0	0
s_26727	2:238368141-238368997	0	0	1005	512
s_21865	19:41303886-41305674	2930	2	0	1
s_13451	15:41877191-41878299	0	0	3	5
s_21597	19:39569151-39570099	17	50	0	0
s_35285	7:115928048-115928714	123	0	563	2385
s_9052	1:26452835-26453428	54	0	0	0
s_3995	11:62229150-62229929	74	158	0	0
s_12138	14:105498614-105499522	33	96	91	156
s_16282	17:15866805-15867637	0	89	1488	707
s_13754	15:67248373-67249212	0	52	26	76
s_36092	7:5526340-5527349	20	70	1376	734
s_8176	12:52623918-52624606	0	49	2048	1005
s_18461	17:46114194-46115541	0	155	0	0
s_11128	1:33004697-33005841	2757	29	0	0
s_16171	17:1358652-1360376	0	38	0	0
s_2655	1:155952838-155953906	0	40	0	0
s_23511	19:9929384-9930760	0	96	0	478
s_2740	1:156095892-156097321	56	0	0	0
s_7457	1:243882192-243883306	3	50	101	1013
s_26749	2:238383519-238384778	87	0	2	1358
s_10697	1:31779051-31779790	77	57	0	2
s_32356	4:84030593-84032060	72	1022	1203	587
s_6996	12:24991418-24992104	32	1	2091	1071
s_20775	19:18385275-18386754	44	69	0	0
s_35103	6:99841334-99842205	0	0	130	105
s_36125	7:5553006-5553988	0	18	0	0
s_18478	1:7461827-7462604	61	50	0	1
s_29214	3:12626364-12627234	0	34	32	67
s_16275	17:15862130-15863001	36	55	0	0
s_16415	17:16556399-16557403	0	77	1053	575
s_36283	7:5731856-5732347	54	100	2115	1015
s_35238	7:100805870-100807051	36	0	6	898
s_13452	15:41877191-41878299	25	48	0	0
s_17807	17:39238519-39239235	93	1873	0	1
s_638	10:30046484-30047338	0	0	0	0
s_729	10:3164386-3165300	147	0	0	0
s_21707	19:4051592-4053261	55	1237	47	90
s_27014	2:239052168-239052667	1805	1	2814	4289
s_1854	1:114665479-114666265	66	1550	0	0
s_8179	12:52623918-52624606	78	62	2196	2017
s_20536	19:17580218-17581614	6	2401	1929	965
s_36021	7:55133246-55133901	5	2675	3	0
s_16411	17:16556399-16557403	0	0	0	1
s_36266	7:5681356-5682240	55	0	0	0
s_25551	22:23863446-23864733	1497	54	0	0
s_19778	19:11750200-11751318	1	0	0	0
s_4557	1:16508125-16509117	0	97	1	983
s_21729	19:40596179-40597228	25	0	34	49
s_6349	1:204958419-204959816	1465	67	1	618
s_20875	19:18699102-18700546	82	0	1	0
s_1194	10:89986509-89987396	42	118	116	994
s_14925	16:10956165-10956839	17	126	1	445
s_24795	21:43032847-43033470	125	0	140	112
s_26652	22:38300919-38302683	0	43	0	0
s_29197	3:12591070-12592043	52	255	8403	8203
s_27049	2:239408273-239409208	4051	1328	1	1
s_10610	13:114143916-114145661	62	0	0	1
s_8562	12:58258282-58259647	69	2261	11	949
s_36337	7:6311547-6312820	60	89	0	0
s_6982	12:24871964-24872902	1	52	1	0
s_26937	22:38636729-38637400	0	0	0	1
s_14738	15:99864069-99865069	63	2256	2	0
s_10707	1:31867344-31868037	146	123	0	0
s_25389	22:20849609-20851216	3017	42	1	1
s_18381	17:45940120-45940741	53	140	762	633
s_11012	13:27131298-27132448	36	23	0	0
s_18513	17:46388164-46388767	0	59	123	99
s_37513	8:145025904-145028136	0	98	0	0
s_11224	1:33446637-33447316	23	2322	1	0
s_26804	22:38411939-38413249	52	4659	812	471
s_29850	3:141030270-141031136	11	0	0	0
s_25549	22:23863446-23864733	46	39	0	0
s_1471	11:102473722-102474639	50	0	0	0
s_33579	5:310578-311557	78	120	204	156
s_20803	19:18392009-18393369	0	11	28	1137
s_27048	2:239408273-239409208	0	1192	0	116
s_31981	4:6675000-6676320	30	70	0	0
s_12862	14:75530109-75531142	0	81	0	0
s_8594	12:58281853-58283765	0	0	2700	1226
s_11095	13:27927120-27928100	0	46	0	0
s_21153	19:3141777-3142713	53	32	0	0
s_19824	19:11924484-11925759	0	60	0	0
s_9337	12:67630658-67631482	0	41	0	0
s_18439	17:46100855-46102292	0	109	0	0
s_22466	19:46286205-46286969	11	0	0	0
s_28868	3:124277894-124278996	2835	106	0	0
s_5529	11:68141269-68142221	6	40	1464	1550
s_1415	11:102115228-102116293	955	50	1	0
s_733	10:3164386-3165300	0	90	0	0
s_1393	11:102009010-102010300	3340	0	66	1228
s_9976	1:27883308-27884855	43	110	1	1
s_2294	11:2950306-2951870	114	1054	116	87
s_33456	5:179247323-179248359	57	149	0	0
s_28871	3:124277894-124278996	113	48	0	0
s_18002	17:42993964-42994674	48	0	1	0
s_17799	17:39216352-39217023	50	5027	1	0
s_26934	22:38636729-38637400	1701	4	0	1
s_37422	8:144905425-144906368	118	118	1987	3404
s_633	10:30003039-30003834	0	43	1097	500
s_20265	19:13961768-13962598	2	2953	0	0
s_17276	17:29596554-29597122	103	0	0	0
s_6850	1:217448377-217449290	698	0	0	0
s_33480	5:179333904-179335332	52	666	0	0
s_4094	11:62413441-62414580	100	161	1006	508
s_15821	1:64696560-64697308	0	1901	1	0
s_27727	2:46300288-46301242	38	919	0	0
s_22049	1:94249927-94250664	0	0	580	269
s_789	10:3558125-3559076	19	2131	0	0
s_2258	11:2790192-2790674	78	2	0	1505
s_14718	15:99752644-99753207	0	59	1	0
s_12186	14:105965250-105966400	38	0	0	0
s_23023	19:5036714-5037776	36	56	10	1375
s_17175	17:28705522-28706618	0	60	3058	1734
s_36153	7:55766472-55767180	25	134	593	272
s_17689	17:38642144-38642994	7	2615	1	0
s_19792	19:1183509-1184248	2848	1458	0	1
s_5686	11:69251722-69252344	33	2425	435	913
s_2652	1:155940280-155940900	0	224	3	1159
s_20293	19:14191712-14193069	0	55	2525	2330
s_35788	7:140339483-140340961	1	33	0	0
s_27259	2:241948806-241950232	16	3925	1	0
s_1429	11:102138772-102139758	26	215	1442	731
s_12895	15:100026314-100027579	82	69	0	0
s_25438	22:21131893-21132472	72	38	1	1251
s_25342	22:20050016-20050655	2797	107	2	4
s_12763	14:71597065-71597946	3	0	3008	3331
s_25872	22:29384851-29385847	0	165	0	0
s_10672	13:114566314-114567306	17	0	0	710
s_20219	19:13743837-13744404	61	39	0	0
s_4458	1:16490613-16491407	1608	116	552	724
s_28614	3:10641684-10643470	44	73	0	0
s_11162	1:33167862-33169950	88	74	0	0
s_35726	7:140225406-140226398	3318	0	1811	876
s_25387	22:20777847-20779029	31	24	0	0
s_19613	19:11266260-11266980	0	0	0	2
s_26833	22:38430225-38430894	1699	1	1	0
s_20619	19:17829869-17830542	57	61	0	0
s_8853	12:6287982-6288888	4470	38	9	1909
s_6080	1:203503411-203504232	99	155	1063	585
s_23144	19:5827649-5828617	25	0	0	0
s_28703	3:11632650-11633407	35	0	2675	1267
s_14747	15:99883402-99884508	1	176	0	0
s_25395	22:20849609-20851216	1	0	0	0
s_7465	1:243882192-243883306	53	0	1321	1523
s_37923	9:101337652-101338580	26	0	3960	2016
s_16480	17:16924372-16925265	3	1440	2128	1963
s_25937	22:30017693-30018630	376	0	0	0
s_23206	19:610456-611961	37	0	3009	1472
s_24948	21:43735519-43736117	93	19	0	0
s_1092	10:89419094-89420260	144	107	0	1759
s_37602	8:145733851-145735705	1	0	0	0
s_25051	2:157197770-157199455	0	0	0	1
s_10647	13:114523655-114524802	3345	0	0	0
s_25577	22:24198830-24200341	3440	80	1998	1076
s_36023	7:55133246-55133901	2863	34	0	2
s_25884	22:29427226-29428173	1915	101	2285	1143
s_36170	7:55842113-55843142	13	51	97	81
s_18472	1:7461827-7462604	32	4632	3442	1911
s_5770	11:69403029-69403475	50	2092	1	949
s_3878	11:61780132-61781464	29	0	0	0
s_25416	22:20874045-20874970	80	188	1656	850
s_26962	2:238782678-238783818	0	0	2	953
s_10910	1:32537974-32539215	1439	1	0	1
s_11145	1:33167862-33169950	37	76	128	187
s_26572	22:38082104-38082829	72	0	2081	1362
s_22847	19:48824523-48825662	1419	116	48	102
s_37554	8:145597004-145598435	68	182	0	1
s_14707	15:99742020-99743292	1	680	1	1130
s_25418	22:20884906-20886341	0	33	4721	2261
s_9741	1:27152634-27153827	37	53	0	0
s_22905	19:4889324-4889947	56	0	128	127
s_20896	19:18770864-18771859	58	44	1704	937
s_26805	22:38411939-38413249	67	183	7	892
s_22527	19:46498065-46499007	89	35	1639	2663
s_5605	11:68924151-68925398	94	0	87	156
s_18838	17:7677267-7678089	1431	356	319	343
s_7776	12:50636420-50637304	73	33	1086	663
s_22839	19:4870053-4870701	19	0	1	0
s_1430	11:102138772-102139758	11	2485	4	0
s_12251	14:51428369-51429275	0	0	2	1
s_24411	20:55622363-55623668	1	1	579	924
s_31180	3:49966723-49967814	1094	377	1	0
s_26588	22:38148204-38149176	0	30	142	108
s_26738	2:238374165-238374684	36	1508	206	1693
s_13441	15:41877191-41878299	85	116	35	88
s_18405	17:46018509-46019294	1634	0	0	1020
s_12437	14:52396682-52397506	0	0	26	52
s_9838	1:27413896-27414799	0	0	2	1439
s_22880	19:48835733-48837668	0	0	2	3
s_21222	19:3358970-3359749	1751	3141	2	1
s_33338	5:158886876-158887624	1669	81	0	559
s_6374	1:205144503-205144996	2	2695	195	179
s_37454	8:145010592-145011093	227	0	1	1779
s_35720	7:140184603-140185904	5788	89	29	60
s_18322	17:45372521-45373559	25	88	1	1
s_3780	1:161476043-161476838	2309	107	0	1
s_36272	7:5682291-5682727	0	33	0	0
s_20664	19:17976074-17977267	11	0	119	139
s_6847	1:217448377-217449290	0	34	1342	665
s_25575	22:24198830-24200341	0	2	514	489
s_25419	22:20884906-20886341	2	1362	137	102
s_26870	2:238512166-238512959	76	43	0	0
s_18374	17:45918107-45919067	0	128	1444	629
s_14792	15:99994974-99995781	66	59	0	0
s_1428	11:102123182-102123525	26	0	0	0
s_18828	17:7643606-7644444	9	106	76	118
s_18143	17:43661607-43662834	36	0	0	869
s_79	10:103879355-103880674	2714	2	1	2
s_25886	22:29427226-29428173	78	0	0	0
s_5657	11:69088470-69089831	95	0	0	0
s_6472	1:205290334-205291205	1249	548	0	149
s_9482	12:68374838-68376084	49	25	0	1439
s_26848	22:38433657-38435073	0	40	1187	640
s_2310	11:2961519-2962914	0	40	0	0
s_26868	2:238512166-238512959	2962	4	740	388
s_36205	7:5601659-5603522	44	66	0	0
s_30783	3:48288859-48289457	86	223	1	956
s_23118	19:523798-524704	36	114	263	220
s_22529	19:4669860-4671212	1121	905	27	46
s_33590	5:343516-344549	112	0	0	0
s_35792	7:140339483-140340961	0	29	1246	723
s_21887	19:4130856-4131849	0	1312	340	457
s_7451	1:243450937-243451538	0	41	0	0
s_21117	19:2695039-2695901	0	40	0	0
s_22828	19:48613648-48614242	98	102	3598	3300
s_649	10:30092642-30093751	0	27	1291	626
s_14801	15:99994974-99995781	40	1964	863	901
s_17285	17:29645182-29645793	53	45	0	0
s_21896	19:4144883-4146225	0	1	174	1322
s_11017	13:27131298-27132448	22	84	1017	565
s_14700	15:99742020-99743292	127	55	2009	1599
s_9983	1:27894658-27895910	3475	0	0	0
s_23177	19:5985341-5985792	1236	22	0	0
s_24397	20:55605679-55606817	0	80	230	217
s_32352	4:84030593-84032060	42	1480	192	150
s_350	10:123822342-123823246	117	33	1	0
s_2625	1:155910385-155911661	101	0	0	0
s_19315	19:10231383-10231889	20	68	0	0
s_33337	5:158886876-158887624	1	0	0	0
s_2148	11:1884168-1885285	3312	1850	0	0
s_21263	19:3434531-3435607	1	113	0	997
s_22143	19:42787445-42788638	0	29	0	0
s_480	10:124220468-124221946	2676	839	0	0
s_6783	1:216018469-216019343	2833	20	0	0
s_21940	19:41731338-41732682	0	34	0	0
s_30019	3:141991098-141992037	87	0	0	0
s_18365	17:45898775-45899742	28	63	127	110
s_28909	3:12436180-12437511	0	0	1	0
s_7230	1:229073491-229074602	0	49	0	0
s_1398	11:102048678-102049545	29	27	1468	684
s_16823	17:1952692-1953917	42	35	0	0
s_30775	3:48282228-48282985	46	80	0	0
s_2205	11:2333049-2334211	0	20	0	1051
s_20258	19:13961768-13962598	0	0	172	715
s_7456	1:243450937-243451538	25	2726	1437	765
s_16092	16:9141345-9142483	1	1832	0	0
s_24829	21:43097889-43099528	1	55	1	0
s_11372	13:48282232-48283258	4	1558	0	0
s_35230	7:100805870-100807051	28	2761	1087	613
s_21576	19:39561402-39562025	3	2255	5	1041
s_16177	17:1358652-1360376	38	121	0	0
s_6355	1:205059102-205059940	2931	4	0	2
s_6358	1:205059102-205059940	0	2419	0	1
s_36345	7:6357358-6358099	104	192	0	0
s_27064	2:239413770-239414681	3	2750	84	100
s_37105	8:127963209-127964245	0	90	0	0
s_18370	17:45918107-45919067	0	80	0	0
s_18362	17:45898775-45899742	26	0	1131	1178
s_1457	11:102444482-102445205	95	68	1173	1563
s_14733	15:99790976-99792134	3975	77	718	703
s_5230	1:167064256-167065161	2778	0	0	589
s_31487	3:69100548-69102044	95	82	0	729
s_1460	11:102470358-102470949	64	37	0	0
s_819	10:3574736-3575811	117	59	18	27
s_22013	19:4229131-4230029	0	85	2164	1049
s_19019	17:942724-944124	24	0	0	188
s_2169	11:1974761-1976091	45	782	2	1009
s_9836	1:27413896-27414799	31	91	0	0
s_26591	22:38172144-38172871	0	1031	1378	830
s_35903	7:15601398-15602051	29	0	0	0
s_30025	3:141992413-141992687	43	2273	4	1618
s_24136	20:36801654-36802516	1	0	0	0
s_26655	22:38329520-38330345	0	0	47	122
s_2708	1:156072584-156073740	62	40	0	921
s_36844	7:86948121-86948901	33	90	4	8
s_27116	2:239896254-239896930	0	73	9	0
s_17280	17:29645182-29645793	48	0	0	2513
[truncated: 7,979 more rows]
