# Supplementary material for: Landscape of enhancer disruption and functional screen in melanoma cells
Source: Genome Biol. 2023 Oct 30;24:248. doi: 10.1186/s13059-023-03087-5 (PMC10614365; doi:10.1186/s13059-023-03087-5)
Supplement: Supplementary file 8 — Additional file 8: Table S7. Significant enhancers of CRISPRi screen identified by MAGeCK. [file 13059_2023_3087_MOESM8_ESM.xlsx]

## Sheet: A375 day21
Table S7 | Significant enhancers of CRISPRi screen (A375 day21) identified by MAGeCK
Enhancer ID	Enhancer core region	sgRNA num	Score	P-value	FDR	Rank	Goodsgrna	LFC	Designed cancer gene	Direction	HRR type
E_349	15:99982353-99983277	11	4.8331e-05	4.9177e-06	0.001068	1	8	0.8124	IGF1R	Positive	DEL
E_156	10:89986509-89987396	10	0.00012303	4.9177e-06	0.001068	2	7	0.60319	PTEN	Positive	DEL
E_409	17:29645182-29645793	8	0.00025006	4.9177e-06	0.001068	3	8	0.41471	NF1	Positive	DEL
E_653	21:43104479-43105245	7	0.00048199	4.9177e-06	0.001068	4	4	0.17341	TFF3	Positive	DEL
E_728	3:10641684-10643470	16	0.00084321	4.426e-05	0.007692	5	8	0.25467	TADA3	Positive	DEL
E_459	19:782013-782915	10	0.0014157	8.3601e-05	0.011752	8	8	0.6342	WDR18,MED16	Positive	DEL
E_512	19:11877420-11878490	10	0.0022061	0.00014261	0.011752	12	7	0.71755	SMARCA4	Positive	DEL
E_387	17:16176649-16177825	13	0.00268	0.00014261	0.011752	15	6	0.046305	TNFRSF13B	Positive	DEL
E_615	2:238581689-238582764	11	0.0033764	0.00016228	0.011752	20	5	0.1714	UBE2F	Positive	DUP
E_624	2:239896254-239896930	7	0.0013015	0.00018196	0.012163	6	4	0.70721	UBE2F	Positive	DEL
E_296	13:114523655-114524802	10	0.0031415	0.00029015	0.014832	18	5	0.1584	MCF2L	Positive	DEL
E_740	3:12525390-12526456	10	0.0032363	0.00029015	0.014832	19	7	0.3697	RAF1,IQSEC1	Positive	DEL,DUP
E_289	13:113676754-113677879	12	0.0038245	0.00029015	0.014832	24	8	0.46079	MCF2L	Positive	DUP
E_611	2:238374165-238374684	4	0.0013767	0.00037866	0.01505	7	2	0.091772	UBE2F	Positive	DEL
E_358	16:10956165-10956839	8	0.0017603	0.0003885	0.01505	9	4	0.091996	GRIN2A	Positive	SNV
E_223	11:102123182-102123525	4	0.001927	0.00039834	0.01505	10	2	0.39032	YAP1	Positive	DUP
E_149	10:89430361-89431809	14	0.0020238	0.00033932	0.01505	11	10	0.38982	PTEN	Positive	DEL
E_371	17:1665883-1666917	7	0.0034123	0.00031965	0.01505	21	5	0.58983	CRK	Positive	DEL
E_501	19:9929384-9930760	14	0.0035727	0.00034916	0.01505	22	9	0.40978	KEAP1,ICAM3	Positive	DEL
E_367	17:1325981-1326684	7	0.0043029	0.00041801	0.015135	25	5	0.67454	CRK	Positive	DEL
E_226	11:102444482-102445205	7	0.0075765	0.00047702	0.015943	34	5	0.40437	YAP1	Positive	DUP
E_629	2:241948806-241950232	15	0.0049752	0.00064422	0.017742	28	6	0.018631	GPR35	Positive	DEL
E_16	1:11035643-11036337	8	0.0083294	0.00067373	0.017742	38	6	0.62128	PGD	Positive	DEL
E_323	15:41877191-41878299	13	0.0088098	0.00065406	0.017742	39	9	0.33611	TYRO3	Positive	DEL
E_257	12:50783874-50784588	8	0.0090763	0.00067373	0.017742	41	5	0.478	SMARCD1	Positive	DUP,SNV
E_301	14:52372326-52372993	8	0.009155	0.00067373	0.017742	42	5	0.83101	FRMD6	Positive	DEL
E_276	13:26306137-26306861	9	0.0047015	0.00085077	0.01938	27	6	0.39998	CDK8	Positive	DUP
E_723	22:38636729-38637400	6	0.0053599	0.0008311	0.01938	29	4	0.74156	PDXP	Positive	DUP
E_689	22:29739929-29740665	9	0.0055647	0.00093929	0.01938	30	4	0.14021	NF2	Positive	DUP
E_51	1:33190309-33191357	9	0.0083106	0.00094912	0.01938	37	5	0.58765	LCK	Positive	DUP
E_623	2:239869895-239870793	9	0.011715	0.00095896	0.01938	49	4	0.12997	UBE2F	Positive	DEL
E_852	7:55766472-55767180	9	0.012361	0.00095896	0.01938	51	5	0.63807	EGFR	Positive	DUP
E_541	19:17586255-17586993	9	0.013186	0.00095896	0.01938	57	7	0.50002	PIK3R2	Positive	DEL,TRA
E_679	22:24198830-24200341	16	0.015245	0.00085077	0.01938	61	10	0.34667	SMARCB1	Positive	DEL,TRA
E_747	3:48288859-48289457	7	0.0089416	0.0012343	0.023837	40	4	0.71603	ARIH2	Positive	DUP
E_318	15:39432057-39432853	10	0.0057111	0.0012639	0.023876	31	7	0.61837	SPRED1	Positive	SNV
E_603	2:102378677-102379788	10	0.010492	0.0013917	0.024701	46	5	0.41208	MAP4K4	Positive	SNV
E_293	13:114143916-114145661	18	0.01516	0.0014114	0.024701	59	10	0.35449	MCF2L	Positive	SNV
E_814	5:179779036-179781004	18	0.01848	0.0014212	0.024701	68	8	0.035825	SQSTM1	Positive	SNV
E_546	19:18392009-18393369	11	0.007759	0.0018048	0.026728	35	5	0.16357	PIK3R2	Positive	DEL
E_122	10:3137357-3138527	11	0.010028	0.0018048	0.026728	43	7	0.37468	KLF6	Positive	DEL,DUP,TRA
E_150	10:89482835-89483866	11	0.010169	0.0018146	0.026728	44	6	0.43374	PTEN	Positive	DEL
E_343	15:99725513-99726502	11	0.013074	0.0018146	0.026728	55	5	0.17263	IGF1R	Positive	DEL
E_113	1:229073491-229074602	11	0.013143	0.0018146	0.026728	56	8	0.59446	TAF5L	Positive	TRA
E_427	17:43370582-43371608	10	0.017872	0.0017458	0.026728	67	6	0.44398	MAP3K14	Positive	SNV
E_124	10:3365840-3366825	10	0.019059	0.0017458	0.026728	70	5	0.16849	KLF6	Positive	DEL,DUP
E_564	19:40596179-40597228	10	0.021146	0.0017458	0.026728	72	3	0.096573	SAMD4B,AKT2	Positive	DEL
E_407	17:29596554-29597122	6	0.0062564	0.0020507	0.029214	32	3	0.45975	NF1	Positive	DEL
E_392	17:16556399-16557403	11	0.019043	0.0020507	0.029214	69	5	0.26106	TNFRSF13B	Positive	DEL
E_483	19:4051592-4053261	20	0.020939	0.0023949	0.033035	71	9	0.24743	MAP2K2,GNA11	Positive	DEL,DUP
E_576	19:46792170-46793133	12	0.027201	0.00269	0.035963	86	5	0.15477	GPR4	Positive	DEL
E_397	17:27466969-27467964	12	0.030733	0.00269	0.035963	96	8	0.42845	TAOK1	Positive	SNV
E_127	10:3466315-3467188	6	0.012474	0.0029064	0.036237	52	4	0.5992	KLF6	Positive	DEL,DUP
E_770	3:124301768-124302427	6	0.015542	0.0029457	0.036237	62	3	0.17308	ITGB5	Positive	DUP
E_652	21:43032847-43033470	6	0.017278	0.0029556	0.036237	66	5	0.42726	TFF3	Positive	DEL
E_697	22:30736855-30737824	11	0.026532	0.0030342	0.036237	83	6	0.71344	NF2	Positive	DEL
E_224	11:102138772-102139758	11	0.028485	0.0030342	0.036237	90	7	0.4736	YAP1	Positive	DUP
E_312	14:105131901-105133091	11	0.031787	0.0030441	0.036237	99	6	0.43723	GPR132,AKT1	Positive	DEL
E_65	1:155615490-155616503	11	0.032098	0.0030441	0.036237	100	5	0.15999	ARHGEF2	Positive	DUP
E_815	5:180229100-180230321	12	0.03643	0.0028965	0.036237	104	5	0.13278	SQSTM1	Positive	DUP
E_578	19:47538458-47539506	13	0.011132	0.0031719	0.036269	47	9	0.25461	CRX	Positive	DUP
E_339	15:98825665-98826888	13	0.011165	0.0031719	0.036269	48	7	0.23946	IGF1R	Positive	DEL
E_567	19:41731338-41732682	12	0.03828	0.0031719	0.036269	111	5	0.22403	ARHGEF1,AKT2	Positive	DUP
E_761	3:69413277-69413949	7	0.016752	0.0037424	0.042236	64	4	0.20462	MITF	Positive	DEL
E_200	11:67499694-67500146	5	0.013006	0.0038801	0.043228	54	4	0.53226	PPP1CA	Positive	DUP
E_854	7:56077329-56077993	5	0.022513	0.0041751	0.044743	76	4	0.56892	EGFR	Positive	DEL,DUP
E_394	17:16918009-16918495	6	2.0284e-05	4.9177e-06	0.001068	1	5	-1.2088	TNFRSF13B	Negative	DEL
E_497	19:5985341-5985792	5	0.00075839	4.9177e-06	0.001068	6	5	-0.73503	PIK3R2	Negative	DUP
E_804	5:1792880-1793417	5	0.00093589	4.9177e-06	0.001068	10	5	-1.139	IGF1R	Negative	DEL
E_376	17:6655806-6656127	2	0.014476	4.9177e-06	0.001068	53	2	-2.0114	MAPK1,CRKL,MED15	Negative	DUP
E_545	19:17976074-17977267	13	0.00027467	0.00015245	0.023504	2	11	-0.87705	VAV1	Negative	SNV
E_763	3:69836247-69837207	10	0.00085191	0.00016228	0.023504	8	6	-0.70371	NF2	Negative	DUP
E_379	17:7677267-7678089	10	0.000892	0.0002213	0.027473	9	5	-0.30255	MITF	Negative	DEL
E_351	15:100026314-100027579	14	0.00069074	0.00040817	0.041667	3	10	-0.86045	TP53	Negative	DEL
E_530	19:13947666-13948172	3	0.007214	0.00043768	0.041667	26	1	-0.30886	TERT	Negative	DUP
E_318	15:39437940-39438530	4	0.006321	0.00056554	0.041667	23	2	-0.47847	BRAF	Negative	SNV
E_677	22:21137931-21138863	8	0.00073176	0.00057537	0.041667	4	5	-0.59227	BRAF	Negative	DUP
E_50	1:33182249-33182827	4	0.0074173	0.00057537	0.041667	28	2	-0.1471	ARHGEF2	Negative	DUP
E_684	22:29168330-29169614	11	0.00081053	0.00078192	0.047009	7	8	-0.79465	SRC	Negative	DEL
E_871	7:140325981-140326709	7	0.0011508	0.0008311	0.047009	11	4	-0.27918	SPRED1	Negative	DUP
E_871	7:140325981-140326709	7	0.0011508	0.0008311	0.047009	11	4	-0.27918	PRKACA	Negative	TRA
E_637	20:35112090-35112733	8	0.0026205	0.00090978	0.047009	15	5	-0.7174	LCK	Negative	DEL
E_75	1:156163289-156164433	11	0.0025828	0.00091961	0.047009	14	5	-0.14247	TP53	Negative	DUP

## Sheet: A375 day7
Table S7 | Significant enhancers of CRISPRi selection (A375 day7) identified by MAGeCK
ID	Enhancer core region	P-value	FDR	Score	LFC	HRR-type	Screen out in A375 day21	Direction
E_105	1:205267341-205267972	4.9336e-06	2.6e-05	0.0294	1.8185	DUP		Positive
E_113	1:229080229-229080401	4.9336e-06	2.6e-05	0.24505	1.6724	TRA	Y	Positive
E_114	1:229367006-229367826	4.9336e-06	2.6e-05	0.015351	3.7378	DEL		Positive
E_118	1:244087527-244088083	4.9336e-06	2.6e-05	0.074507	2.9682	SNV		Positive
E_123	10:3164386-3165300	4.9336e-06	2.6e-05	0.054791	1.9882	DEL,DUP		Positive
E_126	10:3441030-3441765	4.9336e-06	2.6e-05	0.012693	2.37	DEL,DUP		Positive
E_13	1:10458452-10459837	4.9336e-06	2.6e-05	0.13537	3.1863	SNV		Positive
E_132	10:3581257-3581656	4.9336e-06	2.6e-05	0.04754	1.1194	DEL,DUP		Positive
E_137	10:4414722-4415318	4.9336e-06	2.6e-05	0.0060208	4.2974	DEL		Positive
E_150	10:89482835-89483866	4.9336e-06	2.6e-05	0.045171	1.0615	DEL	Y	Positive
E_151	10:89602804-89603189	4.9336e-06	2.6e-05	0.18361	3.1536	DEL		Positive
E_163	10:123670112-123671016	4.9336e-06	2.6e-05	0.026986	4.358	DUP		Positive
E_175	11:2790192-2790674	4.9336e-06	2.6e-05	0.052152	1.175	DEL		Positive
E_189	11:62229150-62229929	4.9336e-06	2.6e-05	0.0047033	4.6662	DEL,DUP		Positive
E_19	1:16490613-16491407	4.9336e-06	2.6e-05	0.24788	1.3812	DEL,SNV		Positive
E_191	11:62521073-62522068	4.9336e-06	2.6e-05	0.062428	3.6499	SNV		Positive
E_20	1:16515482-16516030	4.9336e-06	2.6e-05	0.0066535	6.7856	DEL		Positive
E_200	11:67499694-67500146	4.9336e-06	2.6e-05	0.060164	5.3549	DUP	Y	Positive
E_211	11:69251722-69252344	4.9336e-06	2.6e-05	0.048587	3.1884	DEL,DUP		Positive
E_213	11:69403029-69403475	4.9336e-06	2.6e-05	0.056775	1.4703	DEL		Positive
E_214	11:69669302-69670034	4.9336e-06	2.6e-05	0.098105	0.56762	DEL		Positive
E_218	11:101741087-101741826	4.9336e-06	2.6e-05	0.13978	1.3332	DEL,DUP		Positive
E_221	11:102096459-102097142	4.9336e-06	2.6e-05	0.1041	0.76145	DUP		Positive
E_222	11:102115228-102116293	4.9336e-06	2.6e-05	0.021133	3.034	DUP		Positive
E_236	12:24770423-24771128	4.9336e-06	2.6e-05	0.013397	2.9328	DEL,DUP		Positive
E_25	1:17231144-17232431	4.9336e-06	2.6e-05	0.078942	0.12883	INV		Positive
E_261	12:52623918-52624606	4.9336e-06	2.6e-05	0.062867	4.4389	SNV		Positive
E_280	13:37005813-37006818	4.9336e-06	2.6e-05	0.0018487	2.3647	DEL		Positive
E_281	13:48282232-48283258	4.9336e-06	2.6e-05	0.0025627	3.0519	DUP		Positive
E_287	13:98531753-98532948	4.9336e-06	2.6e-05	0.019548	3.3614	DEL		Positive
E_288	13:99629923-99630936	4.9336e-06	2.6e-05	0.026764	2.7657	DEL		Positive
E_298	13:114566314-114567306	4.9336e-06	2.6e-05	0.044913	2.3903	DEL		Positive
E_300	14:51428369-51429275	4.9336e-06	2.6e-05	0.062467	1.6388	DUP		Positive
E_303	14:52412987-52413656	4.9336e-06	2.6e-05	0.12981	4.0239	DEL		Positive
E_309	14:75039744-75040531	4.9336e-06	2.6e-05	0.051332	1.4177	SNV		Positive
E_313	14:105498614-105499522	4.9336e-06	2.6e-05	0.066575	0.96972	DEL		Positive
E_330	15:67095292-67096089	4.9336e-06	2.6e-05	0.0029699	0.033262	DEL		Positive
E_332	15:67248373-67249212	4.9336e-06	2.6e-05	0.066016	2.9422	DUP		Positive
E_340	15:98835577-98836105	4.9336e-06	2.6e-05	0.016635	4.3365	DEL		Positive
E_342	15:99707489-99708609	4.9336e-06	2.6e-05	0.027979	2.9182	DEL		Positive
E_344	15:99742020-99743292	4.9336e-06	2.6e-05	0.002969	1.8437	DEL		Positive
E_350	15:99994974-99995781	4.9336e-06	2.6e-05	0.0049531	5.1389	DEL		Positive
E_363	17:932531-933021	4.9336e-06	2.6e-05	0.10841	2.6367	DEL		Positive
E_367	17:1325981-1326684	4.9336e-06	2.6e-05	0.041862	3.2965	DEL	Y	Positive
E_377	17:7530453-7531526	4.9336e-06	2.6e-05	0.19172	1.8394	DEL		Positive
E_394	17:16924372-16925265	4.9336e-06	2.6e-05	0.015154	3.4749	DEL		Positive
E_401	17:28705522-28706618	4.9336e-06	2.6e-05	0.0081745	5.6592	SNV		Positive
E_404	17:29151038-29152189	4.9336e-06	2.6e-05	0.0049442	1.2486	DEL		Positive
E_408	17:29641305-29641559	4.9336e-06	2.6e-05	0.080693	2.5276	DEL		Positive
E_429	17:44178153-44179057	4.9336e-06	2.6e-05	0.0016098	4.1031	DEL,DUP		Positive
E_435	17:45307011-45307804	4.9336e-06	2.6e-05	0.016846	6.2859	DUP		Positive
E_44	1:32537974-32539215	4.9336e-06	2.6e-05	0.12177	2.567	SNV		Positive
E_444	17:46047909-46048839	4.9336e-06	2.6e-05	0.18072	1.9239	DUP,SNV		Positive
E_448	17:46317929-46318956	4.9336e-06	2.6e-05	0.031065	3.2553	DUP		Positive
E_462	19:1183509-1184248	4.9336e-06	2.6e-05	0.029317	2.6907	DEL		Positive
E_469	19:3163016-3163777	4.9336e-06	2.6e-05	0.016462	4.4582	DEL,DUP		Positive
E_472	19:3343657-3344588	4.9336e-06	2.6e-05	0.025212	4.402	DEL,DUP		Positive
E_475	19:3434531-3435607	4.9336e-06	2.6e-05	0.043844	2.2372	SNV		Positive
E_497	19:5985341-5985792	4.9336e-06	2.6e-05	0.23338	1.0401	DUP		Positive
E_503	19:10596439-10597214	4.9336e-06	2.6e-05	0.036301	2.4766	DEL		Positive
E_512	19:11877420-11878490	4.9336e-06	2.6e-05	0.012911	4.2473	DEL	Y	Positive
E_532	19:14191712-14193069	4.9336e-06	2.6e-05	0.0043263	3.0997	SNV		Positive
E_565	19:41151831-41152696	4.9336e-06	2.6e-05	0.031038	1.4187	DEL		Positive
E_568	19:41829299-41829809	4.9336e-06	2.6e-05	0.10995	0.79073	DUP		Positive
E_573	19:46080173-46080892	4.9336e-06	2.6e-05	0.090979	2.59	DEL		Positive
E_583	19:48248407-48249142	4.9336e-06	2.6e-05	0.061043	2.7973	DEL,SNV		Positive
E_584	19:48613648-48614242	4.9336e-06	2.6e-05	0.036746	3.563	DEL,DUP		Positive
E_587	19:48866286-48867799	4.9336e-06	2.6e-05	0.014353	0.94927	DEL		Positive
E_595	2:46300288-46301242	4.9336e-06	2.6e-05	0.18703	1.6692	DEL		Positive
E_601	2:101946701-101947526	4.9336e-06	2.6e-05	0.187	3.2851	DUP		Positive
E_602	2:102063192-102063977	4.9336e-06	2.6e-05	0.09493	0.78425	DEL		Positive
E_619	2:238868496-238869046	4.9336e-06	2.6e-05	0.089609	4.6855	DEL,DUP		Positive
E_620	2:238875002-238876132	4.9336e-06	2.6e-05	0.0074929	2.8004	DEL		Positive
E_621	2:239052168-239052667	4.9336e-06	2.6e-05	0.072495	2.2513	DUP		Positive
E_622	2:239413770-239414681	4.9336e-06	2.6e-05	0.046404	0.74804	DEL		Positive
E_628	2:241937469-241938701	4.9336e-06	2.6e-05	0.42002	0.80434	DEL		Positive
E_641	20:36722769-36723265	4.9336e-06	2.6e-05	0.097789	1.4054	DUP		Positive
E_643	20:36754652-36756023	4.9336e-06	2.6e-05	0.024372	3.7867	DEL		Positive
E_644	20:36796407-36797124	4.9336e-06	2.6e-05	0.017311	1.57	DUP		Positive
E_650	20:55966098-55967028	4.9336e-06	2.6e-05	0.26288	1.8558	DEL		Positive
E_653	21:43104479-43105245	4.9336e-06	2.6e-05	0.074109	1.272	DEL	Y	Positive
E_659	21:43377461-43377894	4.9336e-06	2.6e-05	0.024191	2.7628	DEL		Positive
E_661	21:43514149-43514651	4.9336e-06	2.6e-05	0.049659	1.9623	SNV		Positive
E_674	22:20849609-20851216	4.9336e-06	2.6e-05	0.024456	1.161	DEL,DUP		Positive
E_692	22:30174862-30175394	4.9336e-06	2.6e-05	0.081852	3.2653	DEL,DUP		Positive
E_698	22:31045263-31045930	4.9336e-06	2.6e-05	0.18095	2.3816	DEL		Positive
E_699	22:35772775-35773260	4.9336e-06	2.6e-05	0.35999	1.288	DEL		Positive
E_710	22:38082104-38082829	4.9336e-06	2.6e-05	0.021525	3.5238	SNV		Positive
E_712	22:38178266-38179128	4.9336e-06	2.6e-05	0.0076025	4.462	DUP		Positive
E_717	22:38395350-38396314	4.9336e-06	2.6e-05	0.22396	1.0779	DUP		Positive
E_720	22:38568677-38569198	4.9336e-06	2.6e-05	0.1138	1.4915	DUP		Positive
E_721	22:38614441-38615268	4.9336e-06	2.6e-05	0.058293	2.6186	DUP		Positive
E_722	22:38624613-38625234	4.9336e-06	2.6e-05	0.038437	3.9306	DUP		Positive
E_729	3:11633974-11634291	4.9336e-06	2.6e-05	0.17568	3.7523	DEL		Positive
E_733	3:12197018-12197844	4.9336e-06	2.6e-05	0.29148	1.4311	DEL,DUP		Positive
E_739	3:12485947-12487245	4.9336e-06	2.6e-05	0.024549	5.1114	DEL,DUP		Positive
E_74	1:156066240-156067191	4.9336e-06	2.6e-05	0.017161	1.1624	DUP		Positive
E_740	3:12525390-12526456	4.9336e-06	2.6e-05	0.11572	2.4515	DEL,DUP	Y	Positive
E_741	3:12591070-12592043	4.9336e-06	2.6e-05	0.015749	3.5739	DEL,DUP		Positive
E_747	3:48288859-48289457	4.9336e-06	2.6e-05	0.11338	1.0728	DUP	Y	Positive
E_752	3:49966723-49967814	4.9336e-06	2.6e-05	0.036275	3.0699	DEL		Positive
E_755	3:57008286-57009208	4.9336e-06	2.6e-05	0.0066094	3.3913	DEL		Positive
E_761	3:69413277-69413949	4.9336e-06	2.6e-05	0.087577	0.99884	DEL	Y	Positive
E_779	3:141030270-141031136	4.9336e-06	2.6e-05	0.057491	2.5551	SNV		Positive
E_784	3:141992413-141992687	4.9336e-06	2.6e-05	0.3532	0.96281	DEL		Positive
E_785	3:167990050-167990781	4.9336e-06	2.6e-05	0.077976	3.0713	DEL		Positive
E_792	4:30931273-30932173	4.9336e-06	2.6e-05	0.0020634	3.2348	DUP		Positive
E_794	5:310578-311557	4.9336e-06	2.6e-05	0.13683	1.5592	DEL		Positive
E_809	5:158886876-158887624	4.9336e-06	2.6e-05	0.0073333	2.7001	DEL		Positive
E_828	6:99841334-99842205	4.9336e-06	2.6e-05	0.083475	3.0312	DEL		Positive
E_829	6:130923224-130924069	4.9336e-06	2.6e-05	0.018517	0.74834	DEL		Positive
E_832	7:5553006-5553988	4.9336e-06	2.6e-05	0.14783	2.4694	DUP		Positive
E_833	7:5601659-5603522	4.9336e-06	2.6e-05	0.0076201	0.13732	DUP		Positive
E_835	7:5682805-5683288	4.9336e-06	2.6e-05	0.002244	6.0149	DUP		Positive
E_839	7:5862199-5863187	4.9336e-06	2.6e-05	0.020749	4.2027	DUP		Positive
E_84	1:161482514-161483076	4.9336e-06	2.6e-05	0.013815	3.1514	DEL		Positive
E_840	7:6297300-6297769	4.9336e-06	2.6e-05	0.11618	2.7019	DUP		Positive
E_850	7:55141594-55142244	4.9336e-06	2.6e-05	0.04558	2.1545	DEL		Positive
E_854	7:56077329-56077993	4.9336e-06	2.6e-05	0.020243	6.8377	DEL,DUP	Y	Positive
E_877	8:144905425-144906368	4.9336e-06	2.6e-05	0.0018399	5.6771	DEL,DUP,SNV		Positive
E_878	8:144922657-144923856	4.9336e-06	2.6e-05	0.11315	2.683	DEL,DUP		Positive
E_88	1:167078390-167079181	4.9336e-06	2.6e-05	0.012673	0.15608	DEL		Positive
E_881	8:145286124-145286758	4.9336e-06	2.6e-05	0.037449	3.9631	DEL,DUP		Positive
E_890	9:84004256-84005032	4.9336e-06	2.6e-05	0.061139	1.3852	DEL		Positive
E_93	1:204026225-204027297	4.9336e-06	2.6e-05	0.012766	1.6612	DEL		Positive
E_94	1:204167635-204168402	4.9336e-06	2.6e-05	0.036343	4.1567	DEL		Positive
E_322	15:41870521-41871423	0.0021658	0.011296	0.013928	0.2133	DEL,TRA		Positive
E_645	20:54933632-54935510	0.0021658	0.011296	0.018838	1.1309	DEL		Positive
E_891	9:84010890-84012200	0.0021658	0.011296	0.014674	1.4654	DEL		Positive
E_263	12:53267622-53268821	0.0039814	0.020237	0.03211	1.0069	DEL		Positive
E_265	12:58023430-58024269	0.0039715	0.020237	0.01456	1.1693	DEL		Positive
E_167	11:1793415-1794701	0.0077309	0.036078	0.055909	0.94429	DEL		Positive
E_190	11:62413441-62414580	0.0077309	0.036078	0.038012	0.91291	SNV		Positive
E_260	12:52444335-52445606	0.0077211	0.036078	0.020017	1.4971	DUP		Positive
E_27	1:26560113-26561394	0.0077309	0.036078	0.049509	2.2654	SNV		Positive
E_270	12:58334620-58335831	0.0077309	0.036078	0.05014	2.2448	DEL		Positive
E_282	13:49378958-49379848	0.0077309	0.036078	0.062294	0.75678	DEL		Positive
E_349	15:99982353-99983277	0.0077211	0.036078	0.016272	3.4125	DEL	Y	Positive
E_356	16:9141345-9142483	0.0077211	0.036078	0.031464	2.4738	DUP		Positive
E_380	17:7744773-7746477	0.0077211	0.036078	0.030318	0.47583	DEL		Positive
E_387	17:16176649-16177825	0.0077211	0.036078	0.024444	2.5731	DEL	Y	Positive
E_389	17:16322090-16323737	0.0077211	0.036078	0.026452	1.7887	DEL		Positive
E_453	18:77793333-77794835	0.0077211	0.036078	0.027393	2.224	DEL		Positive
E_673	22:20777847-20779029	0.0077309	0.036078	0.043749	0.3646	DEL,DUP		Positive
E_206	11:68933853-68934557	0.015733	0.066471	0.016515	2.987	DEL		Positive
E_295	13:114487522-114488843	0.015733	0.066471	0.056651	2.0759	DEL		Positive
E_296	13:114523655-114524802	0.015733	0.066471	0.017705	0.23612	DEL	Y	Positive
E_315	15:36699652-36700401	0.015733	0.066471	0.033434	2.828	DUP		Positive
E_347	15:99864069-99865069	0.015733	0.066471	0.047891	1.8698	DEL		Positive
E_388	17:16189164-16190557	0.015743	0.066471	0.073253	1.4728	DEL		Positive
E_397	17:27466969-27467964	0.015733	0.066471	0.026413	2.3387	SNV	Y	Positive
E_425	17:39677448-39678914	0.015733	0.066471	0.016282	3.4976	DUP		Positive
E_464	19:2032084-2032881	0.015733	0.066471	0.029019	2.3202	DEL		Positive
E_513	19:11908839-11909850	0.015743	0.066471	0.096004	1.8688	DEL		Positive
E_545	19:17976074-17977267	0.015743	0.066471	0.063629	0.89132	SNV		Positive
E_684	22:29168330-29169614	0.015733	0.066471	0.029362	1.699	DEL		Positive
E_781	3:141578526-141579600	0.015733	0.066471	0.016818	2.2932	DEL		Positive
E_803	5:1161212-1162371	0.015733	0.066471	0.025946	1.4805	DEL,DUP		Positive
E_14	1:10490075-10491372	0.019424	0.080729	0.065777	0.78639	DEL		Positive
E_718	22:38411939-38413249	0.019414	0.080729	0.037779	0.68056	DUP		Positive
E_115	1:243432092-243433330	0.030978	0.108901	0.17014	0.76526	DUP		Positive
E_148	10:89419094-89420260	0.030968	0.108901	0.10337	1.6155	DEL		Positive
E_162	10:103879355-103880674	0.030978	0.108901	0.17383	0.92225	DEL		Positive
E_178	11:2961519-2962914	0.030968	0.108901	0.063062	1.2758	DEL		Positive
E_2	1:6377413-6377944	0.030978	0.108901	0.11661	1.9132	DUP		Positive
E_220	11:102048678-102049545	0.030978	0.108901	0.13382	0.58997	DUP,SNV		Positive
E_275	12:108908546-108909660	0.030978	0.108901	0.12345	0.71606	SNV		Positive
E_346	15:99790976-99792134	0.030968	0.108901	0.035581	1.6589	DEL		Positive
E_384	17:15866805-15867637	0.030968	0.108901	0.090426	1.1126	DEL		Positive
E_385	17:15931033-15931979	0.030978	0.108901	0.17215	0.66907	DEL		Positive
E_438	17:45698786-45699505	0.030978	0.108901	0.15616	0.80849	DEL,DUP		Positive
E_445	17:46079660-46081008	0.030968	0.108901	0.10241	0.30984	DUP		Positive
E_466	19:2578930-2579825	0.030978	0.108901	0.16567	1.2257	DEL,DUP		Positive
E_590	2:28672441-28673063	0.030968	0.108901	0.043475	2.9418	DEL		Positive
E_618	2:238806869-238807773	0.030978	0.108901	0.16454	1.7022	DUP		Positive
E_635	20:30262683-30263531	0.030978	0.108901	0.15648	0.8147	DEL		Positive
E_648	20:55605679-55606817	0.030978	0.108901	0.1327	1.5714	DEL		Positive
E_677	22:21131893-21132472	0.030978	0.108901	0.13769	0.95835	DUP		Positive
E_706	22:37908055-37908997	0.030978	0.108901	0.18128	0.84279	DEL		Positive
E_713	22:38294391-38295266	0.030968	0.108901	0.093429	1.636	DUP		Positive
E_72	1:155940280-155940900	0.030968	0.108901	0.057291	1.1906	DUP		Positive
E_76	1:156211021-156212077	0.030978	0.108901	0.15687	0.63385	DUP		Positive
E_813	5:179604168-179604902	0.030978	0.108901	0.14745	0.59179	DEL		Positive
E_83	1:161468271-161469200	0.030968	0.108901	0.062838	2.7575	DEL		Positive
E_836	7:5731856-5732347	0.030968	0.108901	0.066271	1.9066	DUP		Positive
E_860	7:115928048-115928714	0.030978	0.108901	0.15711	1.0784	DEL		Positive
E_876	8:144699004-144700478	0.030968	0.108901	0.074299	2.2821	DEL		Positive
E_266	12:58158506-58161282	0.031994	0.111526	0.041022	1.2679	DEL		Positive
E_486	19:4144883-4146225	0.032004	0.111526	0.10163	1.2509	DEL,DUP		Positive
E_170	11:1974761-1976091	0.035971	0.12115	0.080525	0.26965	DEL		Positive
E_232	12:6539442-6540678	0.035981	0.12115	0.10916	1.3402	DEL		Positive
E_42	1:32014197-32015823	0.035981	0.12115	0.1013	1.0733	DEL		Positive
E_553	19:18942352-18943690	0.035981	0.12115	0.13369	2.0686	DEL		Positive
E_880	8:145050252-145051684	0.035971	0.12115	0.056418	1.6408	DEL,DUP		Positive
E_895	9:101337652-101338580	0.035981	0.12115	0.12622	1.0744	DEL		Positive
E_129	10:3558125-3559076	4.9336e-06	5.9e-05	0.0013459	-5.2553	DEL,DUP		Negative
E_138	10:4704813-4705904	4.9336e-06	5.9e-05	0.0095916	-1.7578	DEL		Negative
E_142	10:29924619-29925527	4.9336e-06	5.9e-05	0.14142	-6.4195	DEL		Negative
E_16	1:11039449-11040555	4.9336e-06	5.9e-05	0.023924	-7.7201	DEL		Negative
E_160	10:90462700-90463443	4.9336e-06	5.9e-05	0.00069319	-6.5677	DEL		Negative
E_181	11:16923494-16924076	4.9336e-06	5.9e-05	0.054219	-7.4047	DEL		Negative
E_207	11:69048446-69049058	4.9336e-06	5.9e-05	0.12573	-2.6468	DEL		Negative
E_208	11:69068923-69069852	4.9336e-06	5.9e-05	0.03723	-6.8892	DEL		Negative
E_223	11:102123182-102123525	4.9336e-06	5.9e-05	0.32404	-0.53328	DUP		Negative
E_225	11:102187780-102188509	4.9336e-06	5.9e-05	0.064333	-1.366	DUP		Negative
E_230	12:6289403-6290073	4.9336e-06	5.9e-05	0.11457	-0.66398	DEL		Negative
E_254	12:50595675-50596303	4.9336e-06	5.9e-05	0.10093	-6.3742	DUP		Negative
E_26	1:26452835-26453428	4.9336e-06	5.9e-05	0.044274	-1.0113	DEL		Negative
E_263	12:53273110-53274028	4.9336e-06	5.9e-05	0.021789	-6.0816	DEL		Negative
E_276	13:26306137-26306861	4.9336e-06	5.9e-05	0.00089596	-7.3348	DUP		Negative
E_307	14:71584912-71585780	4.9336e-06	5.9e-05	0.0026897	-2.1779	DUP		Negative
E_310	14:75530109-75531142	4.9336e-06	5.9e-05	0.00033641	-7.5468	DEL		Negative
E_323	15:41877191-41878299	4.9336e-06	5.9e-05	0.093066	-4.0046	DEL		Negative
E_329	15:66870616-66871213	4.9336e-06	5.9e-05	0.0020256	-7.2504	DEL		Negative
E_374	17:1952692-1953917	4.9336e-06	5.9e-05	0.050821	-7.4395	DEL		Negative
E_40	1:31869813-31871033	4.9336e-06	5.9e-05	0.0056306	-3.621	DEL,DUP		Negative
E_411	17:29743225-29744021	4.9336e-06	5.9e-05	0.0066701	-4.2475	DEL		Negative
E_423	17:39216352-39217023	4.9336e-06	5.9e-05	0.091874	-6.9544	DEL		Negative
E_426	17:42993964-42994674	4.9336e-06	5.9e-05	0.035666	-3.6042	SNV		Negative
E_433	17:44848074-44849524	4.9336e-06	5.9e-05	0.013868	-3.8153	DEL		Negative
E_473	19:3358970-3359749	4.9336e-06	5.9e-05	0.032346	-0.2687	DEL,DUP		Negative
E_485	19:4130856-4131849	4.9336e-06	5.9e-05	0.021419	-4.7118	DEL,DUP		Negative
E_495	19:5047987-5049032	4.9336e-06	5.9e-05	0.045633	-3.6339	DUP		Negative
E_529	19:13743837-13744404	4.9336e-06	5.9e-05	0.12276	-3.548	DEL,DUP		Negative
E_538	19:17422706-17423178	4.9336e-06	5.9e-05	0.0041124	-7.3285	DEL		Negative
E_547	19:18415290-18416024	4.9336e-06	5.9e-05	0.011838	-1.2979	DEL		Negative
E_582	19:48226175-48226705	4.9336e-06	5.9e-05	0.29318	-0.70935	DEL		Negative
E_589	2:27302307-27302701	4.9336e-06	5.9e-05	0.2861	-3.9048	DUP		Negative
E_593	2:28881136-28881582	4.9336e-06	5.9e-05	0.050855	-3.6132	DUP		Negative
E_611	2:238374165-238374684	4.9336e-06	5.9e-05	0.0015572	-1.8891	DEL		Negative
E_617	2:238774265-238775435	4.9336e-06	5.9e-05	0.001628	-6.8863	DUP		Negative
E_624	2:239896254-239896930	4.9336e-06	5.9e-05	0.044656	-1.7033	DEL		Negative
E_627	2:241860623-241861485	4.9336e-06	5.9e-05	0.061043	-3.2841	DEL		Negative
E_652	21:43032847-43033470	4.9336e-06	5.9e-05	0.033965	-1.7211	DEL		Negative
E_654	21:43107697-43108119	4.9336e-06	5.9e-05	0.25977	-4.6375	DEL		Negative
E_657	21:43172048-43172896	4.9336e-06	5.9e-05	0.012961	-6.7455	SNV		Negative
E_688	22:29730782-29731536	4.9336e-06	5.9e-05	0.016413	-2.7013	DUP		Negative
E_69	1:155880403-155880797	4.9336e-06	5.9e-05	0.22579	-5.2684	DUP		Negative
E_711	22:38148204-38149176	4.9336e-06	5.9e-05	0.078803	-3.0555	DUP		Negative
E_712	22:38173015-38173587	4.9336e-06	5.9e-05	0.063785	-4.0399	DUP		Negative
E_718	22:38427330-38428024	4.9336e-06	5.9e-05	0.060743	-5.304	DUP		Negative
E_723	22:38636729-38637400	4.9336e-06	5.9e-05	0.022136	-6.5426	DUP		Negative
E_734	3:12236180-12236394	4.9336e-06	5.9e-05	0.12047	-1.5961	DEL,DUP		Negative
E_738	3:12446992-12447778	4.9336e-06	5.9e-05	0.027437	-6.8984	DEL,DUP		Negative
E_763	3:69836247-69837207	4.9336e-06	5.9e-05	0.0035341	-6.4889	DUP	Y	Negative
E_770	3:124301768-124302427	4.9336e-06	5.9e-05	0.062288	-5.3201	DUP		Negative
E_779	3:141021034-141021969	4.9336e-06	5.9e-05	0.0032119	-7.0006	SNV		Negative
E_795	5:343516-344549	4.9336e-06	5.9e-05	0.03911	-4.3076	DEL		Negative
E_799	5:431074-432181	4.9336e-06	5.9e-05	0.25552	-0.82804	DEL,DUP		Negative
E_80	1:156915888-156916792	4.9336e-06	5.9e-05	0.011455	-4.6322	DEL		Negative
E_82	1:160967175-160967445	4.9336e-06	5.9e-05	0.10235	-6.8583	DEL		Negative
E_824	6:16339124-16339743	4.9336e-06	5.9e-05	0.055289	-3.3426	DEL		Negative
E_838	7:5813369-5814062	4.9336e-06	5.9e-05	0.062429	-4.0373	DUP		Negative
E_89	1:203503411-203504232	4.9336e-06	5.9e-05	0.00033968	-4.3333	DUP		Negative
E_100	1:205168287-205169363	0.0075928	0.083109	0.0023789	-4.1719	DUP		Negative
E_111	1:228916604-228917637	0.0076027	0.083109	0.0088844	-1.2835	DUP		Negative
E_124	10:3365840-3366825	0.0076027	0.083109	0.006916	-0.27597	DEL,DUP		Negative
E_130	10:3567933-3568706	0.0075928	0.083109	0.0030688	-0.48036	DEL,DUP		Negative
E_33	1:27883308-27884855	0.0075928	0.083109	0.0048581	-1.7572	SNV		Negative
E_879	8:145025904-145028136	0.0076027	0.083109	0.0061158	-5.274	DEL,DUP		Negative
E_189	11:62239372-62240518	0.01601	0.155896	0.005823	-6.194	DEL,DUP		Negative
E_419	17:38599187-38600555	0.016019	0.155896	0.023611	-3.5747	TRA		Negative
E_585	19:48824523-48825662	0.01601	0.155896	0.0033833	-0.61349	DEL		Negative
E_615	2:238581689-238582764	0.016019	0.155896	0.018585	-1.6579	DUP		Negative
E_714	22:38329520-38330345	0.01601	0.155896	0.0040545	-3.2748	DUP		Negative
E_796	5:372843-374397	0.01601	0.155896	0.011926	-3.5685	DEL,DUP,SNV		Negative
E_868	7:140240996-140242391	0.019226	0.182649	0.012673	-2.2789	DUP		Negative
E_104	1:205253584-205254429	0.031323	0.250039	0.0075221	-6.9319	DUP		Negative
E_157	10:90003533-90004140	0.031323	0.250039	0.010349	-0.32496	DEL		Negative
E_251	12:50287940-50288821	0.031323	0.250039	0.032435	-3.4157	DEL,DUP		Negative
E_28	1:27152634-27153827	0.031333	0.250039	0.04992	-0.9223	DUP		Negative
E_470	19:3171884-3172577	0.031323	0.250039	0.013875	-5.0417	DEL,DUP		Negative
E_60	1:94245069-94245954	0.031323	0.250039	0.023275	-3.5125	DEL		Negative
E_603	2:102369227-102370049	0.031323	0.250039	0.026985	-2.3286	SNV		Negative
E_642	20:36745836-36746607	0.031333	0.250039	0.057291	-5.744	DEL		Negative
E_693	22:30194853-30195812	0.031323	0.250039	0.017963	-3.356	DUP		Negative
E_870	7:140307143-140308048	0.031323	0.250039	0.0085119	-6.8817	DUP		Negative
E_882	8:145597004-145598435	0.031323	0.250039	0.019316	-1.0968	DEL,DUP		Negative
E_74	1:156072584-156073740	0.032192	0.254346	0.0046617	-0.6685	DUP		Negative
E_131	10:3574736-3575811	0.034836	0.2673	0.023323	-3.3326	DEL,DUP		Negative
E_47	1:32957718-32958583	0.034836	0.2673	0.020204	-5.3851	DEL,DUP		Negative
E_530	19:13957341-13958809	0.034836	0.2673	0.016862	-0.27024	DUP	Y	Negative

## Sheet: SK-MEL-2 day7
Table S7 | Significant enhancers of CRISPRi selection (SK-MEL-2 day7) identified by MAGeCK
ID	Enhancer core region	P-value	FDR	Score	LFC	HRR-type	Screen out in A375 day21	Direction
E_741	3:12591070-12592043	0.0019774	0.843669	0.0004511	4.7297	DEL,DUP		Positive
E_628	2:241930623-241931724	0.0023029	0.843669	0.00038508	3.7266	DEL		Positive
E_561	19:39569151-39570099	0.0032201	0.843669	0.00074321	5.2214	DEL		Positive
E_308	14:71597065-71597946	0.0083782	0.906842	0.0041034	6.8337	DUP		Positive
E_676	22:20874045-20874970	0.00897	0.906842	0.0033317	5.833	DEL,DUP		Positive
E_539	19:17459333-17459962	0.011445	0.906842	0.0043069	0.14819	DUP,TRA		Positive
E_287	13:98531753-98532948	0.016002	0.906842	0.0044653	2.4386	DEL		Positive
E_132	10:3581257-3581656	0.016278	0.906842	0.0082618	5.0012	DEL,DUP		Positive
E_220	11:102048678-102049545	0.017235	0.906842	0.0036232	4.2767	DUP,SNV		Positive
E_315	15:36699652-36700401	0.019937	0.906842	0.005686	3.9671	DUP		Positive
E_546	19:18385275-18386754	0.021683	0.906842	0.0052598	4.8293	DEL	Y	Positive
E_636	20:30864856-30865897	0.027117	0.906842	0.006739	2.8072	DUP		Positive
E_622	2:239413770-239414681	0.027373	0.906842	0.010444	5.2593	DEL		Positive
E_453	18:77793333-77794835	0.027541	0.906842	0.0063226	4.0186	DEL		Positive
E_118	1:244087527-244088083	0.031082	0.906842	0.011933	3.7251	SNV		Positive
E_706	22:37908055-37908997	0.032413	0.906842	0.017495	3.5816	DEL		Positive
E_775	3:138327067-138328355	0.033685	0.906842	0.018221	4.6862	SNV		Positive
E_16	1:11039449-11040555	0.03477	0.906842	0.018761	3.4881	DEL	Y	Positive
E_156	10:89986509-89987396	0.037492	0.906842	0.0091795	3.2853	DEL	Y	Positive
E_565	19:41151831-41152696	0.038705	0.906842	0.020808	4.2969	DEL		Positive
E_175	11:2790192-2790674	0.038922	0.906842	0.015081	4.8414	DEL		Positive
E_852	7:55766472-55767180	0.042029	0.906842	0.012688	2.5245	DUP	Y	Positive
E_261	12:52637165-52638595	0.04696	0.906842	0.012047	1.8209	SNV		Positive
E_113	1:229073491-229074602	0.047542	0.906842	0.018574	3.454	TRA		Positive
E_279	13:27927120-27928100	0.049308	0.906842	0.02681	4.0679	DEL		Positive
E_879	8:145013677-145014919	0.0025297	0.914119	0.00039029	-8.4015	DEL,DUP		Negative
E_767	3:124147573-124148498	0.0025396	0.914119	0.00063882	-9.2658	DUP		Negative
E_87	1:167064256-167065161	0.0045318	0.914119	0.0016284	-10.069	DEL		Negative
E_593	2:28881136-28881582	0.0065339	0.914119	0.0023943	-1.2348	DUP		Negative
E_589	2:27302307-27302701	0.0084472	0.914119	0.004149	-8.3338	DUP		Negative
E_189	11:62239372-62240518	0.0092165	0.914119	0.003484	-9.5307	DEL,DUP		Negative
E_181	11:16923494-16924076	0.009759	0.914119	0.0047866	-10.653	DEL		Negative
E_724	3:10018503-10019201	0.012096	0.914119	0.0060611	-5.0186	DUP		Negative
E_818	6:10303733-10304693	0.014168	0.914119	0.002872	-8.8601	DEL		Negative
E_849	7:55133246-55133901	0.014483	0.914119	0.0073587	-10.316	DEL		Negative
E_40	1:31869813-31871033	0.015933	0.914119	0.0059603	-9.1517	DEL,DUP		Negative
E_718	22:38427330-38428024	0.016002	0.914119	0.0044653	-7.5497	DUP		Negative
E_627	2:241852687-241853710	0.020933	0.914119	0.0050865	-3.6955	DEL		Negative
E_194	11:63350573-63351260	0.02116	0.914119	0.0079009	-9.8725	DEL		Negative
E_195	11:63350573-63351260	0.02116	0.914119	0.0079009	-9.8725	DEL		Negative
E_303	14:52412987-52413656	0.02335	0.914119	0.023163	-11.007	DEL		Negative
E_374	17:1952692-1953917	0.023409	0.914119	0.0057343	-10.168	DEL		Negative
E_481	19:3700024-3700966	0.024109	0.914119	0.012421	-5.8806	DEL,DUP		Negative
E_800	5:442472-443734	0.024139	0.914119	0.0069736	-7.7899	DEL,DUP		Negative
E_538	19:17422706-17423178	0.026042	0.914119	0.013691	-9.8857	DEL		Negative
E_779	3:141021034-141021969	0.026121	0.914119	0.013711	-9.5709	SNV		Negative
E_293	13:114143916-114145661	0.033133	0.914119	0.0066868	-8.2985	SNV		Negative
E_853	7:55842113-55843142	0.0355	0.914119	0.0075204	-9.3619	DEL,DUP		Negative
E_770	3:124301768-124302427	0.035944	0.914119	0.035942	-9.7252	DUP		Negative
E_430	17:44269956-44271758	0.03623	0.914119	0.010818	-5.3528	DEL,DUP		Negative
E_168	11:1799442-1800209	0.042907	0.914119	0.016666	-6.0476	DEL		Negative
E_637	20:35112090-35112733	0.047513	0.914119	0.010497	-1.0833	DEL	Y	Negative
E_151	10:89602804-89603189	0.048371	0.914119	0.048083	-10.553	DEL		Negative
