# Supplementary material for: Landscape of enhancer disruption and functional screen in melanoma cells
Source: Genome Biol. 2023 Oct 30;24:248. doi: 10.1186/s13059-023-03087-5 (PMC10614365; doi:10.1186/s13059-023-03087-5)
Supplement: Supplementary file 10 — Additional file 10: Table S9. The presence of functional enhancers in different cell lines. [file 13059_2023_3087_MOESM10_ESM.xlsx]

## Sheet: TF_marker
Table S9 | The presence of functional enhancers in different cell lines
id	pos|p-value	variant	A375	SK-MEL-2	MDA-MB-435	SK-MEL-28	MALME-3M	UACC-62	SK-MEL-5	UACC-257	M14	LOX-IMVI
E_156	4.92e-06	DEL	1	1	1	1	1	1	1	1	1	1
E_349	4.92e-06	DEL	1	1		1	1		1	1	1	1
E_409	4.92e-06	DEL	1	1		1		1	1	1	1
E_653	4.92e-06	DEL	1	1		1			1
E_728	4.43e-05	DEL	1									1
E_459	8.36e-05	DEL	1	1	1			1		1	1	1
E_387	0.00014261	DEL	1	1	1	1			1	1	1	1
E_512	0.00014261	DEL	1	1		1			1	1	1	1
E_615	0.00016228	DUP	1	1				1			1	1
E_624	0.00018196	DEL	1				1	1				1
E_289	0.00029015	DUP	1	1	1	1		1	1	1	1	1
E_296	0.00029015	DEL	1	1	1	1		1	1	1	1	1
E_740	0.00029015	Multiple	1									1
E_371	0.00031965	DEL	1	1		1	1	1	1	1	1
E_149	0.00033932	DEL	1	1	1	1	1	1	1	1	1	1
E_501	0.00034916	DEL	1	1	1	1			1	1	1
E_611	0.00037866	DEL	1	1				1	1		1
E_358	0.0003885	SNV	1	1	1	1		1	1	1	1
E_223	0.00039834	DUP	1	1	1	1	1	1	1	1	1
E_367	0.00041801	DEL	1	1	1	1	1	1		1	1
E_226	0.00047702	DUP	1	1	1	1	1		1	1	1	1
E_629	0.00064422	DEL	1	1			1					1
E_323	0.00065406	DEL	1	1	1	1	1	1	1	1	1
E_16	0.00067373	DEL	1	1	1	1	1	1	1	1	1	1
E_257	0.00067373	Multiple	1	1	1	1	1	1		1	1	1
E_301	0.00067373	DEL	1	1	1	1	1	1	1	1	1
E_723	0.0008311	DUP	1	1								1
E_276	0.00085077	DUP	1	1	1	1	1	1	1	1	1
E_679	0.00085077	Multiple	1	1						1	1
E_689	0.00093929	DUP	1			1						1
E_51	0.00094912	DUP	1	1		1	1	1	1	1
E_541	0.00095896	Multiple	1	1	1	1		1	1			1
E_623	0.00095896	DEL	1	1		1					1
E_852	0.00095896	DUP	1
E_747	0.0012343	DUP	1									1
E_318	0.0012639	SNV	1	1	1	1	1	1	1	1	1
E_603	0.0013917	SNV	1	1	1	1						1
E_293	0.0014114	SNV	1	1	1	1	1	1	1	1	1
E_814	0.0014212	SNV	1						1
E_124	0.0017458	Multiple	1	1	1	1	1	1	1	1	1	1
E_427	0.0017458	SNV	1		1	1	1	1		1	1
E_564	0.0017458	DEL	1			1	1	1		1	1
E_122	0.0018048	Multiple	1	1	1	1	1	1	1	1	1	1
E_546	0.0018048	DEL	1	1		1	1	1			1
E_113	0.0018146	TRA	1	1	1	1	1	1	1	1	1	1
E_150	0.0018146	DEL	1	1	1	1	1	1	1	1	1	1
E_343	0.0018146	DEL	1	1		1	1	1	1	1	1
E_392	0.0020507	DEL	1	1		1		1	1	1	1	1
E_407	0.0020507	DEL	1	1		1		1	1	1	1	1
E_483	0.0023949	Multiple	1	1		1			1	1	1	1
E_397	0.00269	SNV	1	1		1	1	1	1	1	1
E_576	0.00269	DEL	1	1				1	1	1
E_815	0.0028965	DUP	1
E_127	0.0029064	Multiple	1	1	1	1	1	1	1	1	1	1
E_770	0.0029457	DUP	1					1
E_652	0.0029556	DEL	1	1	1						1
E_224	0.0030342	DUP	1	1	1	1	1	1	1	1	1
E_697	0.0030342	DEL	1			1						1
E_312	0.0030441	DEL	1	1	1	1	1	1	1	1	1
E_65	0.0030441	DUP	1	1				1				1
E_339	0.0031719	DEL	1	1	1	1			1	1	1	1
E_567	0.0031719	DUP	1	1		1		1		1	1
E_578	0.0031719	DUP	1			1			1	1		1
E_761	0.0037424	DEL	1					1
E_200	0.0038801	DUP	1	1	1	1	1	1	1	1	1	1
E_854	0.0041751	Multiple	1
