# Supplementary material for: Landscape of enhancer disruption and functional screen in melanoma cells
Source: Genome Biol. 2023 Oct 30;24:248. doi: 10.1186/s13059-023-03087-5 (PMC10614365; doi:10.1186/s13059-023-03087-5)
Supplement: Supplementary file 11 — Additional file 11: Table S10. H3k27ac signal of patients captured by enhancers. [file 13059_2023_3087_MOESM11_ESM.xlsx]

## Sheet: patients_markers
Table S10 | H3K27ac and ATAC-seq signal of patients captured by enhancers
ID	pos|p-value	variant	ATAC-seq(melanoma patients)	M275-P008	M527-P010	M137-P008	M035-P010	M305-P009	M028-P008	M306-P008	M642-P008	M822-P010	M399-P010	M233-P010	M749-P010	M357-P010	M852-P008	M857-P010	M721-P010	M263-P011
E_156	4.92e-06	DEL	TRUE					TRUE												TRUE
E_349	4.92e-06	DEL	TRUE	TRUE	TRUE	TRUE		TRUE			TRUE		TRUE		TRUE	TRUE	TRUE		TRUE	TRUE
E_409	4.92e-06	DEL		TRUE		TRUE		TRUE							TRUE	TRUE				TRUE
E_653	4.92e-06	DEL			TRUE			TRUE							TRUE					TRUE
E_728	4.43e-05	DEL						TRUE			TRUE
E_459	8.36e-05	DEL	TRUE		TRUE
E_387	0.00014261	DEL
E_512	0.00014261	DEL		TRUE	TRUE	TRUE	TRUE	TRUE		TRUE	TRUE		TRUE		TRUE	TRUE	TRUE		TRUE	TRUE
E_615	0.00016228	DUP			TRUE										TRUE	TRUE			TRUE	TRUE
E_624	0.00018196	DEL																	TRUE
E_289	0.00029015	DUP														TRUE
E_296	0.00029015	DEL		TRUE		TRUE													TRUE
E_740	0.00029015	Multiple		TRUE				TRUE					TRUE		TRUE	TRUE			TRUE	TRUE
E_371	0.00031965	DEL		TRUE	TRUE	TRUE		TRUE			TRUE				TRUE	TRUE			TRUE	TRUE
E_149	0.00033932	DEL
E_501	0.00034916	DEL		TRUE	TRUE	TRUE					TRUE		TRUE	TRUE	TRUE	TRUE	TRUE		TRUE	TRUE
E_611	0.00037866	DEL	TRUE												TRUE
E_358	0.0003885	SNV		TRUE				TRUE			TRUE				TRUE	TRUE			TRUE	TRUE
E_223	0.00039834	DUP	TRUE
E_367	0.00041801	DEL		TRUE				TRUE												TRUE
E_226	0.00047702	DUP	TRUE			TRUE
E_629	0.00064422	DEL		TRUE	TRUE						TRUE				TRUE	TRUE			TRUE	TRUE
E_323	0.00065406	DEL	TRUE	TRUE	TRUE	TRUE	TRUE				TRUE		TRUE		TRUE	TRUE			TRUE	TRUE
E_16	0.00067373	DEL		TRUE		TRUE	TRUE	TRUE											TRUE	TRUE
E_257	0.00067373	Multiple		TRUE	TRUE	TRUE		TRUE		TRUE	TRUE		TRUE		TRUE	TRUE	TRUE		TRUE	TRUE
E_301	0.00067373	DEL		TRUE
E_723	0.0008311	DUP
E_276	0.00085077	DUP
E_679	0.00085077	Multiple		TRUE	TRUE	TRUE		TRUE			TRUE		TRUE		TRUE	TRUE	TRUE		TRUE	TRUE
E_689	0.00093929	DUP
E_51	0.00094912	DUP																		TRUE
E_541	0.00095896	Multiple	TRUE	TRUE		TRUE		TRUE							TRUE	TRUE			TRUE	TRUE
E_623	0.00095896	DEL
E_852	0.00095896	DUP	TRUE	TRUE				TRUE			TRUE				TRUE	TRUE				TRUE
E_747	0.0012343	DUP		TRUE	TRUE	TRUE	TRUE	TRUE					TRUE		TRUE	TRUE			TRUE	TRUE
E_318	0.0012639	SNV													TRUE					TRUE
E_603	0.0013917	SNV				TRUE		TRUE							TRUE	TRUE			TRUE	TRUE
E_293	0.0014114	SNV		TRUE	TRUE	TRUE				TRUE	TRUE		TRUE		TRUE	TRUE			TRUE	TRUE
E_814	0.0014212	SNV		TRUE	TRUE										TRUE	TRUE			TRUE	TRUE
E_124	0.0017458	Multiple	TRUE					TRUE
E_427	0.0017458	SNV	TRUE	TRUE	TRUE	TRUE		TRUE							TRUE	TRUE			TRUE	TRUE
E_564	0.0017458	DEL		TRUE	TRUE	TRUE	TRUE	TRUE	TRUE	TRUE	TRUE	TRUE	TRUE	TRUE	TRUE	TRUE	TRUE		TRUE	TRUE
E_122	0.0018048	Multiple				TRUE		TRUE											TRUE
E_546	0.0018048	DEL	TRUE	TRUE	TRUE	TRUE	TRUE	TRUE		TRUE	TRUE		TRUE		TRUE	TRUE		TRUE	TRUE	TRUE
E_113	0.0018146	TRA	TRUE	TRUE				TRUE							TRUE
E_150	0.0018146	DEL
E_343	0.0018146	DEL		TRUE		TRUE		TRUE			TRUE					TRUE
E_392	0.0020507	DEL		TRUE	TRUE	TRUE	TRUE	TRUE			TRUE		TRUE		TRUE	TRUE	TRUE	TRUE	TRUE	TRUE
E_407	0.0020507	DEL		TRUE		TRUE		TRUE											TRUE	TRUE
E_483	0.0023949	Multiple		TRUE	TRUE	TRUE									TRUE				TRUE	TRUE
E_397	0.00269	SNV		TRUE			TRUE	TRUE							TRUE	TRUE			TRUE	TRUE
E_576	0.00269	DEL	TRUE			TRUE
E_815	0.0028965	DUP		TRUE	TRUE	TRUE		TRUE			TRUE		TRUE		TRUE	TRUE			TRUE	TRUE
E_127	0.0029064	Multiple													TRUE
E_770	0.0029457	DUP			TRUE			TRUE							TRUE	TRUE			TRUE	TRUE
E_652	0.0029556	DEL	TRUE	TRUE				TRUE							TRUE				TRUE	TRUE
E_224	0.0030342	DUP	TRUE												TRUE				TRUE
E_697	0.0030342	DEL		TRUE		TRUE	TRUE	TRUE									TRUE		TRUE	TRUE
E_312	0.0030441	DEL		TRUE	TRUE	TRUE	TRUE	TRUE			TRUE		TRUE		TRUE	TRUE	TRUE		TRUE	TRUE
E_65	0.0030441	DUP	TRUE	TRUE		TRUE	TRUE	TRUE
E_339	0.0031719	DEL						TRUE
E_567	0.0031719	DUP			TRUE			TRUE					TRUE		TRUE	TRUE			TRUE	TRUE
E_578	0.0031719	DUP		TRUE											TRUE					TRUE
E_761	0.0037424	DEL		TRUE		TRUE		TRUE												TRUE
E_200	0.0038801	DUP													TRUE
E_854	0.0041751	Multiple	TRUE	TRUE	TRUE	TRUE		TRUE								TRUE	TRUE			TRUE
