# Supplementary material for: Landscape of enhancer disruption and functional screen in melanoma cells
Source: Genome Biol. 2023 Oct 30;24:248. doi: 10.1186/s13059-023-03087-5 (PMC10614365; doi:10.1186/s13059-023-03087-5)
Supplement: Supplementary file 12 — Additional file 12: Table S11. Melanoma cell lines genetic profile in enhancer regions. [file 13059_2023_3087_MOESM12_ESM.xlsx]

## Sheet: ccle_genetic
Table S11 | Melanoma cell lines genetic profile in enhancer regions
	pos|p-value	A375	SKMEL2	A101D	A2058	A375SKINCJ1	A375SKINCJ2	A375SKINCJ3	CJM	COLO679	COLO741	COLO794	COLO800	COLO829	CP50MELB	CP66MEL	CP67MEL	G361	GMEL	HMVII	HS852T	HS936T	HS939T	HS944T	HT144	HT144SKINFV1	HT144SKINFV2	HT144SKINFV3	IGR39	IPC298	ISTMEL1	K029AX	K2	LB2518MEL	LB373MELD	LOXIMVI	M00921	M1203273	MELHO	MELJUSO	MET2B	MZ2MEL	MZ7MEL	RPMI7951	RVH421	SEKI	SKMEL19	SKMEL24	SKMEL28
E_156	4.9177e-06	gain										loss	loss	loss	loss	loss	loss	loss	loss	loss			loss	DEL	loss	loss	loss	loss			loss	loss		loss			loss	loss	loss		loss								loss
E_349	4.9177e-06	gain								loss	gain	gain	gain	gain			gain	gain		gain		gain		loss	gain						gain		gain				gain		gain		loss	loss				gain			gain
E_409	4.9177e-06	DUP										gain						gain	loss			gain				loss	gain	gain	loss, DUP				loss		gain		loss
E_653	4.9177e-06	loss		gain		loss	loss	loss	loss		gain									loss		gain		loss	loss	loss	loss	loss		gain	loss				loss		gain	loss								loss	loss
E_728	4.426e-05	gain	gain						loss			loss	loss	loss				gain		gain			loss	gain	gain	gain	gain	gain				loss	loss	gain			gain			gain			gain
E_459	8.3601e-05								loss			loss	loss					gain	loss	loss			loss	loss					loss		loss		loss				loss									loss			gain
E_387	0.00014261		loss		DEL				loss			gain			gain	loss		loss	loss		loss	loss		loss	gain	gain			loss	loss			gain	loss	gain				loss			gain
E_512	0.00014261	gain			DUP|DEL	gain	gain	gain	loss			loss	loss					loss, DUP|DEL	gain	loss			loss					gain			loss		loss				loss							DUP					gain
E_615	0.00016228	loss				loss		loss	loss	gain	loss					loss				loss	loss								loss		gain		loss					gain								loss			gain
E_624	0.00018196	loss				loss		loss	loss	gain	loss					loss				loss	loss	loss							loss		gain		loss					gain								loss			gain
E_289	0.00029015	gain	loss	gain		gain		gain	loss		gain	gain		gain			loss	loss	loss	loss		loss				loss	loss	loss	loss					gain			gain	gain		loss			loss				gain		loss
E_740	0.00029015	INV	gain						loss			loss	loss	loss				gain		gain			loss	gain	gain	gain	gain	gain				loss	loss	gain			gain			gain			gain
E_371	0.00031965		loss						loss			gain			gain	loss		loss	loss		loss	loss		loss		loss	loss	loss	loss	loss			loss	loss	gain				loss		loss	gain
E_149	0.00033932	gain									loss	loss	loss	loss	loss	loss	loss	loss	loss	loss			loss	DEL	loss	loss	loss	loss	DEL		loss	loss		loss			loss	loss	loss		loss							DUP|DEL	loss
E_501	0.00034916				DUP|DEL				loss			loss	loss					DUP|DEL	gain	loss			loss	loss							loss		loss				loss							DUP					gain
E_611	0.00037866	loss				loss		loss	loss	gain	loss					loss				loss	loss								loss		gain		loss					gain								loss			gain
E_358	0.0003885	gain		loss			gain		loss		loss	loss	loss	gain					loss	gain				loss	DEL	loss	loss	loss	gain	loss				gain			loss	gain	gain
E_223	0.00039834	gain	loss			gain	gain	gain	loss		gain		loss			loss	loss	loss	loss	loss		loss		loss	loss	loss	loss	loss	loss		gain			loss			loss		loss	loss	loss					loss	loss		loss
E_367	0.00041801		loss						loss			gain			gain	loss		loss	loss		loss	loss		loss		loss	loss	loss	loss	loss			loss	loss	gain				loss		loss	gain
E_226	0.00047702	gain	loss			gain	gain	gain	loss		gain		loss			loss	loss	loss	loss	loss		loss		loss	loss	loss	loss	loss	loss		gain			loss			loss		loss	loss	loss					loss	loss		loss
E_629	0.00064422	loss				loss		loss	loss	gain	loss					loss				loss	loss	loss							loss		gain		loss					gain								loss			gain
E_323	0.00065406									loss	gain	gain	gain	loss				gain		loss		gain	loss	loss	gain					loss	gain						gain				loss					loss			loss
E_16	0.00067373			gain					gain	gain					loss			gain							loss	loss	loss	loss			gain		loss				loss			loss							gain		gain
E_257	0.00067373			gain																				loss		loss		gain	loss		loss		gain				loss		gain										loss
E_301	0.00067373	loss		loss		loss	loss	loss	gain	loss	loss	loss	loss					loss								gain			loss			loss	gain					loss								loss			loss
E_723	0.0008311	loss	gain, DUP	gain	DUP	loss	loss	loss	loss	gain	DEL	gain		gain				gain	gain	gain		gain			gain		gain		gain	gain			gain	gain	gain		gain	gain	gain			gain				gain			gain
E_276	0.00085077		loss	gain			loss		loss		gain	gain	gain	gain					loss	gain		loss			gain			loss	loss		gain			gain			gain	gain					loss						loss
E_679	0.00085077	loss	gain	gain		loss	loss	loss	loss	loss	DEL	gain		gain				gain	gain	gain		gain			gain		gain		gain	gain			gain	gain			gain	gain	gain	gain		gain							gain
E_689	0.00093929	loss	loss, DUP|DEL	gain		loss	loss	loss	loss	loss	DEL	gain		gain				gain	gain	gain		gain			gain		gain		gain	gain			gain	gain			gain	gain	gain			gain							gain
E_51	0.00094912			gain					gain	gain					loss									gain, DEL	loss	loss	loss	loss			gain		loss				loss		gain								gain		gain
E_541	0.00095896	gain			DUP|DEL	gain	gain	gain	loss			loss	loss					gain, DUP|DEL	gain	loss						gain				gain	loss		loss				loss							DUP			gain		gain
E_623	0.00095896	loss				loss		loss	loss	gain	loss					loss				loss	loss	loss							loss		gain		loss					gain								loss			gain
E_852	0.00095896	gain	gain	gain			gain			gain	gain, DUP|DEL	gain	gain	gain		gain		gain		gain	gain	gain	gain		gain	gain	gain	gain			gain	gain	gain	gain	gain		gain	gain	gain	gain	gain		gain			loss
E_747	0.0012343		gain	loss					loss			loss	loss	gain				gain		gain				gain			gain						gain	gain			gain			gain			gain
E_318	0.0012639									loss	gain	gain	gain	loss				gain		loss		gain	loss	loss		loss	loss	loss			gain						gain				loss					loss			loss
E_603	0.0013917	loss, DUP		gain		loss	loss	loss	loss																	gain					gain		loss			DUP|DEL													gain
E_293	0.0014114	gain	loss	gain		gain		gain	loss		gain	gain		gain			loss	loss	loss	loss		loss				loss	loss	loss	loss					gain			gain	gain		loss			loss				gain		loss
E_814	0.0014212		gain	loss			loss	loss			gain	loss	loss	loss				loss	loss			gain				gain	gain	gain	gain				gain		loss		gain	gain		gain		gain
E_124	0.0017458	loss		loss		loss	loss	loss		loss	loss	loss	loss	loss	loss	loss	loss	loss	loss	loss	loss		loss	loss	loss	loss	loss	loss			loss	loss	loss	loss	loss		loss	gain	loss		loss					gain	loss		loss
E_427	0.0017458		gain									gain						gain				gain			gain	gain	gain	gain	gain				loss		gain		gain									gain
E_564	0.0017458		loss	gain					loss			loss	loss		gain			gain, DUP|DEL	loss			loss				gain	gain	gain		loss	gain		loss				loss		gain										gain
E_122	0.0018048	loss		loss		loss	loss	loss		loss	loss	loss	loss	loss	loss	loss	loss	loss	loss	loss	loss		loss	loss	loss	loss	loss	loss			loss	loss	loss	loss	loss		loss	gain	loss		loss					gain	loss		loss
E_546	0.0018048	gain			DUP|DEL	gain	gain	gain	loss			loss	loss					gain, DUP|DEL	gain	loss						gain				gain	loss		loss				loss							DUP			gain		gain
E_113	0.0018146	gain	gain	gain		gain	gain	gain		loss				gain	gain		loss	loss	gain	loss	gain	loss	gain	DUP|DEL		gain	loss	gain	loss		gain	gain	gain	loss	gain		gain	gain					gain	DEL
E_150	0.0018146	gain									loss	loss	loss	loss	loss	loss	loss	loss	loss	loss			loss	DEL	loss	loss	loss	loss	DEL		loss	loss		loss			loss	loss	loss		loss							DUP|DEL	loss
E_343	0.0018146	gain								loss	gain	gain	gain	gain			gain	gain		gain		gain		loss	gain			loss			gain		gain				gain		gain		loss	loss				gain			gain
E_392	0.0020507		loss		DEL				loss			gain			gain	loss		loss	loss		loss	loss		loss	gain	gain			loss	loss			gain	loss	gain				loss			gain
E_407	0.0020507	DUP										gain						gain	loss			gain				loss	gain	gain	loss, DUP				loss		gain		loss
E_483	0.0023949	DEL			DUP|DEL	loss		loss	loss			loss	loss					loss, DUP	loss	loss			loss	loss							loss		loss				loss							DUP		loss			gain
E_397	0.00269											gain				gain		gain	loss			gain				loss	gain	gain	loss				loss		gain		loss										gain
E_576	0.00269		loss	gain					loss			loss	loss					loss, DUP|DEL	loss	loss		loss				gain	gain	gain	gain	loss	gain		loss				loss												gain
E_815	0.0028965		gain	loss			loss	loss			gain	loss	loss	loss				loss	loss	gain		gain				gain	gain	gain	gain				gain		loss		gain	gain		gain		gain
E_127	0.0029064	loss		loss		loss	loss	loss		loss	loss	loss	loss	loss	loss	loss	loss	loss	loss	loss	loss		loss	loss	loss	loss	loss	loss			loss	loss	loss	loss	loss		loss	gain	loss		loss					gain	loss		loss
E_770	0.0029457		gain	gain	DEL				gain		gain	gain	gain	gain				gain	loss	gain					gain	gain	gain	gain		gain			loss	gain	gain		gain	gain	gain	gain	gain		gain				gain		gain
E_652	0.0029556	loss		gain		loss	loss	loss	loss		gain									loss		gain		loss	loss	loss	loss	loss		gain	loss				loss		gain	loss								loss	loss
E_224	0.0030342	gain	loss			gain	gain	gain	loss		gain		loss			loss	loss	loss	loss	loss		loss		loss	loss	loss	loss	loss	loss		gain			loss			loss		loss	loss	loss					loss	loss		loss
E_697	0.0030342	loss	loss, DUP|DEL	gain		loss	loss	loss	gain	loss	DEL	gain		gain				gain	gain	gain		gain			gain		gain		gain	gain			gain	gain			gain	gain				gain							gain
E_312	0.0030441	loss		loss		loss	loss	loss	gain	loss	loss	loss	loss			loss										gain			loss		loss	loss	gain				loss	loss		loss						loss			loss
E_65	0.0030441	gain	gain	gain		gain	gain	gain	loss	gain				gain	gain	gain	gain	gain	gain	gain	gain	gain	gain	DUP|DEL	gain	gain		gain	loss		gain	gain	gain	gain	gain		gain	gain			loss		gain			gain	gain
E_339	0.0031719	gain								loss	gain	gain	gain	gain			gain	gain		gain		gain		loss	gain			loss			gain		gain				gain		gain		loss	loss				gain			gain
E_567	0.0031719		loss	gain					loss			loss	loss		gain			gain, DUP|DEL	loss			loss				gain	gain	gain		loss	gain		loss				loss		gain										gain
E_578	0.0031719		loss	gain					loss			loss	loss					loss, DUP|DEL	loss	loss		loss				gain	gain	gain	gain	loss	gain		loss				loss												gain
E_761	0.0037424	gain	gain	gain					gain		gain, DUP	gain	gain	gain				gain, DUP		gain				gain	gain, DUP	gain	gain	gain		gain			gain	gain	gain		gain		gain	gain	loss		gain	DUP		gain	gain	DUP	gain
E_200	0.0038801		loss	loss		gain		gain	gain				loss							gain		loss		loss	loss	gain	loss	gain	loss		loss			loss			loss		gain	loss	gain				DUP		gain		loss
E_854	0.0041751	gain	gain	gain			gain			gain	gain, DUP|DEL	gain	gain	gain		gain		gain		gain	gain	gain	gain		gain	gain	gain	gain			gain	gain	gain	gain	gain		gain	gain	gain	gain	gain		gain			loss
[truncated: 13 more columns]
