# Supplementary material for: Landscape of enhancer disruption and functional screen in melanoma cells
Source: Genome Biol. 2023 Oct 30;24:248. doi: 10.1186/s13059-023-03087-5 (PMC10614365; doi:10.1186/s13059-023-03087-5)
Supplement: Supplementary file 13 — Additional file 13: Table S12. A375 H3K27ac HiChIP interactions identified by FitHiChIP. [file 13059_2023_3087_MOESM13_ESM.xlsx]

## Sheet: Interactions_FitHiC.P0.05
Table S12 | A375 H3K27ac HiChIP interactions identified by FitHiChIP
chr1	s1	e1	chr2	s2	e2	cc	P-value	exp_cc_Bias	p_Bias	dbinom_Bias	P-Value_Bias	Q-Value_Bias
chr1	710000	715000	chr1	760000	765000	6	3.34849e-07	1.81088	3.36014e-07	0.00800842	0.0106639	0.626352
chr1	850000	855000	chr1	890000	895000	4	4.02988e-07	1.24837	2.31638e-07	0.0290401	0.0381169	0.874709
chr1	890000	895000	chr1	1125000	1130000	4	8.36324e-08	1.13867	2.11284e-07	0.0224317	0.0286929	0.874709
chr1	925000	930000	chr1	1205000	1210000	5	7.06431e-08	1.3011	2.41423e-07	0.00845878	0.0106987	0.627526
chr1	955000	960000	chr1	1165000	1170000	4	9.58757e-08	1.33932	2.48516e-07	0.0351293	0.0471204	0.874709
chr1	955000	960000	chr1	1310000	1315000	4	5.31294e-08	1.25277	2.32455e-07	0.0293224	0.0385275	0.874709
chr1	1085000	1090000	chr1	1165000	1170000	5	2.27673e-07	1.95782	3.63279e-07	0.0338385	0.0489275	0.874709
chr1	1090000	1095000	chr1	1130000	1135000	7	4.02988e-07	2.09212	3.882e-07	0.00429616	0.00574803	0.422815
chr1	1090000	1095000	chr1	1165000	1170000	6	2.39693e-07	1.69522	3.14554e-07	0.00605062	0.0078966	0.519167
chr1	1165000	1170000	chr1	1190000	1195000	8	6.14561e-07	3.47594	6.44972e-07	0.0163484	0.0258225	0.874709
chr1	1165000	1170000	chr1	1205000	1210000	6	4.02988e-07	2.16314	4.01378e-07	0.0163582	0.0231966	0.874709
chr1	1240000	1245000	chr1	1260000	1265000	8	7.62463e-07	1.65148	3.06437e-07	0.000263167	0.000320818	0.0519564
chr1	1240000	1245000	chr1	1330000	1335000	5	2.05861e-07	1.37853	2.5579e-07	0.0104522	0.0134225	0.718495
chr1	1250000	1255000	chr1	1310000	1315000	8	2.86836e-07	3.72472	6.91133e-07	0.0221616	0.0364044	0.874709
chr1	1250000	1255000	chr1	1445000	1450000	5	1.03347e-07	1.88947	3.50598e-07	0.0303343	0.0432313	0.874709
chr1	1260000	1265000	chr1	1310000	1315000	5	3.34849e-07	1.66021	3.08057e-07	0.0199808	0.0271529	0.874709
chr1	1295000	1300000	chr1	1445000	1450000	6	1.32606e-07	1.73928	3.22729e-07	0.00675347	0.00888134	0.55896
chr1	1305000	1310000	chr1	1335000	1340000	7	5.14544e-07	2.57835	4.78422e-07	0.0114078	0.0164899	0.814484
chr1	1310000	1315000	chr1	1330000	1335000	22	7.62463e-07	4.38801	8.14209e-07	1.49079e-09	1.83817e-09	1.64535e-06
chr1	1310000	1315000	chr1	1335000	1340000	16	6.14561e-07	4.27931	7.94039e-07	8.37277e-06	1.11246e-05	0.00341254
chr1	1310000	1315000	chr1	1340000	1345000	8	5.14544e-07	3.83843	7.12233e-07	0.0251593	0.0420906	0.874709
chr1	1310000	1315000	chr1	1365000	1370000	6	3.08694e-07	2.34502	4.35127e-07	0.022137	0.0324611	0.874709
chr1	1310000	1315000	chr1	1375000	1380000	7	2.6854e-07	2.30122	4.26998e-07	0.00678992	0.009387	0.578536
chr1	1310000	1315000	chr1	1445000	1450000	8	1.45577e-07	1.76792	3.28043e-07	0.000404002	0.000500031	0.072984
chr1	1325000	1330000	chr1	1365000	1370000	7	4.02988e-07	2.92529	5.42798e-07	0.0195127	0.0298821	0.874709
chr1	1335000	1340000	chr1	1365000	1370000	10	5.14544e-07	2.95641	5.48572e-07	0.000731029	0.000989801	0.122266
chr1	1335000	1340000	chr1	1370000	1375000	5	4.48618e-07	1.75411	3.2548e-07	0.0239497	0.0331813	0.874709
chr1	1335000	1340000	chr1	1405000	1410000	5	2.53071e-07	1.8235	3.38355e-07	0.0271274	0.0381298	0.874709
chr1	1335000	1340000	chr1	1445000	1450000	6	1.72223e-07	1.75785	3.26174e-07	0.00706526	0.00932137	0.576077
chr1	1340000	1345000	chr1	1365000	1370000	17	6.14561e-07	3.50698	6.50731e-07	1.54784e-07	1.91677e-07	0.000103474
chr1	1340000	1345000	chr1	1370000	1375000	8	5.14544e-07	1.9614	3.63945e-07	0.000764163	0.000970307	0.120514
chr1	1340000	1345000	chr1	1405000	1410000	6	2.6854e-07	1.92215	3.5666e-07	0.0102473	0.013915	0.734427
chr1	1340000	1345000	chr1	1445000	1450000	7	1.79302e-07	1.82375	3.38402e-07	0.00214922	0.00276009	0.25542
chr1	1365000	1370000	chr1	1405000	1410000	7	4.02988e-07	2.16053	4.00893e-07	0.00502558	0.00679583	0.471144
chr1	1380000	1385000	chr1	1405000	1410000	7	6.14561e-07	3.2459	6.02286e-07	0.0293249	0.0474652	0.874709
chr1	1405000	1410000	chr1	1445000	1450000	7	4.02988e-07	2.41524	4.48155e-07	0.00849895	0.0119652	0.67112
chr1	1445000	1450000	chr1	1505000	1510000	6	2.86836e-07	2.58428	4.79522e-07	0.0312152	0.0478895	0.874709
chr1	1445000	1450000	chr1	1510000	1515000	7	2.6854e-07	2.40165	4.45634e-07	0.00828162	0.0116339	0.660271
chr1	1505000	1510000	chr1	1550000	1555000	7	3.66035e-07	2.81341	5.22038e-07	0.0166094	0.0249607	0.874709
chr1	1505000	1510000	chr1	1615000	1620000	9	1.72223e-07	2.15039	3.99012e-07	0.000315493	0.00039944	0.0614904
chr1	1510000	1515000	chr1	1535000	1540000	6	6.14561e-07	2.42859	4.50632e-07	0.0251227	0.0374199	0.874709
chr1	1510000	1515000	chr1	1585000	1590000	7	2.39693e-07	2.81916	5.23105e-07	0.0167519	0.0251991	0.874709
chr1	1550000	1555000	chr1	1615000	1620000	8	2.6854e-07	2.28536	4.24055e-07	0.00187755	0.00249112	0.237483
chr1	1585000	1590000	chr1	1655000	1660000	6	2.53071e-07	2.0966	3.8903e-07	0.0144949	0.0203075	0.874709
chr1	1590000	1595000	chr1	1615000	1620000	7	6.14561e-07	2.89954	5.38019e-07	0.0188199	0.0286958	0.874709
chr1	1590000	1595000	chr1	1620000	1625000	6	5.14544e-07	2.48569	4.61227e-07	0.0272789	0.0410718	0.874709
chr1	1590000	1595000	chr1	1655000	1660000	11	2.6854e-07	1.21586	2.25607e-07	6.37571e-08	7.08784e-08	4.32665e-05
chr1	1590000	1595000	chr1	1660000	1665000	5	2.53071e-07	1.14199	2.119e-07	0.00516617	0.00633604	0.45107
chr1	1615000	1620000	chr1	1675000	1680000	9	2.86836e-07	2.10856	3.9125e-07	0.000275657	0.000347253	0.0552051
chr1	1615000	1620000	chr1	1690000	1695000	6	2.39693e-07	2.60315	4.83022e-07	0.0319984	0.0492689	0.874709
chr1	1620000	1625000	chr1	1655000	1660000	8	4.48618e-07	2.49234	4.62463e-07	0.00305444	0.00417111	0.340849
chr1	1620000	1625000	chr1	1660000	1665000	10	4.02988e-07	2.16974	4.02602e-07	7.27781e-05	9.02407e-05	0.0191009
chr1	1620000	1625000	chr1	1665000	1670000	11	3.66035e-07	3.13585	5.81868e-07	0.000313959	0.000421375	0.0640861
chr1	1620000	1625000	chr1	1670000	1675000	11	3.34849e-07	2.75014	5.10298e-07	0.000108988	0.000140517	0.0273222
chr1	1620000	1625000	chr1	1675000	1680000	33	3.08694e-07	2.14124	3.97314e-07	1.1049e-27	1.17901e-27	1.17702e-23
chr1	1655000	1660000	chr1	1840000	1845000	4	1.08169e-07	1.23657	2.29449e-07	0.0282895	0.037028	0.874709
chr1	1675000	1680000	chr1	1705000	1710000	5	5.14544e-07	1.40198	2.60141e-07	0.0111084	0.0143314	0.747803
chr1	1700000	1705000	chr1	1840000	1845000	5	1.41183e-07	1.79726	3.33488e-07	0.0259021	0.0362091	0.874709
chr1	1760000	1765000	chr1	1840000	1845000	6	2.27673e-07	2.07794	3.85568e-07	0.0139967	0.0195435	0.874709
chr1	1770000	1775000	chr1	1790000	1795000	10	7.62463e-07	5.37918	9.98125e-07	0.0257781	0.0477503	0.874709
chr1	1770000	1775000	chr1	1820000	1825000	8	3.34849e-07	3.31486	6.15083e-07	0.0131394	0.0202444	0.874709
chr1	1790000	1795000	chr1	1820000	1825000	9	5.14544e-07	2.65587	4.92804e-07	0.00127252	0.00171467	0.182583
chr1	1820000	1825000	chr1	1840000	1845000	16	7.62463e-07	4.03798	7.4926e-07	4.21045e-06	5.49447e-06	0.00187932
chr1	1840000	1845000	chr1	1995000	2000000	5	1.28473e-07	1.62162	3.00898e-07	0.0184632	0.0248938	0.874709
chr1	2020000	2025000	chr1	2065000	2070000	5	3.66035e-07	1.65317	3.06751e-07	0.019699	0.0267315	0.874709
chr1	2030000	2035000	chr1	2125000	2130000	5	1.96107e-07	1.5558	2.88684e-07	0.0160293	0.0213258	0.874709
chr1	2035000	2040000	chr1	2065000	2070000	8	5.14544e-07	3.6687	6.80739e-07	0.0207625	0.0338033	0.874709
chr1	2040000	2045000	chr1	2065000	2070000	9	6.14561e-07	4.64457	8.61815e-07	0.0266462	0.0473363	0.874709
chr1	2065000	2070000	chr1	2110000	2115000	8	3.66035e-07	3.28761	6.10026e-07	0.0126394	0.0193932	0.874709
chr1	2065000	2070000	chr1	2130000	2135000	7	2.6854e-07	3.07632	5.70822e-07	0.0238651	0.037504	0.874709
chr1	2125000	2130000	chr1	2340000	2345000	4	9.3259e-08	1.13147	2.09947e-07	0.0220275	0.0281286	0.874709
chr1	2140000	2145000	chr1	2340000	2345000	4	1.00962e-07	1.18509	2.19898e-07	0.0251259	0.0324905	0.874709
chr1	2140000	2145000	chr1	2455000	2460000	4	6.11882e-08	1.05883	1.9647e-07	0.0181657	0.0228094	0.874709
chr1	2160000	2165000	chr1	2190000	2195000	13	5.14544e-07	5.48109	1.01703e-06	0.00269515	0.00432864	0.349724
chr1	2160000	2165000	chr1	2320000	2325000	5	1.24492e-07	1.50361	2.79e-07	0.0142393	0.0187465	0.874709
chr1	2425000	2430000	chr1	2455000	2460000	4	5.14544e-07	1.05005	1.94839e-07	0.0177253	0.0222114	0.874709
chr1	2515000	2520000	chr1	2545000	2550000	7	5.14544e-07	2.44503	4.53683e-07	0.00898868	0.0127154	0.696076
chr1	4725000	4730000	chr1	4760000	4765000	5	4.48618e-07	1.53511	2.84845e-07	0.0153048	0.0202772	0.874709
chr1	5765000	5770000	chr1	5975000	5980000	5	9.58757e-08	1.60743	2.98264e-07	0.0179217	0.0240941	0.874709
chr1	5895000	5900000	chr1	5975000	5980000	6	2.27673e-07	2.28776	4.24501e-07	0.02021	0.0293221	0.874709
chr1	5905000	5910000	chr1	5975000	5980000	6	2.53071e-07	2.42902	4.50712e-07	0.0251386	0.0374467	0.874709
chr1	5975000	5980000	chr1	6020000	6025000	10	3.66035e-07	4.54006	8.42422e-07	0.0109428	0.0180393	0.858963
chr1	5975000	5980000	chr1	6030000	6035000	9	3.08694e-07	3.41439	6.33551e-07	0.00571745	0.00850747	0.543976
chr1	5975000	5980000	chr1	6040000	6045000	11	2.6854e-07	3.63936	6.75295e-07	0.000976255	0.0013835	0.156256
chr1	5985000	5990000	chr1	6025000	6030000	9	4.02988e-07	3.88993	7.21789e-07	0.0114904	0.0182635	0.865148
chr1	6075000	6080000	chr1	6445000	6450000	4	5.05139e-08	1.32656	2.46148e-07	0.0342436	0.0457921	0.874709
chr1	6215000	6220000	chr1	6360000	6365000	5	1.36856e-07	1.94776	3.61413e-07	0.0333115	0.0480628	0.874709
chr1	6255000	6260000	chr1	6360000	6365000	12	1.79302e-07	3.13867	5.8239e-07	8.26984e-05	0.000108302	0.0221458
chr1	6255000	6260000	chr1	6450000	6455000	5	1.03347e-07	1.77625	3.29589e-07	0.0249415	0.0347143	0.874709
chr1	6265000	6270000	chr1	6295000	6300000	6	5.14544e-07	1.92278	3.56777e-07	0.0102609	0.0139352	0.735084
chr1	6295000	6300000	chr1	6360000	6365000	9	2.6854e-07	2.96108	5.49438e-07	0.00249637	0.00349777	0.301729
chr1	6295000	6300000	chr1	6390000	6395000	5	1.96107e-07	1.94608	3.61101e-07	0.0332237	0.047919	0.874709
chr1	6295000	6300000	chr1	6400000	6405000	7	1.79302e-07	2.42435	4.49846e-07	0.00864682	0.0121912	0.679223
chr1	6305000	6310000	chr1	6375000	6380000	8	2.53071e-07	2.7535	5.1092e-07	0.00522066	0.00739967	0.498065
chr1	6310000	6315000	chr1	6360000	6365000	11	3.34849e-07	4.58205	8.50213e-07	0.00479226	0.00756776	0.505411
chr1	6315000	6320000	chr1	6360000	6365000	13	3.66035e-07	5.70404	1.0584e-06	0.00362123	0.00595494	0.432947
chr1	6315000	6320000	chr1	6450000	6455000	7	1.45577e-07	2.00515	3.72063e-07	0.00348158	0.00459613	0.364254
chr1	6320000	6325000	chr1	6345000	6350000	7	6.14561e-07	2.98497	5.53871e-07	0.0211736	0.0327567	0.874709
chr1	6320000	6325000	chr1	6360000	6365000	9	4.02988e-07	3.71241	6.8885e-07	0.00901286	0.0139721	0.736314
chr1	6325000	6330000	chr1	6360000	6365000	23	4.48618e-07	5.51736	1.02376e-06	1.78301e-08	2.30744e-08	1.58478e-05
chr1	6325000	6330000	chr1	6375000	6380000	13	3.34849e-07	2.93695	5.44961e-07	1.03008e-05	1.29785e-05	0.00388587
chr1	6325000	6330000	chr1	6400000	6405000	7	2.39693e-07	3.27673	6.08007e-07	0.0303799	0.0494405	0.874709
chr1	6325000	6330000	chr1	6450000	6455000	7	1.54951e-07	1.77918	3.30132e-07	0.00188981	0.00241077	0.232191
chr1	6330000	6335000	chr1	6360000	6365000	14	5.14544e-07	7.10891	1.31908e-06	0.00789722	0.0144302	0.750711
chr1	6330000	6335000	chr1	6375000	6380000	8	3.66035e-07	3.47189	6.4422e-07	0.0162623	0.0256703	0.874709
chr1	6330000	6335000	chr1	6400000	6405000	9	2.53071e-07	3.70624	6.87704e-07	0.0089338	0.0138376	0.731897
chr1	6330000	6335000	chr1	6405000	6410000	7	2.39693e-07	2.90902	5.39777e-07	0.0190732	0.0291286	0.874709
chr1	6330000	6335000	chr1	6605000	6610000	4	7.20688e-08	1.30986	2.43048e-07	0.0330995	0.0440856	0.874709
chr1	6335000	6340000	chr1	6360000	6365000	16	6.14561e-07	9.08711	1.68614e-06	0.0116872	0.0237779	0.874709
chr1	6360000	6365000	chr1	6380000	6385000	42	7.62463e-07	18.3718	3.40894e-06	9.28707e-07	1.6028e-06	0.000655639
chr1	6360000	6365000	chr1	6390000	6395000	15	5.14544e-07	8.87013	1.64588e-06	0.017791	0.0374106	0.874709
chr1	6360000	6365000	chr1	6400000	6405000	23	4.02988e-07	9.96336	1.84873e-06	0.000167417	0.000281254	0.0470407
chr1	6360000	6365000	chr1	6405000	6410000	12	3.66035e-07	6.81693	1.2649e-06	0.0230235	0.0455074	0.874709
chr1	6360000	6365000	chr1	6445000	6450000	18	2.16412e-07	3.92795	7.28844e-07	1.52318e-07	1.91397e-07	0.000103354
chr1	6360000	6365000	chr1	6450000	6455000	13	2.05861e-07	3.12391	5.79652e-07	1.9059e-05	2.44087e-05	0.00657976
chr1	6360000	6365000	chr1	6460000	6465000	8	1.87236e-07	3.54845	6.58426e-07	0.0179355	0.028652	0.874709
chr1	6360000	6365000	chr1	6465000	6470000	8	1.79302e-07	2.98643	5.54141e-07	0.00791965	0.0116139	0.659626
chr1	6360000	6365000	chr1	6470000	6475000	10	1.72223e-07	3.12013	5.7895e-07	0.00106392	0.00146827	0.163142
chr1	6360000	6365000	chr1	6550000	6555000	12	1.05709e-07	2.50673	4.65132e-07	1.04783e-05	1.29321e-05	0.00387429
chr1	6360000	6365000	chr1	7275000	7280000	4	1.37346e-08	1.15814	2.14896e-07	0.0235427	0.0302514	0.874709
chr1	6395000	6400000	chr1	6550000	6555000	7	1.28473e-07	2.40697	4.46621e-07	0.0083662	0.0117627	0.664682
chr1	6400000	6405000	chr1	6445000	6450000	13	3.66035e-07	7.15561	1.32775e-06	0.0161615	0.0313321	0.874709
chr1	6420000	6425000	chr1	6445000	6450000	24	6.14561e-07	12.8418	2.38283e-06	0.00172656	0.00342819	0.297629
chr1	6445000	6450000	chr1	6550000	6555000	9	1.79302e-07	3.19903	5.9359e-07	0.00394527	0.00570331	0.420756
chr1	6495000	6500000	chr1	6550000	6555000	10	3.08694e-07	4.32044	8.01671e-07	0.00830176	0.0132941	0.714402
chr1	6535000	6540000	chr1	6610000	6615000	7	2.39693e-07	2.96755	5.50638e-07	0.0206807	0.0318991	0.874709
chr1	6550000	6555000	chr1	6580000	6585000	18	5.14544e-07	10.92	2.02625e-06	0.0137777	0.0303335	0.874709
chr1	6550000	6555000	chr1	6600000	6605000	21	3.34849e-07	6.9003	1.28037e-06	8.14911e-06	1.17748e-05	0.00357406
chr1	6550000	6555000	chr1	6605000	6610000	9	3.08694e-07	3.13335	5.81403e-07	0.00349558	0.0050095	0.38624
chr1	6550000	6555000	chr1	6610000	6615000	12	2.86836e-07	3.70205	6.86927e-07	0.00034134	0.000472461	0.0699508
chr1	6550000	6555000	chr1	6615000	6620000	10	2.6854e-07	3.89653	7.23013e-07	0.0045162	0.00684927	0.473436
chr1	6550000	6555000	chr1	6620000	6625000	9	2.53071e-07	3.08373	5.72196e-07	0.00318182	0.00453016	0.360794
chr1	6550000	6555000	chr1	6635000	6640000	11	2.16412e-07	2.54515	4.72261e-07	5.70619e-05	7.20514e-05	0.0159432
chr1	6550000	6555000	chr1	6685000	6690000	5	1.45577e-07	1.80143	3.34261e-07	0.0260948	0.0365101	0.874709
chr1	6550000	6555000	chr1	7280000	7285000	5	1.91428e-08	1.18952	2.20718e-07	0.00604045	0.00747627	0.501487
chr1	6605000	6610000	chr1	6635000	6640000	8	5.14544e-07	2.43247	4.51352e-07	0.0026696	0.00361509	0.308819
chr1	6610000	6615000	chr1	6635000	6640000	8	6.14561e-07	3.74435	6.94776e-07	0.0226641	0.0373469	0.874709
chr1	6635000	6640000	chr1	7325000	7330000	4	2.09533e-08	1.16197	2.15608e-07	0.0237649	0.0305644	0.874709
chr1	6640000	6645000	chr1	6680000	6685000	5	4.02988e-07	1.77077	3.28573e-07	0.0246943	0.0343312	0.874709
chr1	6750000	6755000	chr1	7325000	7330000	5	2.74532e-08	1.31806	2.4457e-07	0.00887293	0.0112598	0.647435
chr1	6760000	6765000	chr1	6795000	6800000	8	4.48618e-07	3.0876	5.72914e-07	0.00934372	0.0139099	0.734272
chr1	6760000	6765000	chr1	6840000	6845000	6	2.27673e-07	1.98173	3.67716e-07	0.0115953	0.0159133	0.797084
chr1	6770000	6775000	chr1	6795000	6800000	10	6.14561e-07	4.49102	8.33324e-07	0.0103101	0.0168857	0.826079
chr1	6795000	6800000	chr1	6830000	6835000	10	4.48618e-07	3.82584	7.09897e-07	0.00403612	0.00606715	0.438399
chr1	6795000	6800000	chr1	6915000	6920000	6	1.60164e-07	1.96011	3.63705e-07	0.0110939	0.0151666	0.774156
chr1	6805000	6810000	chr1	7325000	7330000	4	3.19318e-08	1.32361	2.456e-07	0.03404	0.0454876	0.874709
chr1	6840000	6845000	chr1	6925000	6930000	7	2.16412e-07	1.96146	3.63955e-07	0.00311724	0.00408772	0.336108
chr1	6840000	6845000	chr1	6930000	6935000	5	2.05861e-07	1.58094	2.93348e-07	0.0169356	0.0226463	0.874709
chr1	6875000	6880000	chr1	6925000	6930000	8	3.34849e-07	3.42284	6.35118e-07	0.0152422	0.0238778	0.874709
chr1	6880000	6885000	chr1	6925000	6930000	9	3.66035e-07	4.31699	8.01031e-07	0.0191435	0.0323715	0.874709
chr1	6880000	6885000	chr1	6930000	6935000	7	3.34849e-07	3.09019	5.73394e-07	0.0242891	0.0382618	0.874709
chr1	6920000	6925000	chr1	7360000	7365000	4	3.99753e-08	1.35584	2.51581e-07	0.0362903	0.0488712	0.874709
chr1	7035000	7040000	chr1	7175000	7180000	5	1.41183e-07	1.36988	2.54185e-07	0.0102163	0.0130972	0.708215
chr1	7280000	7285000	chr1	7360000	7365000	6	2.27673e-07	2.30643	4.27966e-07	0.0208277	0.0303229	0.874709
chr1	7285000	7290000	chr1	7325000	7330000	16	4.02988e-07	4.76136	8.83486e-07	2.85259e-05	3.93209e-05	0.00970637
chr1	7290000	7295000	chr1	7325000	7330000	10	4.48618e-07	4.99699	9.27207e-07	0.0180782	0.0317189	0.874709
chr1	7295000	7300000	chr1	7325000	7330000	18	5.14544e-07	6.27222	1.16383e-06	6.65648e-05	9.82909e-05	0.0204553
chr1	7320000	7325000	chr1	7355000	7360000	6	4.48618e-07	2.59482	4.81476e-07	0.0316514	0.0486568	0.874709
chr1	7320000	7325000	chr1	7370000	7375000	7	3.34849e-07	2.45909	4.56293e-07	0.00922623	0.013081	0.707705
chr1	7325000	7330000	chr1	7345000	7350000	27	7.62463e-07	11.585	2.14964e-06	4.53859e-05	7.62447e-05	0.0166773
chr1	7325000	7330000	chr1	7350000	7355000	16	6.14561e-07	8.63402	1.60207e-06	0.00811113	0.0157504	0.792055
chr1	7325000	7330000	chr1	7355000	7360000	16	5.14544e-07	5.12024	9.50077e-07	6.37281e-05	9.03496e-05	0.0191217
chr1	7325000	7330000	chr1	7360000	7365000	16	4.48618e-07	5.4833	1.01744e-06	0.000132643	0.000193609	0.0351114
chr1	7325000	7330000	chr1	7365000	7370000	12	4.02988e-07	5.87636	1.09038e-06	0.00992865	0.0174471	0.842239
chr1	7325000	7330000	chr1	7370000	7375000	17	3.66035e-07	4.31788	8.01196e-07	2.36206e-06	3.09234e-06	0.00115098
chr1	7325000	7330000	chr1	7375000	7380000	9	3.34849e-07	4.60664	8.54777e-07	0.0257073	0.0454046	0.874709
chr1	7325000	7330000	chr1	7435000	7440000	7	1.72223e-07	2.67299	4.95982e-07	0.0133563	0.0196087	0.874709
chr1	7325000	7330000	chr1	7450000	7455000	11	1.54951e-07	2.26042	4.19428e-07	2.05698e-05	2.5246e-05	0.0067656
chr1	7325000	7330000	chr1	7460000	7465000	9	1.45577e-07	2.16636	4.01975e-07	0.000331872	0.000420986	0.0640418
chr1	7325000	7330000	chr1	7490000	7495000	7	1.20702e-07	2.03496	3.77594e-07	0.00374705	0.00496929	0.384135
chr1	7325000	7330000	chr1	7610000	7615000	5	6.92087e-08	1.39372	2.58609e-07	0.0108746	0.0140068	0.737474
chr1	7325000	7330000	chr1	7640000	7645000	6	6.11882e-08	1.53849	2.85471e-07	0.00395433	0.00502424	0.387017
chr1	7325000	7330000	chr1	7705000	7710000	5	4.87696e-08	1.41411	2.62392e-07	0.0114575	0.0148174	0.763395
chr1	7325000	7330000	chr1	7720000	7725000	4	4.62332e-08	1.35518	2.51459e-07	0.0362437	0.0488008	0.874709
chr1	7360000	7365000	chr1	7460000	7465000	9	1.87236e-07	2.13578	3.963e-07	0.00030108	0.000380521	0.059196
chr1	7360000	7365000	chr1	7525000	7530000	5	1.20702e-07	1.70726	3.16788e-07	0.0219212	0.0300787	0.874709
chr1	7370000	7375000	chr1	7440000	7445000	7	2.53071e-07	2.54354	4.71962e-07	0.0107397	0.0154365	0.782476
chr1	7370000	7375000	chr1	7460000	7465000	11	2.05861e-07	2.18844	4.06072e-07	1.54844e-05	1.88705e-05	0.00531278
chr1	7440000	7445000	chr1	7460000	7465000	12	7.62463e-07	5.96101	1.10608e-06	0.010831	0.0192277	0.874709
chr1	7530000	7535000	chr1	7610000	7615000	5	2.27673e-07	1.51861	2.81782e-07	0.0147409	0.0194653	0.874709
chr1	7725000	7730000	chr1	7810000	7815000	7	2.16412e-07	1.92005	3.56272e-07	0.0027983	0.00364641	0.310666
chr1	7725000	7730000	chr1	7960000	7965000	5	8.36324e-08	1.41568	2.62683e-07	0.0115032	0.0148811	0.765157
chr1	7805000	7810000	chr1	8020000	8025000	5	9.3259e-08	1.53513	2.84848e-07	0.0153055	0.0202781	0.874709
chr1	7830000	7835000	chr1	7955000	7960000	6	1.54951e-07	1.9738	3.66245e-07	0.0114097	0.0156365	0.788658
chr1	7870000	7875000	chr1	7945000	7950000	8	2.39693e-07	2.09635	3.88984e-07	0.00113697	0.0014701	0.1633
chr1	7880000	7885000	chr1	7945000	7950000	5	2.6854e-07	1.96399	3.64424e-07	0.0341635	0.0494622	0.874709
chr1	7925000	7930000	chr1	7950000	7955000	6	6.14561e-07	2.35045	4.36134e-07	0.0223247	0.0327695	0.874709
chr1	8020000	8025000	chr1	8180000	8185000	7	1.24492e-07	2.29623	4.26073e-07	0.00672109	0.00928451	0.57457
chr1	8020000	8025000	chr1	8360000	8365000	4	5.58266e-08	1.31581	2.44152e-07	0.0335051	0.0446893	0.874709
chr1	8020000	8025000	chr1	8365000	8370000	5	5.48979e-08	1.45897	2.70716e-07	0.0128063	0.0167101	0.820962
chr1	8020000	8025000	chr1	8390000	8395000	5	5.05139e-08	1.30438	2.42031e-07	0.0085379	0.0108056	0.631374
chr1	8035000	8040000	chr1	8155000	8160000	7	1.60164e-07	3.10258	5.75693e-07	0.0246715	0.0389475	0.874709
chr1	8035000	8040000	chr1	8180000	8185000	7	1.36856e-07	3.20053	5.93868e-07	0.0278066	0.044651	0.874709
chr1	8035000	8040000	chr1	8360000	8365000	7	5.88961e-08	1.56189	2.89814e-07	0.000943632	0.00116564	0.137932
chr1	8040000	8045000	chr1	8430000	8435000	4	4.70624e-08	1.30044	2.413e-07	0.0324619	0.0431392	0.874709
chr1	8045000	8050000	chr1	8065000	8070000	15	7.62463e-07	8.94361	1.65951e-06	0.0187082	0.0396684	0.874709
chr1	8045000	8050000	chr1	8180000	8185000	9	1.45577e-07	3.15978	5.86307e-07	0.00367172	0.00528033	0.399889
chr1	8050000	8055000	chr1	8155000	8160000	6	1.79302e-07	2.18254	4.04978e-07	0.0169269	0.0240883	0.874709
chr1	8050000	8055000	chr1	8230000	8235000	6	1.10849e-07	1.54174	2.86074e-07	0.00399171	0.00507452	0.389552
chr1	8050000	8055000	chr1	8270000	8275000	4	9.06693e-08	1.34526	2.49617e-07	0.0355445	0.0477453	0.874709
chr1	8050000	8055000	chr1	8360000	8365000	4	6.24092e-08	1.28056	2.37612e-07	0.0311348	0.0411799	0.874709
chr1	8050000	8055000	chr1	8365000	8370000	6	6.11882e-08	1.43302	2.65901e-07	0.0028696	0.0035818	0.30683
chr1	8050000	8055000	chr1	8425000	8430000	4	4.96392e-08	1.29011	2.39384e-07	0.0317694	0.042115	0.874709
chr1	8060000	8065000	chr1	8180000	8185000	10	1.60164e-07	2.69802	5.00627e-07	0.000379275	0.000498575	0.072847
chr1	8060000	8065000	chr1	8365000	8370000	5	6.36805e-08	1.53377	2.84596e-07	0.0152585	0.0202104	0.874709
chr1	8060000	8065000	chr1	8395000	8400000	4	5.68011e-08	1.25168	2.32253e-07	0.0292525	0.0384257	0.874709
chr1	8060000	8065000	chr1	8440000	8445000	4	4.87696e-08	1.19646	2.22008e-07	0.0258089	0.033463	0.874709
chr1	8065000	8070000	chr1	8085000	8090000	16	7.62463e-07	6.91193	1.28253e-06	0.00129168	0.0021293	0.213162
chr1	8065000	8070000	chr1	8180000	8185000	7	1.65882e-07	2.95887	5.49029e-07	0.0204377	0.0314778	0.874709
chr1	8065000	8070000	chr1	8190000	8195000	5	1.54951e-07	1.83359	3.40229e-07	0.0276067	0.0388854	0.874709
chr1	8065000	8070000	chr1	8245000	8250000	6	1.10849e-07	2.00182	3.71445e-07	0.0120737	0.0166295	0.818531
chr1	8065000	8070000	chr1	8275000	8280000	6	9.58757e-08	1.79258	3.32618e-07	0.00767411	0.0101861	0.608552
chr1	8065000	8070000	chr1	8290000	8295000	5	8.81636e-08	1.79092	3.3231e-07	0.02561	0.0357535	0.874709
chr1	8065000	8070000	chr1	8295000	8300000	6	8.5799e-08	1.60552	2.9791e-07	0.00477636	0.00613831	0.442019
chr1	8065000	8070000	chr1	8360000	8365000	7	6.63735e-08	1.42498	2.64409e-07	0.000569325	0.000689414	0.093364
chr1	8065000	8070000	chr1	8370000	8375000	10	6.36805e-08	1.54059	2.85862e-07	4.44672e-06	5.16009e-06	0.0017819
chr1	8065000	8070000	chr1	8380000	8385000	7	6.11882e-08	1.42347	2.64129e-07	0.000565976	0.00068521	0.0929428
chr1	8070000	8075000	chr1	8360000	8365000	5	6.77805e-08	1.62552	3.0162e-07	0.0186134	0.0251163	0.874709
chr1	8075000	8080000	chr1	8155000	8160000	11	2.27673e-07	4.59445	8.52515e-07	0.00487606	0.00771152	0.51137
chr1	8075000	8080000	chr1	8175000	8180000	8	1.87236e-07	3.37576	6.26382e-07	0.0143013	0.0222415	0.874709
chr1	8075000	8080000	chr1	8180000	8185000	19	1.79302e-07	4.49643	8.34327e-07	2.32603e-07	2.98932e-07	0.000151947
chr1	8075000	8080000	chr1	8360000	8365000	6	6.92087e-08	1.74668	3.24102e-07	0.00687659	0.00905487	0.565453
chr1	8080000	8085000	chr1	8155000	8160000	13	2.39693e-07	5.16174	9.57777e-07	0.00169961	0.00264084	0.247643
chr1	8080000	8085000	chr1	8180000	8185000	19	1.87236e-07	4.9529	9.19027e-07	9.25161e-07	1.22377e-06	0.000519089
chr1	8080000	8085000	chr1	8230000	8235000	8	1.32606e-07	2.67232	4.95857e-07	0.00445667	0.00624347	0.446999
chr1	8085000	8090000	chr1	8120000	8125000	9	4.48618e-07	3.90674	7.24908e-07	0.011746	0.0187145	0.874709
chr1	8085000	8090000	chr1	8150000	8155000	7	2.6854e-07	3.22438	5.98294e-07	0.0285998	0.0461171	0.874709
chr1	8085000	8090000	chr1	8155000	8160000	12	2.53071e-07	3.51615	6.52433e-07	0.000221525	0.000300991	0.0495186
chr1	8085000	8090000	chr1	8165000	8170000	9	2.27673e-07	3.29783	6.11923e-07	0.00469959	0.0068839	0.47502
chr1	8085000	8090000	chr1	8175000	8180000	9	2.05861e-07	2.60199	4.82807e-07	0.00111674	0.00149461	0.165328
chr1	8085000	8090000	chr1	8180000	8185000	27	1.96107e-07	3.5325	6.55466e-07	1.68681e-15	1.92899e-15	5.18126e-12
chr1	8085000	8090000	chr1	8185000	8190000	9	1.87236e-07	3.04537	5.65078e-07	0.00295397	0.00418466	0.341568
chr1	8085000	8090000	chr1	8190000	8195000	6	1.79302e-07	2.06287	3.82772e-07	0.013602	0.0189409	0.874709
chr1	8085000	8090000	chr1	8195000	8200000	6	1.72223e-07	2.13577	3.96299e-07	0.0155755	0.021977	0.874709
chr1	8085000	8090000	chr1	8205000	8210000	8	1.60164e-07	2.54409	4.72063e-07	0.00341861	0.00470261	0.370033
chr1	8085000	8090000	chr1	8215000	8220000	6	1.50127e-07	1.65283	3.06687e-07	0.00542273	0.00702568	0.481668
chr1	8085000	8090000	chr1	8230000	8235000	8	1.36856e-07	2.0052	3.72072e-07	0.000872766	0.00111472	0.133384
chr1	8085000	8090000	chr1	8240000	8245000	10	1.28473e-07	2.00023	3.71149e-07	3.82246e-05	4.65415e-05	0.0111498
chr1	8085000	8090000	chr1	8255000	8260000	11	1.1714e-07	2.33626	4.335e-07	2.74126e-05	3.38978e-05	0.008599
chr1	8085000	8090000	chr1	8275000	8280000	6	1.05709e-07	1.94872	3.61592e-07	0.0108355	0.0147834	0.762268
chr1	8085000	8090000	chr1	8280000	8285000	8	1.03347e-07	2.00311	3.71684e-07	0.00086732	0.00110745	0.132731
chr1	8085000	8090000	chr1	8290000	8295000	5	9.84623e-08	1.95303	3.6239e-07	0.033587	0.0485144	0.874709
chr1	8085000	8090000	chr1	8295000	8300000	6	9.58757e-08	1.73354	3.21664e-07	0.00665895	0.00874834	0.553639
chr1	8085000	8090000	chr1	8305000	8310000	9	9.06693e-08	1.74931	3.2459e-07	7.35048e-05	8.87517e-05	0.0188401
chr1	8085000	8090000	chr1	8330000	8335000	5	8.00965e-08	1.55674	2.88859e-07	0.0160627	0.0213743	0.874709
chr1	8085000	8090000	chr1	8360000	8365000	7	7.20688e-08	1.49684	2.77744e-07	0.000747701	0.00091489	0.115432
chr1	8085000	8090000	chr1	8365000	8370000	10	7.06431e-08	1.69495	3.14503e-07	9.90129e-06	1.16744e-05	0.00355091
chr1	8085000	8090000	chr1	8370000	8375000	8	6.92087e-08	1.62769	3.02023e-07	0.000239969	0.00029164	0.0483497
chr1	8085000	8090000	chr1	8375000	8380000	9	6.77805e-08	1.57877	2.92946e-07	3.46305e-05	4.09999e-05	0.0100434
chr1	8085000	8090000	chr1	8395000	8400000	4	6.24092e-08	1.35665	2.51731e-07	0.0363478	0.0489582	0.874709
chr1	8085000	8090000	chr1	8935000	8940000	4	1.54786e-08	1.22433	2.27179e-07	0.0275211	0.0359182	0.874709
chr1	8090000	8095000	chr1	8180000	8185000	8	2.05861e-07	3.63727	6.74907e-07	0.0200003	0.0324005	0.874709
chr1	8095000	8100000	chr1	8150000	8155000	11	3.08694e-07	4.94766	9.18055e-07	0.00773573	0.0127708	0.697844
chr1	8095000	8100000	chr1	8155000	8160000	12	2.86836e-07	5.29977	9.8339e-07	0.00511784	0.00840607	0.539952
chr1	8095000	8100000	chr1	8175000	8180000	10	2.27673e-07	3.6063	6.6916e-07	0.00278393	0.00407266	0.335198
chr1	8095000	8100000	chr1	8180000	8185000	23	2.16412e-07	4.91747	9.12453e-07	2.30107e-09	2.8867e-09	2.47213e-06
chr1	8095000	8100000	chr1	8225000	8230000	8	1.50127e-07	2.61919	4.85999e-07	0.00400235	0.00556461	0.413781
chr1	8100000	8105000	chr1	8150000	8155000	13	3.34849e-07	3.36903	6.25135e-07	3.98228e-05	5.21218e-05	0.0122265
chr1	8100000	8105000	chr1	8155000	8160000	18	3.08694e-07	3.66136	6.79377e-07	5.61185e-08	6.93258e-08	4.24216e-05
chr1	8100000	8105000	chr1	8175000	8180000	7	2.39693e-07	2.55998	4.75013e-07	0.011052	0.0159279	0.797505
chr1	8100000	8105000	chr1	8180000	8185000	27	2.27673e-07	3.55404	6.59463e-07	1.9453e-15	2.22652e-15	5.9352e-12
chr1	8100000	8105000	chr1	8195000	8200000	6	1.96107e-07	2.06268	3.82737e-07	0.0135972	0.0189335	0.874709
chr1	8100000	8105000	chr1	8230000	8235000	6	1.50127e-07	1.92613	3.57399e-07	0.010334	0.0140428	0.738613
chr1	8100000	8105000	chr1	8280000	8285000	6	1.10849e-07	1.93195	3.58479e-07	0.0104618	0.0142311	0.74451
chr1	8100000	8105000	chr1	8360000	8365000	8	7.61437e-08	1.43934	2.67075e-07	0.000108317	0.000128503	0.0253981
chr1	8105000	8110000	chr1	8145000	8150000	14	4.02988e-07	3.68959	6.84616e-07	2.48265e-05	3.27245e-05	0.00835245
chr1	8105000	8110000	chr1	8150000	8155000	10	3.66035e-07	4.67708	8.67846e-07	0.0128455	0.0215695	0.874709
chr1	8105000	8110000	chr1	8155000	8160000	33	3.34849e-07	5.007	9.29066e-07	9.39381e-17	1.10069e-16	3.46018e-13
chr1	8105000	8110000	chr1	8165000	8170000	9	2.86836e-07	4.40054	8.16534e-07	0.0209247	0.0358258	0.874709
chr1	8105000	8110000	chr1	8170000	8175000	11	2.6854e-07	4.7219	8.76164e-07	0.00580008	0.00931464	0.575859
chr1	8105000	8110000	chr1	8175000	8180000	10	2.53071e-07	3.2596	6.04829e-07	0.00143302	0.0020105	0.204682
chr1	8105000	8110000	chr1	8180000	8185000	38	2.39693e-07	4.52547	8.39715e-07	1.70317e-22	1.92592e-22	1.17626e-18
chr1	8105000	8110000	chr1	8185000	8190000	13	2.27673e-07	3.80273	7.05609e-07	0.000124582	0.000169615	0.031579
chr1	8105000	8110000	chr1	8195000	8200000	7	2.05861e-07	2.53451	4.70286e-07	0.0105707	0.0151712	0.774267
chr1	8105000	8110000	chr1	8220000	8225000	6	1.65882e-07	2.48833	4.61718e-07	0.027381	0.0412462	0.874709
chr1	8105000	8110000	chr1	8230000	8235000	10	1.54951e-07	2.28607	4.24188e-07	0.000109221	0.00013715	0.0267843
chr1	8105000	8110000	chr1	8240000	8245000	8	1.45577e-07	2.26787	4.20811e-07	0.00179682	0.00237828	0.230087
chr1	8105000	8110000	chr1	8245000	8250000	9	1.41183e-07	2.50696	4.65175e-07	0.000878627	0.00116204	0.137617
chr1	8105000	8110000	chr1	8255000	8260000	7	1.32606e-07	2.65429	4.92512e-07	0.0129558	0.0189622	0.874709
chr1	8105000	8110000	chr1	8275000	8280000	8	1.1714e-07	2.16129	4.01034e-07	0.00136001	0.00177405	0.187169
chr1	8105000	8110000	chr1	8280000	8285000	6	1.13843e-07	2.22225	4.12346e-07	0.0181265	0.0259836	0.874709
chr1	8105000	8110000	chr1	8315000	8320000	5	9.58757e-08	1.52426	2.82831e-07	0.0149325	0.0197408	0.874709
chr1	8105000	8110000	chr1	8345000	8350000	5	8.17211e-08	1.7907	3.32269e-07	0.0255999	0.0357377	0.874709
chr1	8105000	8110000	chr1	8360000	8365000	11	7.7403e-08	1.59293	2.95573e-07	8.53484e-07	9.82426e-07	0.000429488
chr1	8105000	8110000	chr1	8365000	8370000	8	7.61437e-08	1.81488	3.36756e-07	0.000475404	0.000592043	0.0830531
chr1	8105000	8110000	chr1	8370000	8375000	7	7.48341e-08	1.74002	3.22865e-07	0.00168175	0.00213283	0.213419
chr1	8110000	8115000	chr1	8180000	8185000	24	2.53071e-07	5.5089	1.02219e-06	3.98436e-09	5.09552e-09	4.12136e-06
chr1	8110000	8115000	chr1	8240000	8245000	10	1.50127e-07	2.56757	4.76421e-07	0.000263254	0.000341019	0.0544449
chr1	8115000	8120000	chr1	8180000	8185000	21	2.6854e-07	5.81017	1.0781e-06	6.55069e-07	8.85511e-07	0.000392327
chr1	8115000	8120000	chr1	8270000	8275000	6	1.28473e-07	2.05459	3.81236e-07	0.0133882	0.0186154	0.874709
chr1	8120000	8125000	chr1	8145000	8150000	11	6.14561e-07	3.88552	7.20971e-07	0.00156793	0.00228379	0.223765
chr1	8120000	8125000	chr1	8150000	8155000	14	5.14544e-07	4.90868	9.10821e-07	0.000399284	0.000585841	0.08237
chr1	8120000	8125000	chr1	8155000	8160000	17	4.48618e-07	5.17942	9.61058e-07	2.19945e-05	3.06389e-05	0.00791313
chr1	8120000	8125000	chr1	8175000	8180000	7	3.08694e-07	3.01248	5.58976e-07	0.0219653	0.0341418	0.874709
chr1	8120000	8125000	chr1	8180000	8185000	18	2.86836e-07	4.30423	7.98664e-07	5.42588e-07	6.98682e-07	0.000319639
chr1	8120000	8125000	chr1	8290000	8295000	5	1.1714e-07	1.96603	3.64803e-07	0.0342714	0.0496399	0.874709
chr1	8125000	8130000	chr1	8180000	8185000	14	3.08694e-07	6.13224	1.13786e-06	0.00264885	0.00437103	0.352059
chr1	8130000	8135000	chr1	8180000	8185000	18	3.34849e-07	7.22983	1.34152e-06	0.000329673	0.000523502	0.075574
chr1	8130000	8135000	chr1	8210000	8215000	6	2.27673e-07	2.556	4.74275e-07	0.0300592	0.0458672	0.874709
chr1	8130000	8135000	chr1	8935000	8940000	4	1.66132e-08	1.25784	2.33395e-07	0.0296492	0.0390038	0.874709
chr1	8140000	8145000	chr1	8180000	8185000	19	4.02988e-07	9.33736	1.73258e-06	0.00196788	0.00358206	0.306845
chr1	8145000	8150000	chr1	8180000	8185000	17	4.48618e-07	6.40572	1.1886e-06	0.000239118	0.000366019	0.0574936
chr1	8145000	8150000	chr1	8225000	8230000	7	2.27673e-07	2.2602	4.19388e-07	0.00623744	0.00856748	0.546344
chr1	8150000	8155000	chr1	8180000	8185000	48	5.14544e-07	10.7477	1.99427e-06	5.51435e-17	7.05282e-17	2.27188e-13
chr1	8150000	8155000	chr1	8190000	8195000	8	4.02988e-07	3.82495	7.09732e-07	0.0247932	0.0413879	0.874709
chr1	8150000	8155000	chr1	8195000	8200000	13	3.66035e-07	3.81368	7.0764e-07	0.000127918	0.000174333	0.0322699
chr1	8150000	8155000	chr1	8210000	8215000	7	2.86836e-07	2.65085	4.91874e-07	0.012883	0.018845	0.874709
chr1	8150000	8155000	chr1	8215000	8220000	7	2.6854e-07	2.28942	4.24809e-07	0.00662774	0.0091457	0.569164
chr1	8150000	8155000	chr1	8225000	8230000	13	2.39693e-07	2.99372	5.55494e-07	1.24826e-05	1.58053e-05	0.0045767
chr1	8150000	8155000	chr1	8230000	8235000	11	2.27673e-07	2.84265	5.27463e-07	0.000142973	0.000186097	0.0340029
chr1	8150000	8155000	chr1	8240000	8245000	8	2.05861e-07	2.75996	5.1212e-07	0.00528529	0.00749828	0.502425
chr1	8150000	8155000	chr1	8275000	8280000	7	1.54951e-07	2.49974	4.63835e-07	0.00993602	0.0141802	0.743035
chr1	8150000	8155000	chr1	8370000	8375000	6	9.06693e-08	1.87552	3.48009e-07	0.00926551	0.0124786	0.688467
chr1	8150000	8155000	chr1	8935000	8940000	4	1.71674e-08	1.24194	2.30446e-07	0.0286302	0.0375216	0.874709
chr1	8150000	8155000	chr1	8960000	8965000	4	1.64868e-08	1.22649	2.2758e-07	0.0276561	0.0361129	0.874709
chr1	8155000	8160000	chr1	8175000	8180000	34	7.62463e-07	11.4111	2.11736e-06	3.33546e-08	4.91886e-08	3.12666e-05
chr1	8155000	8160000	chr1	8180000	8185000	61	6.14561e-07	16.0513	2.97837e-06	7.23652e-18	9.74602e-18	3.5082e-14
chr1	8155000	8160000	chr1	8185000	8190000	18	5.14544e-07	10.6934	1.98419e-06	0.0118482	0.0255035	0.874709
chr1	8155000	8160000	chr1	8190000	8195000	18	4.48618e-07	5.04193	9.35546e-07	4.47417e-06	6.05365e-06	0.00203776
chr1	8155000	8160000	chr1	8195000	8200000	16	4.02988e-07	4.93368	9.15459e-07	4.24071e-05	5.92448e-05	0.0135881
chr1	8155000	8160000	chr1	8205000	8210000	12	3.34849e-07	5.67797	1.05356e-06	0.008018	0.0137609	0.729437
chr1	8155000	8160000	chr1	8210000	8215000	11	3.08694e-07	3.23082	5.99489e-07	0.000396418	0.000537439	0.0771059
chr1	8155000	8160000	chr1	8225000	8230000	13	2.53071e-07	3.55621	6.59867e-07	6.6698e-05	8.87817e-05	0.0188453
chr1	8155000	8160000	chr1	8230000	8235000	10	2.39693e-07	3.34733	6.21107e-07	0.00171194	0.00242709	0.233246
chr1	8155000	8160000	chr1	8240000	8245000	8	2.16412e-07	3.2124	5.96071e-07	0.0113237	0.017177	0.834362
chr1	8155000	8160000	chr1	8265000	8270000	10	1.72223e-07	3.1475	5.8403e-07	0.00112968	0.00156405	0.170892
chr1	8155000	8160000	chr1	8275000	8280000	7	1.60164e-07	2.82786	5.24718e-07	0.0169688	0.0255626	0.874709
chr1	8155000	8160000	chr1	8280000	8285000	8	1.54951e-07	2.9035	5.38753e-07	0.00686874	0.0099505	0.599981
chr1	8155000	8160000	chr1	8285000	8290000	10	1.50127e-07	2.68225	4.97701e-07	0.000363368	0.000476814	0.0704321
chr1	8155000	8160000	chr1	8300000	8305000	7	1.36856e-07	2.34639	4.3538e-07	0.00743613	0.0103544	0.615056
chr1	8155000	8160000	chr1	8360000	8365000	11	9.84623e-08	1.86848	3.46702e-07	3.74752e-06	4.42767e-06	0.00156377
chr1	8155000	8160000	chr1	8365000	8370000	8	9.58757e-08	2.16095	4.00972e-07	0.00135879	0.00177238	0.187048
chr1	8155000	8160000	chr1	8385000	8390000	5	8.5799e-08	1.81707	3.37163e-07	0.0268246	0.0376537	0.874709
chr1	8155000	8160000	chr1	8390000	8395000	6	8.36324e-08	1.76839	3.2813e-07	0.00724658	0.00957815	0.585586
chr1	8155000	8160000	chr1	8395000	8400000	5	8.17211e-08	1.60143	2.9715e-07	0.0176956	0.0237612	0.874709
chr1	8175000	8180000	chr1	8195000	8200000	14	7.62463e-07	7.25521	1.34623e-06	0.00907385	0.0168468	0.824933
chr1	8175000	8180000	chr1	8210000	8215000	10	4.48618e-07	3.57637	6.63607e-07	0.00263914	0.00384672	0.322308
chr1	8175000	8180000	chr1	8225000	8230000	9	3.34849e-07	3.76033	6.97741e-07	0.00964227	0.0150483	0.770531
chr1	8175000	8180000	chr1	8240000	8245000	14	2.6854e-07	3.21963	5.97413e-07	5.89664e-06	7.4756e-06	0.00244222
chr1	8175000	8180000	chr1	8375000	8380000	7	1.00962e-07	1.87765	3.48404e-07	0.00249699	0.0032329	0.285729
chr1	8175000	8180000	chr1	8935000	8940000	4	1.80276e-08	1.24759	2.31495e-07	0.0289905	0.0380448	0.874709
chr1	8180000	8185000	chr1	8205000	8210000	27	6.14561e-07	15.79	2.92989e-06	0.00289616	0.00634586	0.451433
chr1	8180000	8185000	chr1	8210000	8215000	26	5.14544e-07	6.89905	1.28014e-06	1.60941e-08	2.15319e-08	1.49251e-05
chr1	8180000	8185000	chr1	8215000	8220000	18	4.48618e-07	5.22311	9.69164e-07	7.04705e-06	9.65456e-06	0.0030314
chr1	8180000	8185000	chr1	8220000	8225000	13	4.02988e-07	7.67742	1.42457e-06	0.0239473	0.0495052	0.874709
chr1	8180000	8185000	chr1	8225000	8230000	22	3.66035e-07	6.50664	1.20733e-06	1.04059e-06	1.44237e-06	0.000597901
chr1	8180000	8185000	chr1	8230000	8235000	29	3.34849e-07	5.77644	1.07184e-06	4.29445e-12	5.30908e-12	7.93106e-09
chr1	8180000	8185000	chr1	8240000	8245000	29	2.86836e-07	5.12303	9.50596e-07	2.53995e-13	3.05894e-13	5.69468e-10
chr1	8180000	8185000	chr1	8245000	8250000	15	2.6854e-07	5.69379	1.0565e-06	0.000551748	0.000843312	0.108712
chr1	8180000	8185000	chr1	8250000	8255000	15	2.53071e-07	5.29747	9.82962e-07	0.000277883	0.000410178	0.0627515
chr1	8180000	8185000	chr1	8255000	8260000	15	2.39693e-07	5.76805	1.07028e-06	0.000622158	0.000957263	0.119295
chr1	8180000	8185000	chr1	8265000	8270000	9	2.16412e-07	4.54004	8.42419e-07	0.0241023	0.0421412	0.874709
chr1	8180000	8185000	chr1	8270000	8275000	15	2.05861e-07	3.1911	5.92119e-07	1.13954e-06	1.41854e-06	0.000589712
chr1	8180000	8185000	chr1	8275000	8280000	8	1.96107e-07	3.9301	7.29243e-07	0.027726	0.0470803	0.874709
chr1	8180000	8185000	chr1	8280000	8285000	15	1.87236e-07	4.00962	7.43998e-07	1.54414e-05	2.04806e-05	0.00569242
chr1	8180000	8185000	chr1	8285000	8290000	11	1.79302e-07	3.63292	6.74099e-07	0.000963598	0.0013646	0.154726
chr1	8180000	8185000	chr1	8290000	8295000	9	1.72223e-07	3.73851	6.93693e-07	0.00935216	0.014551	0.754736
chr1	8180000	8185000	chr1	8295000	8300000	8	1.65882e-07	3.10509	5.76159e-07	0.00960612	0.014338	0.748026
chr1	8180000	8185000	chr1	8300000	8305000	7	1.60164e-07	3.05847	5.67509e-07	0.023325	0.0365425	0.874709
chr1	8180000	8185000	chr1	8305000	8310000	10	1.54951e-07	3.0871	5.72822e-07	0.000988634	0.00135911	0.154284
chr1	8180000	8185000	chr1	8310000	8315000	9	1.50127e-07	2.70507	5.01934e-07	0.00142903	0.00193759	0.199338
chr1	8180000	8185000	chr1	8315000	8320000	8	1.45577e-07	2.22825	4.13459e-07	0.00162358	0.00213732	0.21374
chr1	8180000	8185000	chr1	8325000	8330000	7	1.36856e-07	2.89572	5.3731e-07	0.0187184	0.0285225	0.874709
chr1	8180000	8185000	chr1	8330000	8335000	6	1.32606e-07	2.50616	4.65026e-07	0.0280742	0.0424337	0.874709
chr1	8180000	8185000	chr1	8335000	8340000	7	1.28473e-07	2.52013	4.67618e-07	0.010305	0.0147554	0.761411
chr1	8180000	8185000	chr1	8345000	8350000	8	1.20702e-07	2.66965	4.95362e-07	0.00443302	0.00620796	0.445452
chr1	8180000	8185000	chr1	8350000	8355000	8	1.1714e-07	2.59697	4.81875e-07	0.00382262	0.00529793	0.400744
chr1	8180000	8185000	chr1	8360000	8365000	14	1.10849e-07	2.24908	4.17324e-07	1.02539e-07	1.20401e-07	6.87678e-05
chr1	8180000	8185000	chr1	8365000	8370000	9	1.08169e-07	2.64224	4.90275e-07	0.0012316	0.0016567	0.178093
chr1	8180000	8185000	chr1	8370000	8375000	10	1.05709e-07	2.48978	4.61987e-07	0.000209195	0.000268651	0.0453744
chr1	8180000	8185000	chr1	8375000	8380000	8	1.03347e-07	2.37842	4.41324e-07	0.00235427	0.00316414	0.281486
chr1	8180000	8185000	chr1	8380000	8385000	6	1.00962e-07	2.20428	4.09011e-07	0.0175777	0.025114	0.874709
chr1	8180000	8185000	chr1	8455000	8460000	7	7.20688e-08	1.81844	3.37417e-07	0.00211699	0.00271653	0.252732
chr1	8180000	8185000	chr1	8495000	8500000	5	6.11882e-08	1.86	3.45128e-07	0.0288797	0.0409041	0.874709
chr1	8180000	8185000	chr1	8935000	8940000	6	1.82083e-08	1.3231	2.45506e-07	0.00198433	0.00243192	0.233564
chr1	8180000	8185000	chr1	9005000	9010000	4	1.61152e-08	1.18319	2.19545e-07	0.0250123	0.0323291	0.874709
chr1	8190000	8195000	chr1	8210000	8215000	11	7.62463e-07	4.22964	7.84823e-07	0.00282664	0.00428231	0.347255
chr1	8195000	8200000	chr1	8230000	8235000	10	4.48618e-07	4.14064	7.68309e-07	0.0064961	0.0101628	0.607633
chr1	8195000	8200000	chr1	8240000	8245000	13	3.66035e-07	3.61745	6.71229e-07	7.83261e-05	0.000104842	0.0215596
chr1	8195000	8200000	chr1	8270000	8275000	6	2.39693e-07	2.21144	4.1034e-07	0.0177952	0.0254582	0.874709
chr1	8195000	8200000	chr1	8275000	8280000	7	2.27673e-07	2.79235	5.18129e-07	0.0160937	0.0241006	0.874709
chr1	8195000	8200000	chr1	8360000	8365000	6	1.20702e-07	1.70321	3.16036e-07	0.00617424	0.00806907	0.526265
chr1	8215000	8220000	chr1	8270000	8275000	5	3.08694e-07	1.92911	3.57953e-07	0.0323448	0.0464841	0.874709
chr1	8225000	8230000	chr1	8315000	8320000	5	2.05861e-07	1.88561	3.49881e-07	0.0301416	0.0429218	0.874709
chr1	8225000	8230000	chr1	8365000	8370000	7	1.41183e-07	2.35202	4.36425e-07	0.00751949	0.0104799	0.619789
chr1	8230000	8235000	chr1	8315000	8320000	6	2.16412e-07	1.89902	3.52369e-07	0.0097524	0.013189	0.71107
chr1	8230000	8235000	chr1	8360000	8365000	5	1.50127e-07	1.95265	3.62321e-07	0.0335674	0.0484824	0.874709
chr1	8240000	8245000	chr1	8270000	8275000	11	5.14544e-07	4.45017	8.25744e-07	0.00396556	0.00616487	0.44338
chr1	8240000	8245000	chr1	8280000	8285000	11	4.02988e-07	5.58492	1.0363e-06	0.0155071	0.0277588	0.874709
chr1	8240000	8245000	chr1	8360000	8365000	6	1.60164e-07	2.0755	3.85116e-07	0.0139324	0.0194452	0.874709
chr1	8240000	8245000	chr1	8495000	8500000	5	7.7403e-08	1.72187	3.19499e-07	0.0225436	0.0310259	0.874709
chr1	8240000	8245000	chr1	8935000	8940000	4	2.07139e-08	1.28592	2.38606e-07	0.0314902	0.0417032	0.874709
chr1	8305000	8310000	chr1	8360000	8365000	7	3.08694e-07	3.1668	5.8761e-07	0.0267049	0.0426302	0.874709
chr1	8435000	8440000	chr1	8495000	8500000	10	2.86836e-07	3.68318	6.83427e-07	0.00318335	0.00470121	0.369991
chr1	8440000	8445000	chr1	8480000	8485000	6	4.02988e-07	2.45159	4.54901e-07	0.0259803	0.0388654	0.874709
chr1	8440000	8445000	chr1	8520000	8525000	5	2.27673e-07	1.73166	3.21314e-07	0.0229656	0.0316705	0.874709
chr1	8455000	8460000	chr1	8480000	8485000	12	6.14561e-07	4.59871	8.53305e-07	0.00187973	0.00285627	0.261695
chr1	8455000	8460000	chr1	8495000	8500000	9	4.02988e-07	4.34743	8.06679e-07	0.0197817	0.0336021	0.874709
chr1	8455000	8460000	chr1	8510000	8515000	8	3.08694e-07	3.38236	6.27608e-07	0.0144311	0.0224662	0.874709
chr1	8470000	8475000	chr1	8935000	8940000	5	3.73566e-08	1.6612	3.0824e-07	0.0200205	0.0272123	0.874709
chr1	8490000	8495000	chr1	8585000	8590000	6	1.96107e-07	2.14509	3.98029e-07	0.0158395	0.0223874	0.874709
chr1	8495000	8500000	chr1	8520000	8525000	17	6.14561e-07	5.902	1.09513e-06	9.83348e-05	0.000144678	0.0279418
chr1	8495000	8500000	chr1	8535000	8540000	8	4.02988e-07	3.75828	6.97361e-07	0.0230246	0.0380257	0.874709
chr1	8495000	8500000	chr1	8540000	8545000	11	3.66035e-07	4.69386	8.70961e-07	0.00558672	0.00894164	0.561387
chr1	8495000	8500000	chr1	8550000	8555000	10	3.08694e-07	3.97834	7.38193e-07	0.00512249	0.00784944	0.517234
chr1	8495000	8500000	chr1	8585000	8590000	11	2.05861e-07	2.48514	4.61126e-07	4.66041e-05	5.84922e-05	0.0134575
chr1	8495000	8500000	chr1	8710000	8715000	7	9.3259e-08	2.11174	3.91839e-07	0.00449707	0.00603516	0.436847
chr1	8495000	8500000	chr1	8720000	8725000	6	8.81636e-08	2.42749	4.50429e-07	0.0250823	0.037352	0.874709
chr1	8495000	8500000	chr1	8805000	8810000	7	6.24092e-08	1.70769	3.16868e-07	0.00152334	0.00192266	0.198271
chr1	8520000	8525000	chr1	8770000	8775000	6	7.86889e-08	1.43099	2.65525e-07	0.00285111	0.00355751	0.305298
chr1	8580000	8585000	chr1	8770000	8775000	5	1.05709e-07	1.86234	3.45563e-07	0.0289941	0.0410863	0.874709
chr1	8585000	8590000	chr1	8605000	8610000	14	7.62463e-07	7.2873	1.35218e-06	0.00934734	0.0174159	0.841422
chr1	8585000	8590000	chr1	8770000	8775000	5	1.08169e-07	1.59567	2.96082e-07	0.0174801	0.0234444	0.874709
chr1	8595000	8600000	chr1	8770000	8775000	5	1.13843e-07	1.86706	3.46439e-07	0.0292251	0.0414547	0.874709
chr1	8615000	8620000	chr1	8770000	8775000	5	1.28473e-07	1.86297	3.45679e-07	0.0290246	0.041135	0.874709
chr1	8715000	8720000	chr1	8935000	8940000	6	9.06693e-08	2.37795	4.41235e-07	0.023289	0.0343607	0.874709
chr1	8720000	8725000	chr1	8875000	8880000	7	1.28473e-07	2.85211	5.29218e-07	0.0175824	0.0265952	0.874709
chr1	8760000	8765000	chr1	8935000	8940000	7	1.13843e-07	2.25591	4.18592e-07	0.00618153	0.00848495	0.543046
chr1	8770000	8775000	chr1	8845000	8850000	7	2.39693e-07	2.65082	4.91868e-07	0.0128823	0.0188439	0.874709
chr1	8770000	8775000	chr1	8935000	8940000	7	1.20702e-07	2.46837	4.58014e-07	0.00938512	0.0133262	0.715382
chr1	8800000	8805000	chr1	8875000	8880000	6	2.39693e-07	2.17472	4.03526e-07	0.0166962	0.0237259	0.874709
chr1	8805000	8810000	chr1	8935000	8940000	8	1.50127e-07	3.5037	6.50123e-07	0.0169456	0.0268817	0.874709
chr1	8875000	8880000	chr1	8895000	8900000	15	7.62463e-07	8.58027	1.5921e-06	0.0144427	0.0294009	0.874709
chr1	8875000	8880000	chr1	8935000	8940000	10	2.86836e-07	5.14064	9.53862e-07	0.0207901	0.0372198	0.874709
chr1	8930000	8935000	chr1	8965000	8970000	16	4.48618e-07	7.82231	1.45145e-06	0.00376315	0.00674736	0.469075
chr1	8930000	8935000	chr1	9000000	9005000	10	2.53071e-07	4.92458	9.13772e-07	0.0167962	0.0291747	0.874709
chr1	8935000	8940000	chr1	8960000	8965000	47	6.14561e-07	24.8822	4.61697e-06	2.44275e-05	4.96709e-05	0.0117541
chr1	8935000	8940000	chr1	8965000	8970000	39	5.14544e-07	9.06225	1.68153e-06	1.2215e-13	1.5761e-13	3.09773e-10
chr1	8935000	8940000	chr1	8970000	8975000	33	4.48618e-07	7.21087	1.338e-06	1.75085e-12	2.21768e-12	3.54269e-09
chr1	8935000	8940000	chr1	8975000	8980000	22	4.02988e-07	10.3698	1.92415e-06	0.000620343	0.00110306	0.132338
chr1	8935000	8940000	chr1	8990000	8995000	12	3.08694e-07	6.59742	1.22417e-06	0.0193611	0.0371998	0.874709
chr1	8935000	8940000	chr1	8995000	9000000	13	2.86836e-07	6.20267	1.15093e-06	0.0065382	0.0113523	0.650583
chr1	8935000	8940000	chr1	9000000	9005000	17	2.6854e-07	5.2064	9.66065e-07	2.33861e-05	3.26426e-05	0.00833274
chr1	8935000	8940000	chr1	9005000	9010000	10	2.53071e-07	3.96315	7.35376e-07	0.00500575	0.00765582	0.509162
chr1	8935000	8940000	chr1	9015000	9020000	12	2.27673e-07	4.87251	9.0411e-07	0.00286149	0.00447986	0.358091
chr1	8935000	8940000	chr1	9020000	9025000	10	2.16412e-07	3.9022	7.24066e-07	0.00455645	0.00691524	0.476553
chr1	8935000	8940000	chr1	9030000	9035000	8	1.96107e-07	3.64454	6.76256e-07	0.0201752	0.0327215	0.874709
chr1	8935000	8940000	chr1	9035000	9040000	16	1.87236e-07	3.78626	7.02553e-07	1.93373e-06	2.47722e-06	0.00095241
chr1	8935000	8940000	chr1	9040000	9045000	8	1.79302e-07	3.72413	6.91024e-07	0.0221467	0.0363765	0.874709
chr1	8935000	8940000	chr1	9065000	9070000	12	1.50127e-07	3.21306	5.96194e-07	0.000101689	0.000134131	0.0263113
chr1	8935000	8940000	chr1	9095000	9100000	7	1.24492e-07	2.48897	4.61836e-07	0.00974448	0.0138826	0.733331
chr1	8935000	8940000	chr1	9130000	9135000	6	1.03347e-07	2.32491	4.31395e-07	0.0214491	0.0313349	0.874709
chr1	8935000	8940000	chr1	9135000	9140000	10	1.00962e-07	2.56082	4.75167e-07	0.000258148	0.000334153	0.0535817
chr1	8935000	8940000	chr1	9160000	9165000	8	8.81636e-08	2.17041	4.02726e-07	0.00139385	0.00182045	0.190676
chr1	8935000	8940000	chr1	9165000	9170000	7	8.5799e-08	2.42936	4.50775e-07	0.00872875	0.0123166	0.683132
chr1	8935000	8940000	chr1	9185000	9190000	7	7.86889e-08	2.19298	4.06914e-07	0.00540023	0.00733959	0.495449
chr1	8935000	8940000	chr1	9190000	9195000	6	7.7403e-08	2.03728	3.78023e-07	0.0129476	0.0179468	0.85632
chr1	8935000	8940000	chr1	9235000	9240000	5	6.50027e-08	1.93476	3.59e-07	0.0326359	0.0469584	0.874709
chr1	8935000	8940000	chr1	9255000	9260000	6	6.00174e-08	1.86857	3.46719e-07	0.00912463	0.0122739	0.681985
chr1	8935000	8940000	chr1	9285000	9290000	8	5.40035e-08	1.73928	3.22728e-07	0.000364812	0.000449837	0.0673371
chr1	8935000	8940000	chr1	9360000	9365000	6	4.17951e-08	1.45392	2.6978e-07	0.0030654	0.00383962	0.321852
chr1	8935000	8940000	chr1	9485000	9490000	4	2.93452e-08	1.32444	2.45754e-07	0.0340973	0.0455732	0.874709
chr1	8935000	8940000	chr1	9495000	9500000	6	2.85443e-08	1.46659	2.7213e-07	0.00318846	0.00400228	0.331145
chr1	8935000	8940000	chr1	9530000	9535000	5	2.61324e-08	1.35159	2.50792e-07	0.00972874	0.0124273	0.686786
chr1	8935000	8940000	chr1	9580000	9585000	4	2.31757e-08	1.3172	2.4441e-07	0.0336	0.0448308	0.874709
chr1	8945000	8950000	chr1	8965000	8970000	13	7.62463e-07	6.182	1.14709e-06	0.00639127	0.0110717	0.641066
chr1	8945000	8950000	chr1	8970000	8975000	9	6.14561e-07	4.66354	8.65335e-07	0.0271224	0.0483224	0.874709
chr1	8945000	8950000	chr1	9495000	9500000	4	2.93452e-08	1.31185	2.43418e-07	0.0332349	0.0442869	0.874709
chr1	8950000	8955000	chr1	8970000	8975000	11	7.62463e-07	4.41726	8.19636e-07	0.00377687	0.00584877	0.427594
chr1	8950000	8955000	chr1	9000000	9005000	8	3.34849e-07	3.00259	5.5714e-07	0.00813648	0.0119605	0.67095
chr1	8950000	8955000	chr1	9295000	9300000	4	5.48979e-08	1.23546	2.29244e-07	0.0282196	0.0369268	0.874709
chr1	8965000	8970000	chr1	9000000	9005000	9	4.48618e-07	4.21086	7.81338e-07	0.0170145	0.0283251	0.874709
chr1	8965000	8970000	chr1	9005000	9010000	8	4.02988e-07	2.90404	5.38854e-07	0.00687531	0.00996082	0.600418
chr1	8970000	8975000	chr1	9000000	9005000	11	5.14544e-07	4.41534	8.19281e-07	0.00376609	0.00583076	0.426737
chr1	8970000	8975000	chr1	9495000	9500000	4	3.14973e-08	1.28596	2.38614e-07	0.0314929	0.0417071	0.874709
chr1	8975000	8980000	chr1	9000000	9005000	15	6.14561e-07	9.09552	1.6877e-06	0.0206908	0.0446422	0.874709
chr1	9000000	9005000	chr1	9020000	9025000	13	7.62463e-07	7.67573	1.42426e-06	0.0239192	0.0494365	0.874709
chr1	9165000	9170000	chr1	9495000	9500000	5	5.78242e-08	1.75495	3.25637e-07	0.0239872	0.033239	0.874709
chr1	9205000	9210000	chr1	9495000	9500000	5	6.77805e-08	1.79484	3.33038e-07	0.0257903	0.0360345	0.874709
chr1	9220000	9225000	chr1	9240000	9245000	8	7.62463e-07	3.74341	6.94603e-07	0.0226401	0.0373017	0.874709
chr1	9240000	9245000	chr1	9290000	9295000	6	3.34849e-07	2.02255	3.75291e-07	0.01258	0.0173912	0.840709
chr1	9280000	9285000	chr1	9495000	9500000	7	9.3259e-08	1.86887	3.46774e-07	0.00243769	0.00315193	0.280819
chr1	9295000	9300000	chr1	9645000	9650000	4	5.40035e-08	1.23815	2.29743e-07	0.0283898	0.0371733	0.874709
chr1	9330000	9335000	chr1	9495000	9500000	11	1.20702e-07	2.22884	4.13568e-07	1.81856e-05	2.22506e-05	0.00609259
chr1	9340000	9345000	chr1	9495000	9500000	7	1.28473e-07	2.1341	3.95989e-07	0.00473417	0.00637546	0.45276
chr1	9345000	9350000	chr1	9495000	9500000	8	1.32606e-07	2.40751	4.4672e-07	0.00252029	0.00340102	0.296028
chr1	9350000	9355000	chr1	9495000	9500000	7	1.36856e-07	1.69766	3.15006e-07	0.00147651	0.00186077	0.193696
chr1	9355000	9360000	chr1	9495000	9500000	16	1.41183e-07	2.65344	4.92354e-07	2.03212e-08	2.40358e-08	1.64471e-05
chr1	9360000	9365000	chr1	9495000	9500000	17	1.45577e-07	2.05965	3.82174e-07	7.74287e-11	8.73584e-11	1.03307e-07
chr1	9360000	9365000	chr1	9500000	9505000	10	1.41183e-07	2.646	4.90973e-07	0.000328842	0.000429748	0.0650478
chr1	9370000	9375000	chr1	9495000	9500000	6	1.54951e-07	2.55286	4.73691e-07	0.029932	0.0456457	0.874709
chr1	9375000	9380000	chr1	9470000	9475000	5	1.96107e-07	1.76341	3.27207e-07	0.024364	0.0338203	0.874709
chr1	9375000	9380000	chr1	9495000	9500000	6	1.60164e-07	2.53507	4.7039e-07	0.0292173	0.0444048	0.874709
chr1	9380000	9385000	chr1	9495000	9500000	6	1.65882e-07	1.77538	3.29428e-07	0.00736854	0.00975122	0.592231
chr1	9385000	9390000	chr1	9495000	9500000	7	1.72223e-07	2.78049	5.15929e-07	0.0158076	0.0236253	0.874709
chr1	9390000	9395000	chr1	9495000	9500000	7	1.79302e-07	2.85952	5.30593e-07	0.0177725	0.0269162	0.874709
chr1	9405000	9410000	chr1	9495000	9500000	8	2.05861e-07	3.28155	6.08902e-07	0.01253	0.0192075	0.874709
chr1	9415000	9420000	chr1	9495000	9500000	7	2.27673e-07	2.8472	5.28308e-07	0.0174572	0.0263839	0.874709
chr1	9425000	9430000	chr1	9495000	9500000	8	2.53071e-07	3.29433	6.11274e-07	0.0127617	0.0196009	0.874709
chr1	9445000	9450000	chr1	9495000	9500000	11	3.34849e-07	6.13392	1.13817e-06	0.0251209	0.0484018	0.874709
chr1	9450000	9455000	chr1	9495000	9500000	14	3.66035e-07	5.15053	9.55696e-07	0.000614703	0.000922332	0.116093
chr1	9470000	9475000	chr1	9495000	9500000	13	6.14561e-07	5.11956	9.4995e-07	0.00159347	0.00246527	0.235732
chr1	9495000	9500000	chr1	9550000	9555000	10	3.08694e-07	4.67216	8.66934e-07	0.0127738	0.0214348	0.874709
chr1	9500000	9505000	chr1	9600000	9605000	7	1.87236e-07	3.26468	6.05772e-07	0.0299656	0.0486628	0.874709
chr1	9600000	9605000	chr1	9625000	9630000	11	6.14561e-07	5.44338	1.01004e-06	0.01347	0.023673	0.874709
chr1	9600000	9605000	chr1	9645000	9650000	7	3.66035e-07	2.38322	4.42214e-07	0.0079928	0.0111951	0.645213
chr1	9645000	9650000	chr1	9750000	9755000	7	1.79302e-07	2.87908	5.34222e-07	0.0182799	0.0277762	0.874709
chr1	9750000	9755000	chr1	9825000	9830000	9	2.39693e-07	4.22498	7.83958e-07	0.017289	0.0288417	0.874709
chr1	9815000	9820000	chr1	10000000	10005000	5	1.08169e-07	1.79885	3.33782e-07	0.0259753	0.0363234	0.874709
chr1	9825000	9830000	chr1	9880000	9885000	9	3.08694e-07	2.64094	4.90036e-07	0.00122778	0.00165129	0.177642
chr1	9825000	9830000	chr1	9895000	9900000	9	2.53071e-07	3.026	5.61483e-07	0.00284366	0.0040182	0.332093
chr1	9825000	9830000	chr1	9995000	10000000	7	1.1714e-07	2.1352	3.96193e-07	0.00474605	0.00639256	0.453499
chr1	9825000	9830000	chr1	10000000	10005000	5	1.13843e-07	1.82984	3.39532e-07	0.0274279	0.0386034	0.874709
chr1	9825000	9830000	chr1	10090000	10095000	5	7.48341e-08	1.64637	3.05489e-07	0.0194289	0.0263283	0.874709
chr1	9845000	9850000	chr1	9990000	9995000	5	1.36856e-07	1.89659	3.51918e-07	0.0306905	0.0438046	0.874709
chr1	9880000	9885000	chr1	9945000	9950000	7	2.6854e-07	2.89003	5.36255e-07	0.0185679	0.028266	0.874709
chr1	9930000	9935000	chr1	10000000	10005000	9	2.53071e-07	2.67408	4.96184e-07	0.00132882	0.00179466	0.188772
chr1	9950000	9955000	chr1	9985000	9990000	16	4.48618e-07	8.27772	1.53596e-06	0.00590175	0.0110595	0.640616
chr1	9950000	9955000	chr1	10000000	10005000	21	3.34849e-07	6.38488	1.18473e-06	2.6726e-06	3.74017e-06	0.00135546
chr1	9950000	9955000	chr1	10130000	10135000	7	1.10849e-07	2.42951	4.50803e-07	0.0087312	0.0123204	0.683275
chr1	9970000	9975000	chr1	9990000	9995000	7	7.62463e-07	2.98017	5.52981e-07	0.0210371	0.0325189	0.874709
chr1	9970000	9975000	chr1	10000000	10005000	7	5.14544e-07	2.87269	5.33037e-07	0.0181133	0.0274934	0.874709
chr1	9985000	9990000	chr1	10130000	10135000	5	1.36856e-07	1.72675	3.20405e-07	0.0227537	0.0313466	0.874709
chr1	10000000	10005000	chr1	10080000	10085000	7	2.27673e-07	2.86628	5.31848e-07	0.0179469	0.0272114	0.874709
chr1	10000000	10005000	chr1	10090000	10095000	16	2.05861e-07	2.54187	4.71652e-07	1.14263e-08	1.3413e-08	9.80864e-06
chr1	10000000	10005000	chr1	10125000	10130000	6	1.54951e-07	1.97498	3.66464e-07	0.0114372	0.0156775	0.789788
chr1	10000000	10005000	chr1	10490000	10495000	5	3.46934e-08	1.18657	2.20172e-07	0.00598366	0.00740178	0.498131
chr1	10060000	10065000	chr1	10090000	10095000	11	5.14544e-07	6.06969	1.12625e-06	0.0238585	0.0455666	0.874709
chr1	10090000	10095000	chr1	10120000	10125000	14	5.14544e-07	7.31015	1.35642e-06	0.00954554	0.0178299	0.853041
chr1	10090000	10095000	chr1	10125000	10130000	12	4.48618e-07	4.64877	8.62595e-07	0.00203603	0.00311055	0.278328
chr1	10090000	10095000	chr1	10130000	10135000	10	4.02988e-07	3.97808	7.38146e-07	0.00512052	0.00784616	0.517105
chr1	10090000	10095000	chr1	10135000	10140000	10	3.66035e-07	4.56551	8.47145e-07	0.0112811	0.0186604	0.874709
chr1	10090000	10095000	chr1	10150000	10155000	8	2.86836e-07	3.94871	7.32695e-07	0.0282629	0.0481381	0.874709
chr1	10090000	10095000	chr1	10170000	10175000	8	2.27673e-07	3.63012	6.73581e-07	0.0198293	0.0320873	0.874709
chr1	10090000	10095000	chr1	10175000	10180000	8	2.16412e-07	2.21942	4.11821e-07	0.00158677	0.00208634	0.210192
chr1	10090000	10095000	chr1	10490000	10495000	4	4.54259e-08	1.27742	2.37029e-07	0.0309276	0.0408753	0.874709
chr1	10125000	10130000	chr1	10170000	10175000	10	3.66035e-07	4.90655	9.10426e-07	0.0164858	0.0285642	0.874709
chr1	10125000	10130000	chr1	10175000	10180000	9	3.34849e-07	2.52367	4.68275e-07	0.000917297	0.00121571	0.142115
chr1	10130000	10135000	chr1	10165000	10170000	12	4.48618e-07	3.14764	5.84055e-07	8.48162e-05	0.000111172	0.0226327
chr1	10265000	10270000	chr1	10355000	10360000	6	2.05861e-07	1.52898	2.83708e-07	0.00384642	0.00487926	0.379428
chr1	10270000	10275000	chr1	10350000	10355000	7	2.27673e-07	2.98824	5.54477e-07	0.0212666	0.032919	0.874709
chr1	10270000	10275000	chr1	10355000	10360000	7	2.16412e-07	2.0599	3.82222e-07	0.00398009	0.00529868	0.400771
chr1	10275000	10280000	chr1	10350000	10355000	5	2.39693e-07	1.89947	3.52453e-07	0.0308356	0.0440384	0.874709
chr1	10275000	10280000	chr1	10385000	10390000	4	1.72223e-07	1.07791	2.00009e-07	0.0191419	0.0241415	0.874709
chr1	10455000	10460000	chr1	10490000	10495000	6	4.48618e-07	2.27619	4.22354e-07	0.0198326	0.028713	0.874709
chr1	10455000	10460000	chr1	10535000	10540000	5	2.27673e-07	1.61147	2.99013e-07	0.0180749	0.02432	0.874709
chr1	10525000	10530000	chr1	11040000	11045000	4	3.23631e-08	1.28775	2.38946e-07	0.0316118	0.0418825	0.874709
chr1	10565000	10570000	chr1	11035000	11040000	5	3.68222e-08	1.44058	2.67303e-07	0.0122423	0.0159158	0.797144
chr1	10570000	10575000	chr1	11035000	11040000	5	3.73566e-08	1.41182	2.61967e-07	0.0113912	0.0147249	0.760409
chr1	11035000	11040000	chr1	11070000	11075000	20	4.48618e-07	5.5642	1.03245e-06	1.27473e-06	1.72472e-06	0.000698858
chr1	11035000	11040000	chr1	11080000	11085000	10	3.66035e-07	4.9408	9.16781e-07	0.0170784	0.0297316	0.874709
chr1	11040000	11045000	chr1	11060000	11065000	18	7.62463e-07	7.67628	1.42436e-06	0.000620303	0.0010205	0.125092
chr1	11040000	11045000	chr1	11070000	11075000	13	5.14544e-07	4.4184	8.19848e-07	0.000473451	0.000683205	0.0927615
chr1	11070000	11075000	chr1	11160000	11165000	5	2.05861e-07	1.7811	3.30489e-07	0.0251616	0.0350559	0.874709
chr1	11120000	11125000	chr1	11160000	11165000	6	4.02988e-07	1.74049	3.22953e-07	0.00677341	0.00890943	0.56009
chr1	11135000	11140000	chr1	11155000	11160000	10	7.62463e-07	4.84806	8.99573e-07	0.0155035	0.0266466	0.874709
chr1	11165000	11170000	chr1	11320000	11325000	5	1.28473e-07	1.4196	2.63411e-07	0.0116178	0.015041	0.770333
chr1	11175000	11180000	chr1	11215000	11220000	8	4.02988e-07	3.82219	7.0922e-07	0.0247184	0.0412448	0.874709
chr1	11195000	11200000	chr1	11215000	11220000	16	7.62463e-07	7.42873	1.37842e-06	0.00244205	0.00421956	0.343709
chr1	11320000	11325000	chr1	11795000	11800000	5	3.62838e-08	1.181	2.19139e-07	0.0058772	0.0072623	0.492148
chr1	11740000	11745000	chr1	11785000	11790000	8	3.66035e-07	2.86205	5.31063e-07	0.00638156	0.00918884	0.570936
chr1	11865000	11870000	chr1	11965000	11970000	7	1.87236e-07	2.02322	3.75416e-07	0.00364084	0.00481973	0.376263
chr1	11915000	11920000	chr1	11965000	11970000	8	3.34849e-07	2.84544	5.27981e-07	0.00619322	0.00889607	0.559542
chr1	11965000	11970000	chr1	12015000	12020000	12	3.34849e-07	3.96051	7.34886e-07	0.000592448	0.000841812	0.108582
chr1	11965000	11970000	chr1	12020000	12025000	10	3.08694e-07	3.88377	7.20645e-07	0.00442658	0.00670259	0.466949
chr1	11965000	11970000	chr1	12030000	12035000	7	2.6854e-07	2.8502	5.28864e-07	0.0175336	0.0265129	0.874709
chr1	11965000	11970000	chr1	12040000	12045000	7	2.39693e-07	2.25555	4.18525e-07	0.00617681	0.00847798	0.54277
chr1	11965000	11970000	chr1	12070000	12075000	7	1.79302e-07	2.40352	4.4598e-07	0.00831124	0.011679	0.661807
chr1	11965000	11970000	chr1	12075000	12080000	6	1.72223e-07	1.91418	3.55182e-07	0.010075	0.0136619	0.726091
chr1	11965000	11970000	chr1	12090000	12095000	7	1.54951e-07	2.28293	4.23606e-07	0.00653969	0.00901494	0.563839
chr1	11990000	11995000	chr1	12040000	12045000	7	3.34849e-07	2.50483	4.6478e-07	0.0100273	0.0143222	0.747568
chr1	11990000	11995000	chr1	12675000	12680000	5	2.11939e-08	1.26059	2.33906e-07	0.00751999	0.00943645	0.580366
chr1	12040000	12045000	chr1	12075000	12080000	7	4.48618e-07	2.83153	5.254e-07	0.0170609	0.0257172	0.874709
chr1	12045000	12050000	chr1	12465000	12470000	5	4.24638e-08	1.55445	2.88432e-07	0.0159812	0.021256	0.874709
chr1	12050000	12055000	chr1	12170000	12175000	5	1.60164e-07	1.94638	3.61157e-07	0.0332395	0.0479448	0.874709
chr1	12075000	12080000	chr1	12100000	12105000	7	6.14561e-07	2.61373	4.84987e-07	0.0121135	0.0176117	0.846528
chr1	12075000	12080000	chr1	12555000	12560000	4	3.57462e-08	1.30189	2.4157e-07	0.0325598	0.0432842	0.874709
chr1	12130000	12135000	chr1	12170000	12175000	8	4.02988e-07	3.82949	7.10574e-07	0.0249161	0.0416235	0.874709
chr1	12160000	12165000	chr1	12675000	12680000	7	3.23631e-08	1.45136	2.69304e-07	0.000630482	0.000766388	0.101062
chr1	12170000	12175000	chr1	12255000	12260000	6	2.16412e-07	2.1106	3.91628e-07	0.0148757	0.020894	0.874709
chr1	12170000	12175000	chr1	12270000	12275000	6	1.87236e-07	2.30941	4.28519e-07	0.0209271	0.0304845	0.874709
chr1	12170000	12175000	chr1	12660000	12665000	4	3.46934e-08	1.27401	2.36396e-07	0.030703	0.0405456	0.874709
chr1	12170000	12175000	chr1	12675000	12680000	9	3.3241e-08	1.4247	2.64357e-07	1.60323e-05	1.86517e-05	0.0052617
chr1	12190000	12195000	chr1	12255000	12260000	6	2.6854e-07	2.26876	4.20976e-07	0.0195925	0.0283266	0.874709
chr1	12190000	12195000	chr1	12265000	12270000	6	2.39693e-07	2.27768	4.2263e-07	0.019881	0.028791	0.874709
chr1	12190000	12195000	chr1	12270000	12275000	6	2.27673e-07	2.47214	4.58713e-07	0.0267588	0.0401856	0.874709
chr1	12265000	12270000	chr1	12675000	12680000	6	4.38892e-08	1.57418	2.92094e-07	0.00437862	0.00559715	0.41542
chr1	12290000	12295000	chr1	12675000	12680000	6	4.79093e-08	1.71614	3.18435e-07	0.00637785	0.00835381	0.537877
chr1	12310000	12315000	chr1	12675000	12680000	7	5.13895e-08	1.66244	3.08471e-07	0.00132069	0.00165574	0.178022
chr1	12315000	12320000	chr1	12675000	12680000	6	5.22617e-08	1.79094	3.32315e-07	0.00764469	0.0101441	0.607014
chr1	12320000	12325000	chr1	12675000	12680000	5	5.31294e-08	1.71613	3.18434e-07	0.0222981	0.0306517	0.874709
chr1	12325000	12330000	chr1	12675000	12680000	8	5.40035e-08	1.80705	3.35303e-07	0.000462852	0.000575818	0.0813046
chr1	12330000	12335000	chr1	12675000	12680000	11	5.48979e-08	1.75736	3.26084e-07	2.13356e-06	2.49425e-06	0.000957707
chr1	12335000	12340000	chr1	12465000	12470000	6	1.50127e-07	2.54091	4.71474e-07	0.0294511	0.04481	0.874709
chr1	12335000	12340000	chr1	12675000	12680000	9	5.58266e-08	1.7441	3.23624e-07	7.19328e-05	8.68012e-05	0.0185018
chr1	12345000	12350000	chr1	12675000	12680000	13	5.78242e-08	1.83721	3.40901e-07	6.94865e-08	7.98657e-08	4.80699e-05
chr1	12350000	12355000	chr1	12675000	12680000	12	5.88961e-08	1.80476	3.34878e-07	4.10095e-07	4.75361e-07	0.000228476
chr1	12355000	12360000	chr1	12605000	12610000	5	7.86889e-08	1.46462	2.71765e-07	0.0129828	0.0169596	0.82806
chr1	12355000	12360000	chr1	12655000	12660000	7	6.50027e-08	1.4214	2.63746e-07	0.000561415	0.000679486	0.0923922
chr1	12355000	12360000	chr1	12675000	12680000	19	6.00174e-08	1.68483	3.12626e-07	3.07438e-14	3.35586e-14	7.41452e-11
chr1	12355000	12360000	chr1	12685000	12690000	6	5.78242e-08	1.4766	2.73987e-07	0.00328821	0.00413443	0.338732
chr1	12355000	12360000	chr1	12700000	12705000	4	5.48979e-08	1.27888	2.373e-07	0.0310239	0.0410169	0.874709
chr1	12365000	12370000	chr1	12675000	12680000	22	6.24092e-08	1.92122	3.56488e-07	2.25693e-16	2.4618e-16	7.41493e-13
chr1	12370000	12375000	chr1	12465000	12470000	8	1.96107e-07	3.38191	6.27525e-07	0.0144222	0.0224509	0.874709
chr1	12370000	12375000	chr1	12655000	12660000	6	6.92087e-08	1.64159	3.04603e-07	0.00526412	0.00680704	0.471689
chr1	12370000	12375000	chr1	12675000	12680000	11	6.36805e-08	1.95018	3.61862e-07	5.52986e-06	6.58492e-06	0.00219064
chr1	12375000	12380000	chr1	12495000	12500000	7	1.60164e-07	2.78754	5.17236e-07	0.0159772	0.0239069	0.874709
chr1	12375000	12380000	chr1	12615000	12620000	5	8.17211e-08	1.64881	3.05942e-07	0.0195255	0.0264724	0.874709
chr1	12375000	12380000	chr1	12675000	12680000	17	6.50027e-08	1.98128	3.67633e-07	4.33055e-11	4.86236e-11	6.07412e-08
chr1	12380000	12385000	chr1	12425000	12430000	6	3.66035e-07	2.46363	4.57135e-07	0.026435	0.0396356	0.874709
chr1	12380000	12385000	chr1	12465000	12470000	7	2.16412e-07	2.63375	4.887e-07	0.0125247	0.0182694	0.865303
chr1	12380000	12385000	chr1	12505000	12510000	5	1.54951e-07	1.96462	3.64542e-07	0.0341972	0.0495177	0.874709
chr1	12380000	12385000	chr1	12605000	12610000	7	8.81636e-08	1.46255	2.71381e-07	0.000657914	0.000801029	0.10448
chr1	12380000	12385000	chr1	12610000	12615000	5	8.5799e-08	1.4935	2.77124e-07	0.0139069	0.0182718	0.865322
chr1	12380000	12385000	chr1	12655000	12660000	6	7.20688e-08	1.41776	2.6307e-07	0.00273251	0.00340199	0.296069
chr1	12380000	12385000	chr1	12675000	12680000	15	6.63735e-08	1.70794	3.16913e-07	4.2543e-10	4.75881e-10	4.84548e-07
chr1	12380000	12385000	chr1	12685000	12690000	7	6.36805e-08	1.48224	2.75034e-07	0.000708381	0.000864941	0.110741
chr1	12380000	12385000	chr1	12705000	12710000	4	5.88961e-08	1.30229	2.41643e-07	0.0325865	0.0433239	0.874709
chr1	12380000	12385000	chr1	12735000	12740000	4	5.31294e-08	1.34281	2.49163e-07	0.0353732	0.0474872	0.874709
chr1	12385000	12390000	chr1	12675000	12680000	17	6.77805e-08	2.05139	3.80642e-07	7.2919e-11	8.22285e-11	9.78311e-08
chr1	12390000	12395000	chr1	12465000	12470000	9	2.39693e-07	3.96737	7.36158e-07	0.0126985	0.0204077	0.874709
chr1	12390000	12395000	chr1	12535000	12540000	6	1.36856e-07	2.40562	4.46371e-07	0.024282	0.036012	0.874709
chr1	12390000	12395000	chr1	12655000	12660000	5	7.48341e-08	1.68529	3.12712e-07	0.0210031	0.0286892	0.874709
chr1	12390000	12395000	chr1	12675000	12680000	12	6.92087e-08	2.03209	3.77061e-07	1.35658e-06	1.60418e-06	0.000656052
chr1	12395000	12400000	chr1	12675000	12680000	18	7.06431e-08	2.01844	3.74528e-07	6.41701e-12	7.17479e-12	1.04443e-08
chr1	12400000	12405000	chr1	12675000	12680000	9	7.20688e-08	1.91924	3.56121e-07	0.00014285	0.000175946	0.032495
chr1	12405000	12410000	chr1	12675000	12680000	10	7.34708e-08	1.90448	3.53382e-07	2.57565e-05	3.10434e-05	0.00799401
chr1	12410000	12415000	chr1	12675000	12680000	15	7.48341e-08	2.09185	3.8815e-07	6.06705e-09	6.9706e-09	5.44912e-06
chr1	12415000	12420000	chr1	12535000	12540000	7	1.60164e-07	2.51635	4.66918e-07	0.0102361	0.0146477	0.758023
chr1	12415000	12420000	chr1	12675000	12680000	10	7.61437e-08	2.05508	3.81326e-07	4.74251e-05	5.80832e-05	0.0133826
chr1	12420000	12425000	chr1	12675000	12680000	20	7.7403e-08	2.09067	3.8793e-07	1.29301e-13	1.43519e-13	2.84617e-10
chr1	12425000	12430000	chr1	12465000	12470000	21	4.02988e-07	5.03675	9.34586e-07	7.06931e-08	9.13513e-08	5.40052e-05
chr1	12425000	12430000	chr1	12610000	12615000	5	1.08169e-07	1.73682	3.22273e-07	0.0231902	0.0320144	0.874709
chr1	12425000	12430000	chr1	12655000	12660000	6	8.5799e-08	1.58162	2.93475e-07	0.00447089	0.00572235	0.421588
chr1	12425000	12430000	chr1	12660000	12665000	9	8.36324e-08	1.58004	2.93182e-07	3.4838e-05	4.12515e-05	0.0100974
chr1	12425000	12430000	chr1	12665000	12670000	5	8.17211e-08	1.8613	3.4537e-07	0.0289434	0.0410055	0.874709
chr1	12425000	12430000	chr1	12675000	12680000	23	7.86889e-08	1.93773	3.59553e-07	2.25789e-17	2.45546e-17	8.3848e-14
chr1	12425000	12430000	chr1	12685000	12690000	6	7.61437e-08	1.65703	3.07467e-07	0.0054829	0.00710876	0.485277
chr1	12425000	12430000	chr1	12695000	12700000	6	7.34708e-08	1.47077	2.72906e-07	0.00322988	0.00405712	0.334317
chr1	12430000	12435000	chr1	12465000	12470000	8	4.48618e-07	3.69253	6.85161e-07	0.0213515	0.0348941	0.874709
chr1	12430000	12435000	chr1	12505000	12510000	6	2.39693e-07	2.04672	3.79775e-07	0.0131867	0.0183092	0.866374
chr1	12430000	12435000	chr1	12535000	12540000	11	1.79302e-07	1.83374	3.40256e-07	3.15626e-06	3.71675e-06	0.0013485
chr1	12430000	12435000	chr1	12675000	12680000	18	8.00965e-08	1.67653	3.11086e-07	3.1986e-13	3.50654e-13	6.44946e-10
chr1	12435000	12440000	chr1	12675000	12680000	6	8.17211e-08	2.04919	3.80234e-07	0.0132498	0.018405	0.869193
chr1	12440000	12445000	chr1	12675000	12680000	10	8.36324e-08	2.14493	3.97998e-07	6.65015e-05	8.22374e-05	0.0177165
chr1	12445000	12450000	chr1	12675000	12680000	13	8.5799e-08	2.15391	3.99665e-07	4.00164e-07	4.71931e-07	0.000227046
chr1	12450000	12455000	chr1	12675000	12680000	18	8.81636e-08	2.35812	4.37557e-07	7.51148e-11	8.56747e-11	1.01493e-07
chr1	12455000	12460000	chr1	12675000	12680000	17	9.06693e-08	2.24119	4.15861e-07	2.71478e-10	3.09767e-10	3.27619e-07
chr1	12460000	12465000	chr1	12535000	12540000	11	2.39693e-07	4.2688	7.92089e-07	0.00300808	0.00457797	0.363297
chr1	12460000	12465000	chr1	12610000	12615000	6	1.32606e-07	2.51052	4.65836e-07	0.0282453	0.0427277	0.874709
chr1	12460000	12465000	chr1	12655000	12660000	7	1.03347e-07	2.17545	4.03662e-07	0.00519553	0.00704204	0.482358
chr1	12460000	12465000	chr1	12675000	12680000	39	9.3259e-08	2.65996	4.93564e-07	1.27438e-31	1.36499e-31	1.8152e-27
chr1	12465000	12470000	chr1	12490000	12495000	26	6.14561e-07	17.5702	3.26021e-06	0.0134258	0.0352688	0.874709
chr1	12465000	12470000	chr1	12495000	12500000	34	5.14544e-07	10.0224	1.85969e-06	1.62244e-09	2.26381e-09	1.98352e-06
chr1	12465000	12470000	chr1	12500000	12505000	13	4.48618e-07	7.63219	1.41618e-06	0.0232028	0.0476945	0.874709
chr1	12465000	12470000	chr1	12505000	12510000	48	4.02988e-07	6.86888	1.27454e-06	1.24004e-24	1.44145e-24	1.07621e-20
chr1	12465000	12470000	chr1	12510000	12515000	19	3.66035e-07	8.23207	1.52749e-06	0.000542541	0.000903815	0.11441
chr1	12465000	12470000	chr1	12520000	12525000	14	3.08694e-07	5.20613	9.66014e-07	0.000675782	0.00101927	0.124989
chr1	12465000	12470000	chr1	12525000	12530000	14	2.86836e-07	4.847	8.99376e-07	0.000355781	0.000519072	0.0750976
chr1	12465000	12470000	chr1	12530000	12535000	15	2.6854e-07	4.64184	8.61309e-07	7.3778e-05	0.000103011	0.0212501
chr1	12465000	12470000	chr1	12535000	12540000	32	2.53071e-07	4.28526	7.95145e-07	8.75015e-18	1.00495e-17	3.60273e-14
chr1	12465000	12470000	chr1	12540000	12545000	19	2.39693e-07	5.72955	1.06314e-06	6.77442e-06	9.42749e-06	0.00297216
chr1	12465000	12470000	chr1	12545000	12550000	11	2.27673e-07	4.31381	8.00441e-07	0.00322736	0.00493753	0.382594
chr1	12465000	12470000	chr1	12550000	12555000	10	2.16412e-07	3.60708	6.69305e-07	0.00278778	0.00407868	0.335553
chr1	12465000	12470000	chr1	12560000	12565000	7	1.96107e-07	3.14527	5.83616e-07	0.0260138	0.0413716	0.874709
chr1	12465000	12470000	chr1	12570000	12575000	13	1.79302e-07	2.4882	4.61694e-07	1.86905e-06	2.26636e-06	0.000882317
chr1	12465000	12470000	chr1	12575000	12580000	9	1.72223e-07	3.07949	5.71409e-07	0.00315602	0.00449092	0.358658
chr1	12465000	12470000	chr1	12585000	12590000	10	1.60164e-07	2.88492	5.35306e-07	0.00061471	0.000825473	0.106944
chr1	12465000	12470000	chr1	12605000	12610000	12	1.41183e-07	2.42615	4.50179e-07	7.67364e-06	9.40115e-06	0.00296518
chr1	12465000	12470000	chr1	12610000	12615000	13	1.36856e-07	2.47494	4.59233e-07	1.76686e-06	2.14005e-06	0.000839807
chr1	12465000	12470000	chr1	12615000	12620000	9	1.32606e-07	2.20982	4.10038e-07	0.000379952	0.000484514	0.0712949
chr1	12465000	12470000	chr1	12620000	12625000	8	1.28473e-07	2.49112	4.62235e-07	0.00304616	0.00415908	0.340084
chr1	12465000	12470000	chr1	12625000	12630000	9	1.24492e-07	2.56712	4.76337e-07	0.00102415	0.00136471	0.154731
chr1	12465000	12470000	chr1	12630000	12635000	13	1.20702e-07	2.83934	5.26848e-07	7.31861e-06	9.14359e-06	0.00289769
chr1	12465000	12470000	chr1	12635000	12640000	6	1.1714e-07	2.18868	4.06116e-07	0.0171091	0.0243748	0.874709
chr1	12465000	12470000	chr1	12645000	12650000	16	1.10849e-07	2.63772	4.89438e-07	1.87714e-08	2.2179e-08	1.53104e-05
chr1	12465000	12470000	chr1	12650000	12655000	11	1.08169e-07	2.62464	4.8701e-07	7.39156e-05	9.40861e-05	0.0197478
chr1	12465000	12470000	chr1	12655000	12660000	21	1.05709e-07	2.13984	3.97054e-07	1.99672e-14	2.21076e-14	5.05835e-11
chr1	12465000	12470000	chr1	12660000	12665000	15	1.03347e-07	2.13283	3.95753e-07	7.79044e-09	8.97658e-09	6.83678e-06
chr1	12465000	12470000	chr1	12665000	12670000	17	1.00962e-07	2.56996	4.76864e-07	2.00236e-09	2.33258e-09	2.03972e-06
chr1	12465000	12470000	chr1	12670000	12675000	17	9.84623e-08	2.53008	4.69464e-07	1.59735e-09	1.85607e-09	1.65927e-06
chr1	12465000	12470000	chr1	12675000	12680000	67	9.58757e-08	2.64247	4.90319e-07	3.67233e-68	3.82071e-68	3.45239e-63
chr1	12465000	12470000	chr1	12680000	12685000	12	9.3259e-08	2.13172	3.95547e-07	2.18085e-06	2.60183e-06	0.000992953
chr1	12465000	12470000	chr1	12685000	12690000	12	9.06693e-08	2.16823	4.02323e-07	2.57799e-06	3.08567e-06	0.00114921
chr1	12465000	12470000	chr1	12695000	12700000	6	8.5799e-08	1.86903	3.46804e-07	0.0091338	0.0122872	0.682219
chr1	12465000	12470000	chr1	12700000	12705000	5	8.36324e-08	1.74697	3.24155e-07	0.0236343	0.0326959	0.874709
chr1	12465000	12470000	chr1	12710000	12715000	12	8.00965e-08	1.89815	3.52208e-07	6.84332e-07	7.99743e-07	0.000359755
chr1	12470000	12475000	chr1	12675000	12680000	13	9.84623e-08	2.52203	4.6797e-07	2.15357e-06	2.61881e-06	0.000998994
chr1	12475000	12480000	chr1	12605000	12610000	14	1.50127e-07	2.39997	4.45323e-07	2.18868e-07	2.59994e-07	0.000134285
chr1	12475000	12480000	chr1	12675000	12680000	22	1.00962e-07	2.64091	4.9003e-07	1.2047e-13	1.36003e-13	2.70474e-10
chr1	12480000	12485000	chr1	12535000	12540000	11	3.08694e-07	5.84735	1.08499e-06	0.0197661	0.0366323	0.874709
chr1	12480000	12485000	chr1	12660000	12665000	6	1.10849e-07	2.35416	4.36822e-07	0.0224535	0.0329812	0.874709
chr1	12480000	12485000	chr1	12675000	12680000	22	1.03347e-07	2.96743	5.50616e-07	1.1294e-12	1.29555e-12	2.16274e-09
chr1	12485000	12490000	chr1	12655000	12660000	6	1.1714e-07	2.19679	4.07621e-07	0.0173518	0.0247572	0.874709
chr1	12485000	12490000	chr1	12660000	12665000	7	1.13843e-07	2.1865	4.05711e-07	0.00532386	0.00722845	0.490852
chr1	12485000	12490000	chr1	12675000	12680000	18	1.05709e-07	2.77532	5.1497e-07	9.28948e-10	1.08631e-09	1.02331e-06
chr1	12490000	12495000	chr1	12535000	12540000	17	3.66035e-07	7.69336	1.42753e-06	0.00148496	0.00253056	0.2401
chr1	12490000	12495000	chr1	12655000	12660000	9	1.20702e-07	2.547	4.72605e-07	0.000973535	0.001294	0.148819
chr1	12490000	12495000	chr1	12675000	12680000	31	1.08169e-07	3.19771	5.93346e-07	2.21933e-20	2.46481e-20	1.20976e-16
chr1	12495000	12500000	chr1	12535000	12540000	28	4.02988e-07	6.39533	1.18667e-06	2.00701e-10	2.56824e-10	2.76185e-07
chr1	12495000	12500000	chr1	12540000	12545000	19	3.66035e-07	8.82874	1.6382e-06	0.00112903	0.00197148	0.201876
chr1	12495000	12500000	chr1	12570000	12575000	10	2.39693e-07	2.78904	5.17515e-07	0.000482521	0.000640887	0.0883402
chr1	12495000	12500000	chr1	12575000	12580000	10	2.27673e-07	3.5414	6.57118e-07	0.00247728	0.00359543	0.307676
chr1	12495000	12500000	chr1	12605000	12610000	6	1.72223e-07	2.60248	4.82899e-07	0.0319706	0.0492199	0.874709
chr1	12495000	12500000	chr1	12610000	12615000	15	1.65882e-07	2.65722	4.93056e-07	1.24709e-07	1.49212e-07	8.28337e-05
chr1	12495000	12500000	chr1	12615000	12620000	8	1.60164e-07	2.3299	4.32321e-07	0.00209564	0.00279764	0.257832
chr1	12495000	12500000	chr1	12630000	12635000	8	1.45577e-07	3.07782	5.71099e-07	0.00919906	0.0136746	0.726558
chr1	12495000	12500000	chr1	12635000	12640000	6	1.41183e-07	2.297	4.26216e-07	0.0205144	0.0298146	0.874709
chr1	12495000	12500000	chr1	12645000	12650000	13	1.32606e-07	2.8091	5.21237e-07	6.56307e-06	8.17832e-06	0.00263515
chr1	12495000	12500000	chr1	12650000	12655000	10	1.28473e-07	2.78473	5.16715e-07	0.000477169	0.000633468	0.087543
chr1	12495000	12500000	chr1	12655000	12660000	21	1.24492e-07	2.21684	4.11342e-07	3.88421e-14	4.31715e-14	9.3579e-11
chr1	12495000	12500000	chr1	12660000	12665000	8	1.20702e-07	2.20417	4.08991e-07	0.00152469	0.00200053	0.203997
chr1	12495000	12500000	chr1	12665000	12670000	8	1.1714e-07	2.70963	5.0278e-07	0.0047971	0.00675648	0.469422
chr1	12495000	12500000	chr1	12670000	12675000	12	1.13843e-07	2.66899	4.9524e-07	1.89103e-05	2.36905e-05	0.00641462
chr1	12495000	12500000	chr1	12675000	12680000	47	1.10849e-07	2.81376	5.22103e-07	3.03229e-40	3.22085e-40	7.77424e-36
chr1	12500000	12505000	chr1	12535000	12540000	16	4.48618e-07	6.49625	1.2054e-06	0.000725597	0.00115311	0.136789
chr1	12500000	12505000	chr1	12655000	12660000	7	1.28473e-07	2.13254	3.95699e-07	0.00471734	0.00635126	0.451671
chr1	12500000	12505000	chr1	12675000	12680000	20	1.13843e-07	2.72132	5.04949e-07	1.34151e-11	1.53972e-11	2.11541e-08
chr1	12505000	12510000	chr1	12535000	12540000	33	5.14544e-07	7.71493	1.43153e-06	9.83311e-12	1.26891e-11	1.77588e-08
chr1	12505000	12510000	chr1	12595000	12600000	9	2.05861e-07	3.09665	5.74593e-07	0.00326141	0.00465136	0.367319
chr1	12505000	12510000	chr1	12605000	12610000	12	1.87236e-07	2.5967	4.81825e-07	1.46212e-05	1.81951e-05	0.00515188
chr1	12505000	12510000	chr1	12610000	12615000	13	1.79302e-07	2.65135	4.91967e-07	3.62513e-06	4.4568e-06	0.001572
chr1	12505000	12510000	chr1	12615000	12620000	10	1.72223e-07	2.30718	4.28105e-07	0.000117235	0.000147554	0.0283696
chr1	12505000	12510000	chr1	12625000	12630000	8	1.60164e-07	2.74975	5.10225e-07	0.00518348	0.00734299	0.495533
chr1	12505000	12510000	chr1	12630000	12635000	7	1.54951e-07	3.08735	5.72868e-07	0.0242021	0.038106	0.874709
chr1	12505000	12510000	chr1	12645000	12650000	7	1.41183e-07	2.8033	5.20161e-07	0.0163605	0.0245451	0.874709
chr1	12505000	12510000	chr1	12650000	12655000	8	1.36856e-07	2.77708	5.15296e-07	0.00545902	0.00776394	0.513639
chr1	12505000	12510000	chr1	12655000	12660000	10	1.32606e-07	2.19218	4.06765e-07	7.88747e-05	9.80379e-05	0.0204153
chr1	12505000	12510000	chr1	12660000	12665000	6	1.28473e-07	2.17902	4.04324e-07	0.0168228	0.0239246	0.874709
chr1	12505000	12510000	chr1	12665000	12670000	7	1.24492e-07	2.69591	5.00234e-07	0.0138575	0.0204218	0.874709
chr1	12505000	12510000	chr1	12675000	12680000	43	1.1714e-07	2.80014	5.19576e-07	1.70393e-35	1.81955e-35	3.17434e-31
chr1	12510000	12515000	chr1	12535000	12540000	22	6.14561e-07	13.3152	2.47067e-06	0.00798277	0.0178748	0.854284
chr1	12510000	12515000	chr1	12660000	12665000	6	1.32606e-07	2.60759	4.83847e-07	0.0321842	0.0495974	0.874709
chr1	12510000	12515000	chr1	12675000	12680000	20	1.20702e-07	3.32778	6.1748e-07	4.09e-10	4.85261e-10	4.92534e-07
chr1	12515000	12520000	chr1	12675000	12680000	12	1.24492e-07	3.05447	5.66768e-07	6.49168e-05	8.43324e-05	0.0180685
chr1	12520000	12525000	chr1	12675000	12680000	12	1.28473e-07	2.99891	5.56457e-07	5.50565e-05	7.11452e-05	0.01577
chr1	12525000	12530000	chr1	12675000	12680000	13	1.32606e-07	3.07071	5.69781e-07	1.60781e-05	2.04952e-05	0.00569558
chr1	12530000	12535000	chr1	12675000	12680000	15	1.36856e-07	3.18851	5.91638e-07	1.12864e-06	1.4047e-06	0.000584839
chr1	12535000	12540000	chr1	12590000	12595000	10	3.08694e-07	3.51614	6.5243e-07	0.00236513	0.00342212	0.29727
chr1	12535000	12540000	chr1	12605000	12610000	22	2.53071e-07	3.22844	5.99048e-07	5.55867e-12	6.45935e-12	9.46091e-09
chr1	12535000	12540000	chr1	12610000	12615000	17	2.39693e-07	3.26913	6.06597e-07	5.9498e-08	7.25225e-08	4.41578e-05
chr1	12535000	12540000	chr1	12615000	12620000	12	2.27673e-07	2.75562	5.11315e-07	2.54416e-05	3.2131e-05	0.0082206
chr1	12535000	12540000	chr1	12630000	12635000	8	1.96107e-07	3.76945	6.99433e-07	0.0233158	0.0385757	0.874709
chr1	12535000	12540000	chr1	12645000	12650000	10	1.72223e-07	3.31486	6.15083e-07	0.00160422	0.00226554	0.22254
chr1	12535000	12540000	chr1	12650000	12655000	15	1.65882e-07	3.26333	6.05522e-07	1.4831e-06	1.85634e-06	0.000744909
chr1	12535000	12540000	chr1	12655000	12660000	15	1.60164e-07	2.47763	4.59732e-07	5.22421e-08	6.16973e-08	3.81913e-05
chr1	12535000	12540000	chr1	12660000	12665000	12	1.54951e-07	2.45406	4.55358e-07	8.56041e-06	1.05143e-05	0.0032528
chr1	12535000	12540000	chr1	12665000	12670000	10	1.50127e-07	3.11162	5.7737e-07	0.00104409	0.00143947	0.160677
chr1	12535000	12540000	chr1	12670000	12675000	8	1.45577e-07	3.04212	5.64475e-07	0.0086839	0.0128403	0.699978
chr1	12535000	12540000	chr1	12675000	12680000	44	1.41183e-07	3.21611	5.96759e-07	3.17055e-34	3.41415e-34	5.5445e-30
chr1	12535000	12540000	chr1	12680000	12685000	6	1.36856e-07	2.44278	4.53266e-07	0.02565	0.0383075	0.874709
chr1	12540000	12545000	chr1	12605000	12610000	11	2.6854e-07	4.87979	9.0546e-07	0.00711194	0.0116433	0.660571
chr1	12540000	12545000	chr1	12610000	12615000	11	2.53071e-07	4.85904	9.0161e-07	0.00692856	0.0113143	0.649369
chr1	12540000	12545000	chr1	12655000	12660000	9	1.65882e-07	3.34298	6.203e-07	0.00507693	0.00748187	0.5017
chr1	12540000	12545000	chr1	12660000	12665000	11	1.60164e-07	3.28897	6.1028e-07	0.000455117	0.000620868	0.0861536
chr1	12540000	12545000	chr1	12675000	12680000	40	1.45577e-07	4.26148	7.90731e-07	2.63017e-25	2.93432e-25	2.34482e-21
chr1	12545000	12550000	chr1	12675000	12680000	14	1.50127e-07	3.67423	6.81766e-07	2.37807e-05	3.13055e-05	0.00804972
chr1	12550000	12555000	chr1	12675000	12680000	13	1.54951e-07	3.38854	6.28755e-07	4.20976e-05	5.51954e-05	0.0128322
chr1	12555000	12560000	chr1	12660000	12665000	9	1.79302e-07	2.74072	5.0855e-07	0.00155146	0.00211313	0.211983
chr1	12555000	12560000	chr1	12675000	12680000	12	1.60164e-07	3.65487	6.78173e-07	0.000306787	0.000422632	0.0642439
chr1	12565000	12570000	chr1	12675000	12680000	12	1.72223e-07	3.96425	7.35579e-07	0.000596952	0.000848535	0.109217
chr1	12570000	12575000	chr1	12675000	12680000	15	1.79302e-07	3.0506	5.6605e-07	6.67458e-07	8.22156e-07	0.000367865
chr1	12585000	12590000	chr1	12675000	12680000	12	2.05861e-07	4.2828	7.94687e-07	0.00109748	0.00161246	0.174622
chr1	12595000	12600000	chr1	12675000	12680000	20	2.27673e-07	4.74054	8.79623e-07	1.17934e-07	1.51762e-07	8.41567e-05
chr1	12605000	12610000	chr1	12655000	12660000	9	3.34849e-07	3.53603	6.56121e-07	0.00693745	0.0104955	0.620337
chr1	12605000	12610000	chr1	12675000	12680000	19	2.53071e-07	4.61661	8.56627e-07	3.40462e-07	4.40852e-07	0.000213932
chr1	12610000	12615000	chr1	12655000	12660000	11	3.66035e-07	4.08752	7.58452e-07	0.00223725	0.00333432	0.291946
chr1	12610000	12615000	chr1	12660000	12665000	11	3.34849e-07	3.84048	7.12614e-07	0.00144273	0.00209082	0.210494
chr1	12610000	12615000	chr1	12670000	12675000	10	2.86836e-07	4.92899	9.14591e-07	0.0168727	0.0293255	0.874709
chr1	12610000	12615000	chr1	12675000	12680000	41	2.6854e-07	5.18838	9.6272e-07	3.45567e-23	3.94093e-23	2.54358e-19
chr1	12615000	12620000	chr1	12660000	12665000	8	3.66035e-07	3.50316	6.50022e-07	0.0169338	0.0268608	0.874709
chr1	12615000	12620000	chr1	12675000	12680000	17	2.86836e-07	4.7806	8.87056e-07	8.39351e-06	1.13566e-05	0.00347148
chr1	12625000	12630000	chr1	12660000	12665000	12	4.48618e-07	6.13225	1.13786e-06	0.0128202	0.0232388	0.874709
chr1	12645000	12650000	chr1	12675000	12680000	26	5.14544e-07	17.093	3.17166e-06	0.0105744	0.0267082	0.874709
chr1	12650000	12655000	chr1	12675000	12680000	35	6.14561e-07	22.0744	4.09597e-06	0.00272318	0.00667629	0.465801
chr1	12655000	12660000	chr1	12675000	12680000	50	7.62463e-07	17.532	3.25313e-06	1.2429e-10	1.88449e-10	2.07921e-07
chr1	12675000	12680000	chr1	12830000	12835000	9	1.28473e-07	2.46892	4.58115e-07	0.000795346	0.00104694	0.127442
chr1	12675000	12680000	chr1	12910000	12915000	6	8.36324e-08	2.05549	3.81402e-07	0.0134112	0.0186504	0.874709
chr1	14340000	14345000	chr1	14395000	14400000	4	3.08694e-07	1.27681	2.36917e-07	0.0308877	0.0408168	0.874709
chr1	14340000	14345000	chr1	14845000	14850000	4	3.3241e-08	1.31826	2.44607e-07	0.0336728	0.0449393	0.874709
chr1	14440000	14445000	chr1	14840000	14845000	6	4.54259e-08	1.18191	2.19308e-07	0.00116113	0.00139046	0.156831
chr1	14670000	14675000	chr1	14845000	14850000	6	1.13843e-07	1.93176	3.58445e-07	0.0104577	0.0142251	0.744316
chr1	14695000	14700000	chr1	14815000	14820000	5	1.60164e-07	1.9684	3.65244e-07	0.0343972	0.0498473	0.874709
chr1	14695000	14700000	chr1	14820000	14825000	6	1.54951e-07	2.04653	3.79741e-07	0.013182	0.0183022	0.866202
chr1	14695000	14700000	chr1	14840000	14845000	11	1.36856e-07	1.9186	3.56002e-07	4.76897e-06	5.66163e-06	0.00192883
chr1	14695000	14700000	chr1	14845000	14850000	15	1.32606e-07	2.90537	5.391e-07	3.713e-07	4.52438e-07	0.000218862
chr1	14695000	14700000	chr1	14850000	14855000	7	1.28473e-07	1.91522	3.55375e-07	0.00276269	0.00359735	0.307803
chr1	14695000	14700000	chr1	15070000	15075000	4	4.96392e-08	1.30926	2.42937e-07	0.0330585	0.0440246	0.874709
chr1	14695000	14700000	chr1	15190000	15195000	4	3.41879e-08	1.22507	2.27315e-07	0.0275669	0.0359843	0.874709
chr1	14715000	14720000	chr1	14840000	14845000	7	1.54951e-07	2.07829	3.85634e-07	0.00415839	0.0055518	0.413132
chr1	14740000	14745000	chr1	14830000	14835000	6	2.05861e-07	2.20089	4.08382e-07	0.0174752	0.0249521	0.874709
chr1	14740000	14745000	chr1	14845000	14850000	9	1.79302e-07	3.24531	6.02177e-07	0.00428665	0.00623509	0.446689
chr1	14800000	14805000	chr1	14840000	14845000	7	4.02988e-07	2.67039	4.955e-07	0.0133002	0.019518	0.874709
chr1	14835000	14840000	chr1	15070000	15075000	5	8.36324e-08	1.73152	3.21288e-07	0.0229595	0.0316612	0.874709
chr1	14840000	14845000	chr1	15110000	15115000	5	7.34708e-08	1.41667	2.62868e-07	0.0115322	0.0149216	0.766571
chr1	14890000	14895000	chr1	15065000	15070000	4	1.13843e-07	1.36099	2.52535e-07	0.0366551	0.0494236	0.874709
chr1	15250000	15255000	chr1	15295000	15300000	9	3.66035e-07	3.49416	6.48353e-07	0.00649874	0.00977556	0.593176
chr1	15295000	15300000	chr1	15505000	15510000	6	9.58757e-08	1.62028	3.00648e-07	0.00497199	0.00640586	0.454086
chr1	15435000	15440000	chr1	15750000	15755000	4	6.11882e-08	1.28537	2.38505e-07	0.0314538	0.0416495	0.874709
chr1	15455000	15460000	chr1	15620000	15625000	5	1.20702e-07	1.6877	3.13159e-07	0.0211027	0.0288395	0.874709
chr1	15460000	15465000	chr1	15585000	15590000	5	1.54951e-07	1.95111	3.62035e-07	0.0334866	0.0483498	0.874709
chr1	15460000	15465000	chr1	15620000	15625000	8	1.24492e-07	1.8821	3.4923e-07	0.000594617	0.000747106	0.0991955
chr1	15465000	15470000	chr1	15525000	15530000	5	2.86836e-07	1.90886	3.54194e-07	0.0313097	0.0448041	0.874709
chr1	15465000	15470000	chr1	15620000	15625000	6	1.28473e-07	1.77398	3.29167e-07	0.00734392	0.00971626	0.590973
chr1	15475000	15480000	chr1	15505000	15510000	14	5.14544e-07	7.53759	1.39862e-06	0.0116765	0.0223687	0.874709
chr1	15475000	15480000	chr1	15620000	15625000	8	1.36856e-07	2.23474	4.14663e-07	0.00165103	0.00217539	0.216362
chr1	15480000	15485000	chr1	15505000	15510000	15	6.14561e-07	7.18875	1.3339e-06	0.00408569	0.00718833	0.489068
chr1	15480000	15485000	chr1	15585000	15590000	7	1.79302e-07	2.14891	3.98737e-07	0.00489593	0.00660853	0.46283
chr1	15485000	15490000	chr1	15505000	15510000	15	7.62463e-07	8.59733	1.59526e-06	0.0146278	0.0298341	0.874709
chr1	15485000	15490000	chr1	15620000	15625000	6	1.45577e-07	2.0282	3.76339e-07	0.0127203	0.017603	0.846337
chr1	15495000	15500000	chr1	15515000	15520000	13	7.62463e-07	4.72438	8.76623e-07	0.000832577	0.00123794	0.144014
chr1	15495000	15500000	chr1	15585000	15590000	9	2.05861e-07	1.91894	3.56065e-07	0.000142692	0.000175745	0.0324698
chr1	15495000	15500000	chr1	15595000	15600000	6	1.87236e-07	2.06855	3.83827e-07	0.0137501	0.0191667	0.874709
chr1	15495000	15500000	chr1	15615000	15620000	5	1.60164e-07	1.56503	2.90397e-07	0.0163587	0.0218047	0.874709
chr1	15495000	15500000	chr1	15620000	15625000	5	1.54951e-07	1.82578	3.3878e-07	0.0272356	0.0383002	0.874709
chr1	15500000	15505000	chr1	15585000	15590000	6	2.16412e-07	2.25195	4.17856e-07	0.019055	0.0274642	0.874709
chr1	15505000	15510000	chr1	15525000	15530000	11	7.62463e-07	4.03741	7.49154e-07	0.00205375	0.00304336	0.274098
chr1	15505000	15510000	chr1	15540000	15545000	7	4.48618e-07	2.93072	5.43804e-07	0.0196604	0.0301361	0.874709
chr1	15505000	15510000	chr1	15545000	15550000	8	4.02988e-07	2.30937	4.28511e-07	0.00199288	0.00265292	0.248491
chr1	15505000	15510000	chr1	15560000	15565000	10	3.08694e-07	3.72167	6.90567e-07	0.00339868	0.00504316	0.388045
chr1	15505000	15510000	chr1	15580000	15585000	7	2.39693e-07	2.83436	5.25925e-07	0.0171321	0.0258368	0.874709
chr1	15515000	15520000	chr1	15535000	15540000	13	7.62463e-07	6.07802	1.1278e-06	0.00568821	0.00974118	0.591856
chr1	15515000	15520000	chr1	15620000	15625000	5	1.79302e-07	1.83268	3.40059e-07	0.027563	0.0388166	0.874709
chr1	15545000	15550000	chr1	15585000	15590000	5	4.02988e-07	1.80913	3.35689e-07	0.0264527	0.0370702	0.874709
chr1	15585000	15590000	chr1	15620000	15625000	7	4.48618e-07	3.16112	5.86555e-07	0.0265214	0.0422954	0.874709
chr1	15635000	15640000	chr1	15735000	15740000	7	1.87236e-07	2.43366	4.51574e-07	0.00879962	0.0124252	0.68669
chr1	15645000	15650000	chr1	15745000	15750000	7	1.87236e-07	1.95354	3.62485e-07	0.0030543	0.00400034	0.331044
chr1	15655000	15660000	chr1	15735000	15740000	6	2.27673e-07	2.46321	4.57056e-07	0.0264191	0.0396085	0.874709
chr1	15655000	15660000	chr1	15750000	15755000	7	1.96107e-07	1.77263	3.28917e-07	0.00185374	0.00236243	0.229031
chr1	15655000	15660000	chr1	15850000	15855000	5	1.03347e-07	1.87413	3.47752e-07	0.029573	0.0420107	0.874709
chr1	15660000	15665000	chr1	15680000	15685000	6	7.62463e-07	2.26168	4.19661e-07	0.019365	0.027961	0.874709
chr1	15660000	15665000	chr1	15735000	15740000	7	2.39693e-07	1.89381	3.51402e-07	0.00260886	0.00338602	0.295163
chr1	15660000	15665000	chr1	15755000	15760000	5	1.96107e-07	1.77383	3.29141e-07	0.0248323	0.034545	0.874709
chr1	15665000	15670000	chr1	15735000	15740000	10	2.53071e-07	3.83429	7.11464e-07	0.0040914	0.00615675	0.442959
chr1	15665000	15670000	chr1	15750000	15755000	7	2.16412e-07	2.59976	4.82394e-07	0.0118316	0.0171625	0.833971
chr1	15665000	15670000	chr1	15940000	15945000	5	7.20688e-08	1.75836	3.26269e-07	0.0241385	0.0334723	0.874709
chr1	15680000	15685000	chr1	15735000	15740000	8	3.08694e-07	2.41045	4.47268e-07	0.0025376	0.00342579	0.297493
chr1	15680000	15685000	chr1	15745000	15750000	5	2.6854e-07	1.78574	3.3135e-07	0.025373	0.0353845	0.874709
chr1	15690000	15695000	chr1	15735000	15740000	8	3.66035e-07	3.92221	7.27778e-07	0.0274998	0.0466362	0.874709
chr1	15695000	15700000	chr1	15735000	15740000	10	4.02988e-07	3.86073	7.16371e-07	0.00426813	0.00644401	0.455682
chr1	15735000	15740000	chr1	15785000	15790000	9	3.34849e-07	3.02769	5.61797e-07	0.00285318	0.00403254	0.332868
chr1	15735000	15740000	chr1	15840000	15845000	6	1.79302e-07	2.42666	4.50274e-07	0.0250516	0.0373005	0.874709
chr1	15745000	15750000	chr1	15850000	15855000	7	1.79302e-07	2.42632	4.50212e-07	0.00867904	0.0122405	0.680883
chr1	15750000	15755000	chr1	15785000	15790000	7	4.48618e-07	2.63115	4.88218e-07	0.0124708	0.0181831	0.862814
chr1	15750000	15755000	chr1	15850000	15855000	6	1.87236e-07	2.34076	4.34336e-07	0.0219903	0.0322203	0.874709
chr1	15775000	15780000	chr1	15840000	15845000	7	2.6854e-07	3.23613	6.00475e-07	0.0289947	0.0468503	0.874709
chr1	15785000	15790000	chr1	15825000	15830000	8	4.02988e-07	3.33101	6.18079e-07	0.0134414	0.020761	0.874709
chr1	15785000	15790000	chr1	15840000	15845000	11	3.08694e-07	2.70975	5.02802e-07	9.64342e-05	0.000123818	0.0246603
chr1	15790000	15795000	chr1	15840000	15845000	7	3.34849e-07	3.12621	5.80078e-07	0.0254096	0.0402772	0.874709
chr1	15850000	15855000	chr1	15925000	15930000	7	2.39693e-07	2.67076	4.95567e-07	0.013308	0.0195307	0.874709
chr1	15850000	15855000	chr1	15930000	15935000	6	2.27673e-07	2.49481	4.62921e-07	0.027632	0.0416754	0.874709
chr1	15850000	15855000	chr1	15945000	15950000	18	1.96107e-07	4.40979	8.1825e-07	7.55137e-07	9.79165e-07	0.000428222
chr1	15850000	15855000	chr1	15990000	15995000	7	1.41183e-07	2.38576	4.42686e-07	0.00803221	0.0112549	0.647295
chr1	15850000	15855000	chr1	16005000	16010000	17	1.28473e-07	2.73976	5.08372e-07	5.01397e-09	5.9045e-09	4.70442e-06
chr1	15855000	15860000	chr1	16005000	16010000	7	1.32606e-07	2.48869	4.61785e-07	0.00973962	0.013875	0.733031
chr1	15875000	15880000	chr1	16005000	16010000	8	1.50127e-07	2.866	5.31796e-07	0.00642689	0.00925946	0.573796
chr1	15895000	15900000	chr1	15940000	15945000	9	3.66035e-07	4.31653	8.00946e-07	0.019134	0.0323532	0.874709
chr1	15910000	15915000	chr1	16005000	16010000	10	1.96107e-07	2.89361	5.36919e-07	0.000627997	0.00084416	0.108793
chr1	15915000	15920000	chr1	16005000	16010000	8	2.05861e-07	3.19962	5.937e-07	0.0111094	0.0168193	0.824044
chr1	15915000	15920000	chr1	16010000	16015000	6	1.96107e-07	2.4066	4.46552e-07	0.0243174	0.0360711	0.874709
chr1	15920000	15925000	chr1	15940000	15945000	16	7.62463e-07	9.87971	1.83321e-06	0.0201643	0.0446886	0.874709
chr1	15920000	15925000	chr1	16005000	16010000	16	2.16412e-07	3.84734	7.13887e-07	2.35002e-06	3.02396e-06	0.0011288
chr1	15925000	15930000	chr1	16005000	16010000	9	2.27673e-07	2.78273	5.16344e-07	0.00170587	0.00233591	0.227254
chr1	15925000	15930000	chr1	16010000	16015000	9	2.16412e-07	2.07001	3.84098e-07	0.00024266	0.000304278	0.0499249
chr1	15925000	15930000	chr1	16080000	16085000	5	1.28473e-07	1.72534	3.20143e-07	0.0226928	0.0312536	0.874709
chr1	15930000	15935000	chr1	16005000	16010000	8	2.39693e-07	2.77803	5.15472e-07	0.00546877	0.00777889	0.514206
chr1	15930000	15935000	chr1	16010000	16015000	7	2.27673e-07	2.04931	3.80255e-07	0.00387985	0.00515679	0.393869
chr1	15935000	15940000	chr1	16005000	16010000	11	2.53071e-07	4.27053	7.92411e-07	0.00301631	0.00459142	0.364003
chr1	15940000	15945000	chr1	15990000	15995000	8	3.34849e-07	3.61324	6.70447e-07	0.0194286	0.031355	0.874709
chr1	15940000	15945000	chr1	16005000	16010000	16	2.6854e-07	4.08831	7.58599e-07	4.88141e-06	6.39387e-06	0.00213676
chr1	15940000	15945000	chr1	16010000	16015000	8	2.53071e-07	2.90759	5.39513e-07	0.00691826	0.0100283	0.602673
chr1	15940000	15945000	chr1	16175000	16180000	7	8.36324e-08	1.62374	3.0129e-07	0.00116413	0.00145115	0.161714
chr1	15945000	15950000	chr1	16005000	16010000	22	2.86836e-07	7.0867	1.31496e-06	3.8131e-06	5.46943e-06	0.00187213
chr1	15950000	15955000	chr1	16005000	16010000	18	3.08694e-07	6.54315	1.2141e-06	0.000108684	0.000163748	0.0307389
chr1	15950000	15955000	chr1	16010000	16015000	9	2.86836e-07	4.41704	8.19595e-07	0.0212873	0.0365367	0.874709
chr1	15955000	15960000	chr1	16005000	16010000	11	3.34849e-07	5.20135	9.65127e-07	0.0104041	0.0177286	0.850188
chr1	15960000	15965000	chr1	16005000	16010000	13	3.66035e-07	5.87122	1.08942e-06	0.00446012	0.00746753	0.501082
chr1	15965000	15970000	chr1	16005000	16010000	18	4.02988e-07	6.80712	1.26308e-06	0.000170098	0.000261438	0.0444115
chr1	15970000	15975000	chr1	16005000	16010000	15	4.48618e-07	7.24436	1.34421e-06	0.00433825	0.00767507	0.509796
chr1	15975000	15980000	chr1	16030000	16035000	6	3.08694e-07	2.57048	4.76961e-07	0.0306484	0.0468958	0.874709
chr1	15980000	15985000	chr1	16005000	16010000	25	6.14561e-07	12.5127	2.32177e-06	0.000644054	0.00120866	0.141537
chr1	16005000	16010000	chr1	16030000	16035000	23	6.14561e-07	6.4119	1.18975e-06	2.30961e-07	3.13592e-07	0.000158757
chr1	16005000	16010000	chr1	16035000	16040000	19	5.14544e-07	9.49459	1.76175e-06	0.00230941	0.00425927	0.345957
chr1	16005000	16010000	chr1	16040000	16045000	15	4.48618e-07	8.04628	1.49301e-06	0.00939658	0.0180538	0.859374
chr1	16005000	16010000	chr1	16115000	16120000	7	1.72223e-07	2.98707	5.5426e-07	0.0212334	0.0328609	0.874709
chr1	16005000	16010000	chr1	16215000	16220000	6	9.58757e-08	1.77237	3.28869e-07	0.00731585	0.00967641	0.589384
chr1	16010000	16015000	chr1	16030000	16035000	13	7.62463e-07	5.03392	9.3406e-07	0.0013941	0.00213812	0.21379
chr1	16120000	16125000	chr1	16290000	16295000	8	1.1714e-07	2.20263	4.08704e-07	0.00151851	0.001992	0.203371
chr1	16125000	16130000	chr1	16220000	16225000	8	1.96107e-07	2.55891	4.74815e-07	0.00352859	0.00486409	0.378669
chr1	16125000	16130000	chr1	16290000	16295000	6	1.20702e-07	2.25312	4.18074e-07	0.0190922	0.0275237	0.874709
chr1	16130000	16135000	chr1	16175000	16180000	8	3.66035e-07	3.87832	7.19635e-07	0.0262601	0.044217	0.874709
chr1	16130000	16135000	chr1	16290000	16295000	6	1.24492e-07	1.92029	3.56316e-07	0.010207	0.0138558	0.732476
chr1	16155000	16160000	chr1	16290000	16295000	10	1.45577e-07	2.70433	5.01797e-07	0.000385796	0.000507509	0.0738103
chr1	16160000	16165000	chr1	16210000	16215000	8	3.34849e-07	2.29791	4.26385e-07	0.00193721	0.00257473	0.2431
chr1	16160000	16165000	chr1	16280000	16285000	7	1.60164e-07	2.33917	4.34041e-07	0.00733019	0.0101952	0.608878
chr1	16170000	16175000	chr1	16190000	16195000	12	7.62463e-07	6.1575	1.14254e-06	0.0131325	0.0238786	0.874709
chr1	16170000	16175000	chr1	16215000	16220000	7	3.66035e-07	2.37623	4.40917e-07	0.00788506	0.0110319	0.639639
chr1	16170000	16175000	chr1	16290000	16295000	6	1.60164e-07	1.88771	3.50271e-07	0.00951605	0.0128437	0.700057
chr1	16175000	16180000	chr1	16205000	16210000	10	5.14544e-07	5.27575	9.78932e-07	0.0235423	0.0429648	0.874709
chr1	16175000	16180000	chr1	16210000	16215000	9	4.48618e-07	2.92521	5.42782e-07	0.00231871	0.00323377	0.285777
chr1	16175000	16180000	chr1	16215000	16220000	8	4.02988e-07	2.83135	5.25366e-07	0.00603654	0.00865323	0.549793
chr1	16180000	16185000	chr1	16290000	16295000	6	1.72223e-07	2.54833	4.72852e-07	0.0297494	0.045328	0.874709
chr1	16400000	16405000	chr1	16425000	16430000	7	6.14561e-07	2.26975	4.2116e-07	0.00636323	0.00875344	0.553853
chr1	16400000	16405000	chr1	16470000	16475000	11	2.53071e-07	2.28467	4.23929e-07	2.25781e-05	2.77773e-05	0.00731819
chr1	16400000	16405000	chr1	16510000	16515000	9	1.72223e-07	2.00214	3.71503e-07	0.00019238	0.000239287	0.0414457
chr1	16400000	16405000	chr1	16515000	16520000	8	1.65882e-07	1.39806	2.59415e-07	8.94383e-05	0.000105553	0.0216932
chr1	16400000	16405000	chr1	16530000	16535000	10	1.50127e-07	1.54851	2.87331e-07	4.64367e-06	5.39302e-06	0.00184965
chr1	16400000	16405000	chr1	16560000	16565000	7	1.24492e-07	1.44312	2.67776e-07	0.000610872	0.000741666	0.098662
chr1	16405000	16410000	chr1	16505000	16510000	7	1.87236e-07	2.08659	3.87173e-07	0.00424066	0.00566891	0.41902
chr1	16420000	16425000	chr1	16505000	16510000	9	2.16412e-07	2.42083	4.49192e-07	0.000699132	0.000914828	0.115431
chr1	16425000	16430000	chr1	16470000	16475000	7	3.66035e-07	2.18856	4.06094e-07	0.00534805	0.00726364	0.49218
chr1	16435000	16440000	chr1	16560000	16565000	5	1.54951e-07	1.57315	2.91903e-07	0.0166517	0.0222317	0.874709
chr1	16470000	16475000	chr1	16495000	16500000	15	6.14561e-07	8.08723	1.50061e-06	0.00973324	0.0187821	0.874709
chr1	16470000	16475000	chr1	16500000	16505000	10	5.14544e-07	2.78882	5.17475e-07	0.000482253	0.000640515	0.0883028
chr1	16470000	16475000	chr1	16505000	16510000	22	4.48618e-07	3.79314	7.0383e-07	1.09612e-10	1.31054e-10	1.49607e-07
chr1	16470000	16475000	chr1	16515000	16520000	9	3.66035e-07	2.41457	4.48031e-07	0.000687321	0.000898679	0.113904
chr1	16470000	16475000	chr1	16530000	16535000	9	2.86836e-07	2.51375	4.66434e-07	0.000894173	0.0011836	0.139472
chr1	16470000	16475000	chr1	16550000	16555000	6	2.27673e-07	2.61087	4.84455e-07	0.0323216	0.0498406	0.874709
chr1	16470000	16475000	chr1	16835000	16840000	5	5.13895e-08	1.49526	2.77451e-07	0.0139644	0.0183539	0.867777
chr1	16480000	16485000	chr1	16505000	16510000	17	6.14561e-07	6.87447	1.27558e-06	0.000497107	0.000790411	0.103443
chr1	16480000	16485000	chr1	16515000	16520000	10	4.48618e-07	3.72146	6.90529e-07	0.00339752	0.0050413	0.387957
chr1	16505000	16510000	chr1	16530000	16535000	8	6.14561e-07	3.7083	6.88087e-07	0.0217462	0.0356286	0.874709
chr1	16530000	16535000	chr1	16560000	16565000	8	5.14544e-07	2.86548	5.317e-07	0.00642094	0.00925019	0.573403
chr1	16690000	16695000	chr1	16760000	16765000	7	2.53071e-07	2.69148	4.99413e-07	0.0137599	0.020263	0.874709
chr1	16690000	16695000	chr1	17220000	17225000	4	3.10606e-08	1.2133	2.25132e-07	0.0268371	0.0349345	0.874709
chr1	16835000	16840000	chr1	16970000	16975000	6	1.45577e-07	2.13024	3.95272e-07	0.01542	0.0217357	0.874709
chr1	16835000	16840000	chr1	17220000	17225000	7	4.79093e-08	1.39112	2.58127e-07	0.000497697	0.000599745	0.0839132
chr1	16835000	16840000	chr1	17230000	17235000	12	4.62332e-08	1.49888	2.78123e-07	5.99677e-08	6.77037e-08	4.15156e-05
chr1	16840000	16845000	chr1	16925000	16930000	9	2.16412e-07	3.81321	7.07553e-07	0.0103704	0.0163055	0.808913
chr1	16840000	16845000	chr1	16935000	16940000	8	1.96107e-07	3.92326	7.27974e-07	0.02753	0.0466954	0.874709
chr1	16840000	16845000	chr1	16940000	16945000	10	1.87236e-07	3.08162	5.71804e-07	0.000976551	0.00134163	0.152819
chr1	16840000	16845000	chr1	16945000	16950000	6	1.79302e-07	2.08975	3.8776e-07	0.0143109	0.0200249	0.874709
chr1	16840000	16845000	chr1	16960000	16965000	9	1.60164e-07	2.96469	5.50108e-07	0.00251479	0.00352523	0.303215
chr1	16840000	16845000	chr1	16980000	16985000	5	1.41183e-07	1.69933	3.15316e-07	0.0215872	0.0295721	0.874709
chr1	16840000	16845000	chr1	17035000	17040000	7	1.03347e-07	1.87808	3.48484e-07	0.00249992	0.00323691	0.285949
chr1	16840000	16845000	chr1	17200000	17205000	5	5.22617e-08	1.43565	2.66389e-07	0.0120939	0.0157074	0.790668
chr1	16840000	16845000	chr1	17205000	17210000	10	5.13895e-08	1.38138	2.5632e-07	1.75163e-06	1.99991e-06	0.000793576
chr1	16840000	16845000	chr1	17210000	17215000	10	5.05139e-08	1.46699	2.72204e-07	2.93355e-06	3.37863e-06	0.00124253
chr1	16840000	16845000	chr1	17215000	17220000	9	4.96392e-08	1.447	2.68495e-07	1.8031e-05	2.10298e-05	0.00581434
chr1	16840000	16845000	chr1	17220000	17225000	30	4.87696e-08	1.32953	2.46699e-07	5.12685e-30	5.35624e-30	6.20907e-26
chr1	16840000	16845000	chr1	17225000	17230000	8	4.79093e-08	1.45461	2.69907e-07	0.00011607	0.000137968	0.0269112
chr1	16840000	16845000	chr1	17230000	17235000	15	4.70624e-08	1.43676	2.66595e-07	4.17125e-11	4.58021e-11	5.75429e-08
chr1	16840000	16845000	chr1	17235000	17240000	5	4.62332e-08	1.4385	2.66917e-07	0.0121795	0.0158276	0.794363
chr1	16840000	16845000	chr1	17240000	17245000	6	4.54259e-08	1.34014	2.48667e-07	0.00210646	0.00258889	0.244071
chr1	16890000	16895000	chr1	17220000	17225000	5	5.78242e-08	1.72054	3.19251e-07	0.0224863	0.0309385	0.874709
chr1	16890000	16895000	chr1	17230000	17235000	7	5.58266e-08	1.87023	3.47028e-07	0.00244685	0.00316443	0.281491
chr1	16890000	16895000	chr1	17240000	17245000	7	5.40035e-08	1.72671	3.20397e-07	0.00161513	0.00204428	0.207187
chr1	16925000	16930000	chr1	17230000	17235000	7	6.36805e-08	1.88526	3.49815e-07	0.0025492	0.00330431	0.290024
chr1	16930000	16935000	chr1	17230000	17235000	8	6.50027e-08	1.79371	3.3283e-07	0.000442084	0.00054902	0.0783485
chr1	16935000	16940000	chr1	17230000	17235000	10	6.63735e-08	2.02124	3.75047e-07	4.15527e-05	5.07073e-05	0.0119505
chr1	16935000	16940000	chr1	17240000	17245000	6	6.36805e-08	1.83591	3.4066e-07	0.00848114	0.011343	0.65035
chr1	16940000	16945000	chr1	17240000	17245000	5	6.50027e-08	1.67225	3.10292e-07	0.0204681	0.0278838	0.874709
chr1	16945000	16950000	chr1	16970000	16975000	9	6.14561e-07	4.22831	7.84577e-07	0.0173543	0.0289649	0.874709
chr1	16945000	16950000	chr1	17230000	17235000	7	6.92087e-08	1.53156	2.84186e-07	0.000847938	0.0010428	0.127103
chr1	16945000	16950000	chr1	17240000	17245000	8	6.63735e-08	1.39883	2.59558e-07	8.97625e-05	0.000105946	0.0217549
chr1	16950000	16955000	chr1	17220000	17225000	5	7.34708e-08	1.57568	2.92373e-07	0.0167438	0.022366	0.874709
chr1	16960000	16965000	chr1	17220000	17225000	5	7.61437e-08	1.77717	3.2976e-07	0.0249833	0.0347791	0.874709
chr1	16960000	16965000	chr1	17230000	17235000	8	7.34708e-08	1.97619	3.66688e-07	0.000799568	0.00101727	0.124818
chr1	16960000	16965000	chr1	17240000	17245000	8	7.06431e-08	1.79118	3.3236e-07	0.000438225	0.000544045	0.0778156
chr1	16970000	16975000	chr1	17080000	17085000	6	1.72223e-07	1.95185	3.62173e-07	0.0109062	0.0148881	0.765387
chr1	16970000	16975000	chr1	17085000	17090000	9	1.65882e-07	2.03879	3.78304e-07	0.000218348	0.000272774	0.0459309
chr1	17000000	17005000	chr1	17230000	17235000	5	8.5799e-08	1.63507	3.03392e-07	0.0189843	0.0256666	0.874709
chr1	17010000	17015000	chr1	17230000	17235000	6	9.06693e-08	1.64784	3.05762e-07	0.0053519	0.00692797	0.477151
chr1	17050000	17055000	chr1	17220000	17225000	7	1.1714e-07	1.99169	3.69565e-07	0.00336623	0.00443469	0.355561
chr1	17240000	17245000	chr1	17765000	17770000	4	3.14973e-08	1.27643	2.36845e-07	0.0308622	0.0407792	0.874709
chr1	17285000	17290000	chr1	17305000	17310000	13	7.62463e-07	6.32552	1.17372e-06	0.00746157	0.0131347	0.709434
chr1	17305000	17310000	chr1	17325000	17330000	13	7.62463e-07	5.30458	9.84282e-07	0.00210104	0.00331292	0.290629
chr1	17305000	17310000	chr1	17335000	17340000	14	5.14544e-07	5.61939	1.0427e-06	0.00130248	0.00204335	0.207129
chr1	17305000	17310000	chr1	17340000	17345000	13	4.48618e-07	6.29549	1.16815e-06	0.00722783	0.0126805	0.695031
chr1	17305000	17310000	chr1	17345000	17350000	9	4.02988e-07	3.99353	7.41013e-07	0.0131245	0.0211715	0.874709
chr1	17305000	17310000	chr1	17370000	17375000	8	2.6854e-07	2.80196	5.19913e-07	0.00571874	0.00816273	0.530204
chr1	17305000	17310000	chr1	17765000	17770000	5	3.78822e-08	1.32477	2.45815e-07	0.00904024	0.0114872	0.655078
chr1	17570000	17575000	chr1	17765000	17770000	6	1.03347e-07	1.80621	3.35148e-07	0.00792222	0.0105405	0.621996
chr1	17620000	17625000	chr1	17660000	17665000	8	4.02988e-07	3.20298	5.94322e-07	0.0111654	0.0169126	0.826772
chr1	17765000	17770000	chr1	17810000	17815000	12	3.66035e-07	4.82857	8.95957e-07	0.00268203	0.00417865	0.341188
chr1	17810000	17815000	chr1	17895000	17900000	6	2.16412e-07	2.39392	4.442e-07	0.0238595	0.035308	0.874709
chr1	17855000	17860000	chr1	17890000	17895000	8	4.48618e-07	3.75857	6.97415e-07	0.0230322	0.03804	0.874709
chr1	17855000	17860000	chr1	17895000	17900000	8	4.02988e-07	2.44149	4.53026e-07	0.00272514	0.00369496	0.313484
chr1	17855000	17860000	chr1	17915000	17920000	5	2.86836e-07	1.7741	3.29191e-07	0.0248445	0.0345639	0.874709
chr1	17865000	17870000	chr1	17895000	17900000	10	5.14544e-07	2.81883	5.23044e-07	0.000520867	0.000694175	0.0938897
chr1	17865000	17870000	chr1	17910000	17915000	6	3.66035e-07	2.58082	4.78879e-07	0.0310726	0.047639	0.874709
chr1	18915000	18920000	chr1	19225000	19230000	4	6.24092e-08	1.22856	2.27963e-07	0.0277853	0.0362993	0.874709
chr1	19225000	19230000	chr1	19335000	19340000	9	1.72223e-07	2.14845	3.98652e-07	0.000313549	0.000396885	0.061188
chr1	19225000	19230000	chr1	19390000	19395000	6	1.20702e-07	1.79989	3.33975e-07	0.00780658	0.0103752	0.615783
chr1	19225000	19230000	chr1	19400000	19405000	6	1.13843e-07	1.7067	3.16683e-07	0.00622869	0.00814513	0.529432
chr1	19225000	19230000	chr1	19420000	19425000	5	1.03347e-07	1.65053	3.06261e-07	0.0195938	0.0265743	0.874709
chr1	19225000	19230000	chr1	19425000	19430000	5	1.00962e-07	1.56302	2.90023e-07	0.0162865	0.0216996	0.874709
chr1	19230000	19235000	chr1	19265000	19270000	14	4.48618e-07	7.7696	1.44167e-06	0.0141539	0.0278367	0.874709
chr1	19230000	19235000	chr1	19335000	19340000	12	1.79302e-07	2.88692	5.35677e-07	3.90036e-05	4.98695e-05	0.0117918
chr1	19235000	19240000	chr1	19265000	19270000	21	5.14544e-07	7.67285	1.42372e-06	3.49515e-05	5.30706e-05	0.0124124
chr1	19240000	19245000	chr1	19335000	19340000	10	1.96107e-07	3.04756	5.65484e-07	0.000904104	0.00123717	0.143943
chr1	19250000	19255000	chr1	19275000	19280000	18	6.14561e-07	6.8931	1.27904e-06	0.00019565	0.000302692	0.0497133
chr1	19250000	19255000	chr1	19280000	19285000	10	5.14544e-07	2.67027	4.95477e-07	0.000351644	0.000460806	0.068652
chr1	19250000	19255000	chr1	19320000	19325000	11	2.53071e-07	3.10934	5.76948e-07	0.000293645	0.000393008	0.0607364
chr1	19250000	19255000	chr1	19325000	19330000	6	2.39693e-07	1.84017	3.4145e-07	0.00856332	0.0114615	0.654293
chr1	19250000	19255000	chr1	19335000	19340000	8	2.16412e-07	2.46309	4.57034e-07	0.00286165	0.0038918	0.325035
chr1	19250000	19255000	chr1	19390000	19395000	5	1.41183e-07	1.94223	3.60388e-07	0.0330236	0.0475916	0.874709
chr1	19250000	19255000	chr1	19425000	19430000	5	1.13843e-07	1.64569	3.05363e-07	0.0194019	0.0262881	0.874709
chr1	19250000	19255000	chr1	19475000	19480000	5	8.81636e-08	1.64906	3.05988e-07	0.0195353	0.0264871	0.874709
chr1	19265000	19270000	chr1	19295000	19300000	14	5.14544e-07	7.26133	1.34736e-06	0.00912556	0.0169542	0.827925
chr1	19265000	19270000	chr1	19325000	19330000	8	2.86836e-07	2.67172	4.95746e-07	0.00445136	0.00623549	0.446709
chr1	19265000	19270000	chr1	19330000	19335000	10	2.6854e-07	2.78422	5.16621e-07	0.00047654	0.000632595	0.0874435
chr1	19265000	19270000	chr1	19335000	19340000	12	2.53071e-07	3.54836	6.5841e-07	0.000239312	0.000326198	0.052603
chr1	19265000	19270000	chr1	19340000	19345000	8	2.39693e-07	3.60695	6.69282e-07	0.0192807	0.0310856	0.874709
chr1	19265000	19270000	chr1	19535000	19540000	5	7.34708e-08	1.72585	3.20237e-07	0.0227146	0.0312868	0.874709
chr1	19305000	19310000	chr1	19335000	19340000	10	5.14544e-07	4.95003	9.18494e-07	0.0172403	0.0300518	0.874709
chr1	19335000	19340000	chr1	19360000	19365000	15	6.14561e-07	6.05114	1.12281e-06	0.000961787	0.00151824	0.167245
chr1	19335000	19340000	chr1	19365000	19370000	13	5.14544e-07	5.25199	9.74523e-07	0.00194543	0.00305095	0.274571
chr1	19335000	19340000	chr1	19370000	19375000	11	4.48618e-07	4.78325	8.87546e-07	0.00628717	0.0101723	0.608009
chr1	19335000	19340000	chr1	19375000	19380000	10	4.02988e-07	4.51321	8.37441e-07	0.0105933	0.0174008	0.840992
chr1	19335000	19340000	chr1	19445000	19450000	7	1.72223e-07	2.60302	4.82999e-07	0.011897	0.0172666	0.836918
chr1	19335000	19340000	chr1	19535000	19540000	6	1.00962e-07	1.85816	3.44787e-07	0.0089161	0.0119714	0.67134
chr1	19470000	19475000	chr1	19535000	19540000	8	2.6854e-07	3.40091	6.3105e-07	0.0147994	0.0231056	0.874709
chr1	19505000	19510000	chr1	19535000	19540000	12	5.14544e-07	6.0958	1.1311e-06	0.0123783	0.0223377	0.874709
chr1	19535000	19540000	chr1	19600000	19605000	9	2.6854e-07	3.0472	5.65419e-07	0.0029646	0.00420072	0.34255
chr1	19600000	19605000	chr1	19920000	19925000	5	6.00174e-08	1.50046	2.78415e-07	0.0141352	0.0185976	0.874491
chr1	19635000	19640000	chr1	19920000	19925000	5	6.92087e-08	1.80079	3.34142e-07	0.0260651	0.0364637	0.874709
chr1	19640000	19645000	chr1	19920000	19925000	7	7.06431e-08	1.70962	3.17225e-07	0.00153243	0.00193468	0.199138
chr1	19680000	19685000	chr1	19920000	19925000	5	8.17211e-08	1.70594	3.16543e-07	0.0218655	0.0299942	0.874709
chr1	19690000	19695000	chr1	19920000	19925000	8	8.5799e-08	1.84055	3.41521e-07	0.000518471	0.000647864	0.08906
chr1	19705000	19710000	chr1	19920000	19925000	7	9.3259e-08	1.78503	3.31218e-07	0.00192246	0.00245457	0.234977
chr1	19715000	19720000	chr1	19920000	19925000	6	9.84623e-08	1.85473	3.4415e-07	0.00884807	0.0118729	0.668146
chr1	19720000	19725000	chr1	19920000	19925000	6	1.00962e-07	1.8908	3.50844e-07	0.00958029	0.0129374	0.703166
chr1	19725000	19730000	chr1	19755000	19760000	13	5.14544e-07	5.65591	1.04947e-06	0.00340344	0.00556814	0.413939
chr1	19725000	19730000	chr1	19810000	19815000	7	2.16412e-07	2.88166	5.34701e-07	0.0183476	0.0278911	0.874709
chr1	19735000	19740000	chr1	19810000	19815000	6	2.39693e-07	2.51887	4.67384e-07	0.028574	0.0432934	0.874709
chr1	19740000	19745000	chr1	19920000	19925000	5	1.10849e-07	1.94963	3.6176e-07	0.0334093	0.048223	0.874709
chr1	19755000	19760000	chr1	19775000	19780000	13	7.62463e-07	4.64111	8.61173e-07	0.000718116	0.00105901	0.128539
chr1	19755000	19760000	chr1	19810000	19815000	9	3.08694e-07	3.44686	6.39577e-07	0.00602697	0.00900767	0.56356
chr1	19755000	19760000	chr1	19920000	19925000	8	1.20702e-07	1.94074	3.60111e-07	0.000716754	0.000907606	0.114783
chr1	19755000	19760000	chr1	19965000	19970000	6	9.58757e-08	1.73776	3.22447e-07	0.00672828	0.00884587	0.557557
chr1	19755000	19760000	chr1	19970000	19975000	6	9.3259e-08	1.49953	2.78243e-07	0.00352506	0.00444941	0.356425
chr1	19770000	19775000	chr1	19810000	19815000	11	4.02988e-07	5.17914	9.61006e-07	0.0101486	0.0172449	0.83629
chr1	19790000	19795000	chr1	19810000	19815000	16	7.62463e-07	8.39561	1.55783e-06	0.00657729	0.0124701	0.688235
chr1	19810000	19815000	chr1	19835000	19840000	9	6.14561e-07	3.52415	6.53917e-07	0.00681093	0.0102873	0.612284
chr1	19810000	19815000	chr1	19880000	19885000	8	2.53071e-07	3.06107	5.67991e-07	0.00895483	0.0132783	0.713921
chr1	19810000	19815000	chr1	19920000	19925000	15	1.72223e-07	2.45929	4.56328e-07	4.75966e-08	5.61367e-08	3.51319e-05
chr1	19810000	19815000	chr1	19930000	19935000	7	1.60164e-07	2.26267	4.19847e-07	0.00626984	0.00861534	0.548216
chr1	19810000	19815000	chr1	19975000	19980000	5	1.20702e-07	1.87338	3.47612e-07	0.029536	0.0419514	0.874709
chr1	19820000	19825000	chr1	19920000	19925000	7	1.87236e-07	2.45597	4.55713e-07	0.00917307	0.0129991	0.705074
chr1	19865000	19870000	chr1	19920000	19925000	8	3.08694e-07	3.37184	6.25656e-07	0.0142248	0.0221092	0.874709
chr1	19900000	19905000	chr1	19920000	19925000	14	7.62463e-07	6.61548	1.22752e-06	0.0047248	0.00819211	0.531398
chr1	19920000	19925000	chr1	19970000	19975000	8	3.34849e-07	2.83771	5.26546e-07	0.00610687	0.00876215	0.554225
chr1	20090000	20095000	chr1	20115000	20120000	12	6.14561e-07	4.80015	8.90683e-07	0.00257062	0.00399259	0.330593
chr1	20190000	20195000	chr1	20750000	20755000	4	2.85443e-08	1.18544	2.19962e-07	0.0251465	0.0325198	0.874709
chr1	20230000	20235000	chr1	20535000	20540000	7	6.36805e-08	1.6693	3.09744e-07	0.00135002	0.00169423	0.18099
chr1	20230000	20235000	chr1	20810000	20815000	4	2.71129e-08	1.23948	2.2999e-07	0.0284742	0.0372955	0.874709
chr1	20250000	20255000	chr1	20275000	20280000	14	6.14561e-07	5.76737	1.07015e-06	0.00161638	0.00257254	0.242951
chr1	20250000	20255000	chr1	20435000	20440000	8	1.08169e-07	1.97171	3.65858e-07	0.000788725	0.00100287	0.123425
chr1	20250000	20255000	chr1	20535000	20540000	6	6.92087e-08	1.82473	3.38584e-07	0.00826773	0.0110359	0.639779
chr1	20275000	20280000	chr1	20385000	20390000	5	1.72223e-07	1.59923	2.96743e-07	0.0176132	0.02364	0.874709
chr1	20275000	20280000	chr1	20435000	20440000	5	1.24492e-07	1.65277	3.06677e-07	0.0196832	0.0267078	0.874709
chr1	20275000	20280000	chr1	20535000	20540000	5	7.61437e-08	1.6005	2.96977e-07	0.0176606	0.0237096	0.874709
chr1	20280000	20285000	chr1	20535000	20540000	5	7.7403e-08	1.69026	3.13634e-07	0.0212089	0.0289999	0.874709
chr1	20295000	20300000	chr1	20535000	20540000	8	8.17211e-08	1.7342	3.21787e-07	0.000358198	0.000441389	0.0663624
chr1	20305000	20310000	chr1	20535000	20540000	7	8.5799e-08	1.80962	3.3578e-07	0.00206427	0.00264538	0.247976
chr1	20315000	20320000	chr1	20535000	20540000	5	9.06693e-08	1.7766	3.29654e-07	0.0249575	0.0347391	0.874709
chr1	20385000	20390000	chr1	20820000	20825000	4	4.05499e-08	1.24928	2.31809e-07	0.0290989	0.0382023	0.874709
chr1	20400000	20405000	chr1	20535000	20540000	6	1.45577e-07	2.55408	4.73918e-07	0.0299814	0.0457317	0.874709
chr1	20425000	20430000	chr1	20535000	20540000	8	1.72223e-07	2.94913	5.4722e-07	0.00743427	0.0108423	0.632591
chr1	20430000	20435000	chr1	20535000	20540000	7	1.79302e-07	3.0776	5.71059e-07	0.0239041	0.0375735	0.874709
chr1	20435000	20440000	chr1	20500000	20505000	9	2.6854e-07	2.76778	5.1357e-07	0.00164962	0.00225459	0.221835
chr1	20435000	20440000	chr1	20535000	20540000	8	1.87236e-07	2.78425	5.16627e-07	0.00553301	0.00787736	0.518347
chr1	20480000	20485000	chr1	20820000	20825000	4	5.58266e-08	1.35573	2.5156e-07	0.0362823	0.0488591	0.874709
chr1	20485000	20490000	chr1	20535000	20540000	15	3.34849e-07	4.07103	7.55392e-07	1.82402e-05	2.43114e-05	0.00655803
chr1	20490000	20495000	chr1	20535000	20540000	15	3.66035e-07	4.25708	7.89915e-07	2.96039e-05	4.00517e-05	0.00985571
chr1	20495000	20500000	chr1	20535000	20540000	11	4.02988e-07	4.87651	9.04852e-07	0.00708275	0.0115908	0.658772
chr1	20500000	20505000	chr1	20535000	20540000	11	4.48618e-07	5.86132	1.08759e-06	0.0200103	0.0371544	0.874709
chr1	20520000	20525000	chr1	20820000	20825000	5	6.50027e-08	1.44867	2.68806e-07	0.0124888	0.0162624	0.80764
chr1	20530000	20535000	chr1	20820000	20825000	5	6.77805e-08	1.40953	2.61542e-07	0.011325	0.0146327	0.757535
chr1	20535000	20540000	chr1	20560000	20565000	8	6.14561e-07	3.61243	6.70298e-07	0.0194096	0.0313204	0.874709
chr1	20535000	20540000	chr1	20595000	20600000	9	2.86836e-07	3.51113	6.51501e-07	0.00667411	0.0100627	0.604006
chr1	20535000	20540000	chr1	20630000	20635000	7	1.96107e-07	2.47781	4.59765e-07	0.00954871	0.0135792	0.723351
chr1	20535000	20540000	chr1	20640000	20645000	6	1.79302e-07	2.55597	4.74268e-07	0.0300578	0.0458647	0.874709
chr1	20535000	20540000	chr1	20655000	20660000	8	1.60164e-07	2.57238	4.77313e-07	0.00363068	0.00501438	0.386467
chr1	20535000	20540000	chr1	20660000	20665000	7	1.54951e-07	2.34104	4.34387e-07	0.00735744	0.0102361	0.610485
chr1	20535000	20540000	chr1	20695000	20700000	6	1.24492e-07	2.13636	3.96409e-07	0.0155922	0.0220028	0.874709
chr1	20535000	20540000	chr1	20705000	20710000	7	1.1714e-07	1.74017	3.22893e-07	0.00168251	0.00213384	0.213477
chr1	20535000	20540000	chr1	20710000	20715000	5	1.13843e-07	1.90134	3.528e-07	0.0309298	0.0441903	0.874709
chr1	20535000	20540000	chr1	20715000	20720000	7	1.10849e-07	2.02507	3.75759e-07	0.00365743	0.00484306	0.377541
chr1	20535000	20540000	chr1	20730000	20735000	8	1.03347e-07	2.13993	3.9707e-07	0.00128325	0.00166907	0.179074
chr1	20535000	20540000	chr1	20735000	20740000	10	1.00962e-07	1.81062	3.35967e-07	1.70676e-05	2.03686e-05	0.00566575
chr1	20535000	20540000	chr1	20750000	20755000	6	9.3259e-08	1.74691	3.24145e-07	0.00688046	0.00906033	0.565684
chr1	20535000	20540000	chr1	20755000	20760000	11	9.06693e-08	1.88346	3.49483e-07	4.0308e-06	4.7692e-06	0.00166602
chr1	20535000	20540000	chr1	20760000	20765000	6	8.81636e-08	1.78855	3.31871e-07	0.00760174	0.0100829	0.604631
chr1	20535000	20540000	chr1	20765000	20770000	6	8.5799e-08	1.77082	3.28581e-07	0.00728873	0.00963793	0.587796
chr1	20535000	20540000	chr1	20785000	20790000	5	7.86889e-08	1.71077	3.17439e-07	0.0220698	0.0303044	0.874709
chr1	20535000	20540000	chr1	20790000	20795000	9	7.7403e-08	1.6823	3.12156e-07	5.53035e-05	6.62589e-05	0.0148933
chr1	20535000	20540000	chr1	20795000	20800000	6	7.61437e-08	1.70011	3.15462e-07	0.00612612	0.00800189	0.523549
chr1	20535000	20540000	chr1	20800000	20805000	7	7.48341e-08	1.84615	3.4256e-07	0.00228912	0.00294971	0.267854
chr1	20535000	20540000	chr1	20805000	20810000	9	7.34708e-08	1.7758	3.29506e-07	8.19527e-05	9.92572e-05	0.0206223
chr1	20535000	20540000	chr1	20810000	20815000	21	7.20688e-08	1.71833	3.18842e-07	3.03821e-16	3.2946e-16	9.84756e-13
chr1	20535000	20540000	chr1	20815000	20820000	15	7.06431e-08	1.7917	3.32456e-07	8.0234e-10	9.02697e-10	8.66558e-07
chr1	20535000	20540000	chr1	20820000	20825000	27	6.92087e-08	1.69319	3.14176e-07	2.52747e-23	2.68977e-23	1.77174e-19
chr1	20535000	20540000	chr1	20830000	20835000	6	6.63735e-08	1.41111	2.61835e-07	0.00267416	0.00332564	0.291422
chr1	20535000	20540000	chr1	20840000	20845000	9	6.36805e-08	1.65461	3.07019e-07	4.89682e-05	5.84816e-05	0.0134567
chr1	20535000	20540000	chr1	20845000	20850000	7	6.24092e-08	1.72816	3.20666e-07	0.00162228	0.00205377	0.20788
chr1	20535000	20540000	chr1	20910000	20915000	5	4.96392e-08	1.41309	2.62203e-07	0.011428	0.0147763	0.762057
chr1	20535000	20540000	chr1	20940000	20945000	8	4.4644e-08	1.42879	2.65116e-07	0.000103206	0.000122276	0.0244194
chr1	20535000	20540000	chr1	20960000	20965000	5	4.17951e-08	1.30511	2.42166e-07	0.00855551	0.0108295	0.6322
chr1	20535000	20540000	chr1	20975000	20980000	9	3.99753e-08	1.40021	2.59814e-07	1.40566e-05	1.63081e-05	0.00470105
chr1	20540000	20545000	chr1	20750000	20755000	6	9.58757e-08	1.62724	3.0194e-07	0.00506615	0.00653495	0.459749
chr1	20540000	20545000	chr1	20810000	20815000	7	7.34708e-08	1.6179	3.00206e-07	0.00114177	0.00142205	0.159353
chr1	20540000	20545000	chr1	20820000	20825000	13	7.06431e-08	1.59651	2.96238e-07	1.42427e-08	1.60588e-08	1.14954e-05
chr1	20545000	20550000	chr1	20735000	20740000	4	1.05709e-07	1.36201	2.52725e-07	0.0367278	0.0495339	0.874709
chr1	20545000	20550000	chr1	20805000	20810000	5	7.61437e-08	1.42203	2.63863e-07	0.0116893	0.0151409	0.773448
chr1	20545000	20550000	chr1	20815000	20820000	7	7.34708e-08	1.44311	2.67773e-07	0.000610836	0.000741622	0.0986598
chr1	20545000	20550000	chr1	20820000	20825000	5	7.20688e-08	1.36516	2.5331e-07	0.0100891	0.0129221	0.702589
chr1	20545000	20550000	chr1	20835000	20840000	4	6.77805e-08	1.33013	2.4681e-07	0.0344902	0.0461612	0.874709
chr1	20560000	20565000	chr1	20810000	20815000	4	7.86889e-08	1.22108	2.26575e-07	0.0273184	0.0356263	0.874709
chr1	20560000	20565000	chr1	20820000	20825000	4	7.61437e-08	1.21413	2.25287e-07	0.0268883	0.035008	0.874709
chr1	20565000	20570000	chr1	20735000	20740000	7	1.1714e-07	1.63972	3.04256e-07	0.00122699	0.00153311	0.168513
chr1	20565000	20570000	chr1	20810000	20815000	6	8.00965e-08	1.58473	2.94052e-07	0.00450982	0.00577524	0.424109
chr1	20590000	20595000	chr1	20820000	20825000	5	8.5799e-08	1.58513	2.94127e-07	0.0170896	0.0228717	0.874709
chr1	20645000	20650000	chr1	20820000	20825000	5	1.13843e-07	1.75779	3.26164e-07	0.0241133	0.0334335	0.874709
chr1	20650000	20655000	chr1	20810000	20815000	6	1.24492e-07	1.8309	3.39729e-07	0.00838504	0.0112046	0.64554
chr1	20655000	20660000	chr1	20820000	20825000	5	1.20702e-07	1.89031	3.50753e-07	0.0303762	0.0432987	0.874709
chr1	20665000	20670000	chr1	20820000	20825000	5	1.28473e-07	1.73107	3.21206e-07	0.0229403	0.0316318	0.874709
chr1	20685000	20690000	chr1	20750000	20755000	6	2.6854e-07	2.13921	3.96937e-07	0.0156726	0.0221278	0.874709
chr1	20685000	20690000	chr1	20820000	20825000	7	1.45577e-07	1.86815	3.46641e-07	0.00243288	0.00314538	0.280405
chr1	20700000	20705000	chr1	20810000	20815000	8	1.72223e-07	2.24039	4.15712e-07	0.00167525	0.00220902	0.218684
chr1	20705000	20710000	chr1	20750000	20755000	6	3.66035e-07	2.00014	3.71133e-07	0.0120332	0.0165687	0.816968
chr1	20705000	20710000	chr1	20760000	20765000	6	3.08694e-07	2.02824	3.76346e-07	0.0127211	0.0176043	0.846357
chr1	20705000	20710000	chr1	20810000	20815000	7	1.79302e-07	1.74358	3.23527e-07	0.00169994	0.00215705	0.215108
chr1	20705000	20710000	chr1	20935000	20940000	4	8.5799e-08	1.34432	2.49443e-07	0.0354789	0.0476465	0.874709
chr1	20710000	20715000	chr1	20750000	20755000	6	4.02988e-07	2.5972	4.81919e-07	0.0317504	0.0488314	0.874709
chr1	20735000	20740000	chr1	20830000	20835000	5	1.96107e-07	1.46533	2.71897e-07	0.013005	0.0169909	0.828901
chr1	20810000	20815000	chr1	20965000	20970000	6	1.28473e-07	1.96163	3.63986e-07	0.0111286	0.0152182	0.775687
chr1	20820000	20825000	chr1	20910000	20915000	7	2.05861e-07	2.08255	3.86424e-07	0.00420048	0.00561169	0.41618
chr1	20820000	20825000	chr1	20925000	20930000	6	1.79302e-07	2.55813	4.74669e-07	0.0301454	0.0460174	0.874709
chr1	20845000	20850000	chr1	20940000	20945000	7	1.96107e-07	2.58567	4.7978e-07	0.0115516	0.0167178	0.821227
chr1	20845000	20850000	chr1	20960000	20965000	6	1.65882e-07	1.93059	3.58228e-07	0.010432	0.0141871	0.7433
chr1	20845000	20850000	chr1	20985000	20990000	6	1.41183e-07	1.89756	3.52098e-07	0.00972161	0.0131439	0.709748
chr1	20850000	20855000	chr1	20940000	20945000	8	2.05861e-07	2.42011	4.49059e-07	0.00259489	0.00350785	0.302281
chr1	20855000	20860000	chr1	20940000	20945000	6	2.16412e-07	2.12316	3.93958e-07	0.0152224	0.0214296	0.874709
chr1	20870000	20875000	chr1	20960000	20965000	6	2.05861e-07	1.92356	3.56922e-07	0.010278	0.0139602	0.735926
chr1	20910000	20915000	chr1	20935000	20940000	14	6.14561e-07	4.13726	7.67681e-07	7.8845e-05	0.000107984	0.0220936
chr1	20910000	20915000	chr1	20940000	20945000	9	5.14544e-07	3.65199	6.77639e-07	0.00825969	0.0126973	0.695445
chr1	20910000	20915000	chr1	20960000	20965000	6	3.34849e-07	1.96146	3.63955e-07	0.0111248	0.0152126	0.775536
chr1	20910000	20915000	chr1	20985000	20990000	7	2.39693e-07	1.81278	3.36367e-07	0.00208308	0.00267074	0.249663
chr1	20915000	20920000	chr1	20940000	20945000	12	6.14561e-07	5.42952	1.00746e-06	0.0060088	0.0100177	0.602319
chr1	20935000	20940000	chr1	20960000	20965000	8	6.14561e-07	3.49906	6.49262e-07	0.0168449	0.0267026	0.874709
chr1	20935000	20940000	chr1	20985000	20990000	7	3.34849e-07	2.46892	4.58115e-07	0.00939455	0.0133408	0.715848
chr1	20940000	20945000	chr1	20960000	20965000	9	7.62463e-07	4.28065	7.94289e-07	0.0183977	0.0309437	0.874709
chr1	21020000	21025000	chr1	21055000	21060000	6	4.48618e-07	2.22953	4.13697e-07	0.0183518	0.0263417	0.874709
chr1	21035000	21040000	chr1	21055000	21060000	10	7.62463e-07	5.1139	9.489e-07	0.0202684	0.0361491	0.874709
chr1	21060000	21065000	chr1	21105000	21110000	7	3.66035e-07	3.26185	6.05246e-07	0.0298684	0.0484808	0.874709
chr1	21315000	21320000	chr1	21500000	21505000	6	1.08169e-07	1.90788	3.54014e-07	0.0099402	0.013464	0.719834
chr1	21345000	21350000	chr1	21465000	21470000	6	1.60164e-07	2.06761	3.83651e-07	0.0137254	0.019129	0.874709
chr1	21345000	21350000	chr1	21500000	21505000	9	1.28473e-07	1.69374	3.14279e-07	5.81132e-05	6.97172e-05	0.0155114
chr1	21400000	21405000	chr1	21500000	21505000	8	1.87236e-07	2.1549	3.99849e-07	0.0013367	0.00174213	0.184681
chr1	21410000	21415000	chr1	21500000	21505000	8	2.05861e-07	3.0731	5.70224e-07	0.00912988	0.0135622	0.722853
chr1	21415000	21420000	chr1	21500000	21505000	6	2.16412e-07	1.91051	3.545e-07	0.00999621	0.0135462	0.72236
chr1	21455000	21460000	chr1	21500000	21505000	10	3.66035e-07	4.79178	8.8913e-07	0.0145935	0.0248898	0.874709
chr1	21465000	21470000	chr1	21500000	21505000	14	4.48618e-07	5.73108	1.06342e-06	0.00153434	0.00243333	0.233644
chr1	21500000	21505000	chr1	21680000	21685000	6	1.10849e-07	1.7697	3.28373e-07	0.00726925	0.0096103	0.586767
chr1	21565000	21570000	chr1	21700000	21705000	5	1.45577e-07	1.82216	3.38108e-07	0.0270643	0.0380305	0.874709
chr1	21570000	21575000	chr1	21660000	21665000	6	2.05861e-07	1.75274	3.25226e-07	0.00697856	0.00919883	0.571377
chr1	21575000	21580000	chr1	21665000	21670000	6	2.05861e-07	1.8873	3.50194e-07	0.00950749	0.0128312	0.699776
chr1	21575000	21580000	chr1	21690000	21695000	6	1.65882e-07	1.85874	3.44896e-07	0.00892777	0.0119883	0.671892
chr1	21575000	21580000	chr1	21695000	21700000	7	1.60164e-07	2.0555	3.81404e-07	0.0039382	0.00523935	0.397915
chr1	21580000	21585000	chr1	21700000	21705000	5	1.60164e-07	1.93808	3.59617e-07	0.0328081	0.0472394	0.874709
chr1	21585000	21590000	chr1	21635000	21640000	7	3.34849e-07	2.90133	5.3835e-07	0.0188675	0.028777	0.874709
chr1	21585000	21590000	chr1	21680000	21685000	5	1.96107e-07	1.85614	3.44413e-07	0.0286919	0.0406053	0.874709
chr1	21705000	21710000	chr1	21765000	21770000	5	2.86836e-07	1.83337	3.40188e-07	0.0275961	0.0388688	0.874709
chr1	21705000	21710000	chr1	21845000	21850000	5	1.41183e-07	1.87014	3.4701e-07	0.0293763	0.0416962	0.874709
chr1	21705000	21710000	chr1	21910000	21915000	5	9.84623e-08	1.82734	3.39068e-07	0.0273092	0.0384162	0.874709
chr1	21705000	21710000	chr1	21920000	21925000	4	9.3259e-08	1.32572	2.45991e-07	0.0341855	0.0457052	0.874709
chr1	21980000	21985000	chr1	22265000	22270000	4	6.92087e-08	1.36088	2.52515e-07	0.0366474	0.049412	0.874709
chr1	22020000	22025000	chr1	22345000	22350000	6	5.88961e-08	1.24483	2.30983e-07	0.00148838	0.00180074	0.189214
chr1	22025000	22030000	chr1	22350000	22355000	5	5.88961e-08	1.62213	3.00992e-07	0.0184828	0.0249228	0.874709
chr1	22030000	22035000	chr1	22350000	22355000	5	6.00174e-08	1.3839	2.56786e-07	0.0106003	0.0136271	0.724839
chr1	22345000	22350000	chr1	22375000	22380000	7	5.14544e-07	2.6618	4.93905e-07	0.0131157	0.01922	0.874709
chr1	22350000	22355000	chr1	22370000	22375000	20	7.62463e-07	10.2277	1.89779e-06	0.00233135	0.00439595	0.353371
chr1	22350000	22355000	chr1	22380000	22385000	8	5.14544e-07	3.65022	6.7731e-07	0.0203124	0.0329737	0.874709
chr1	22380000	22385000	chr1	22415000	22420000	9	4.48618e-07	3.33918	6.19596e-07	0.00504439	0.00743011	0.49937
chr1	23040000	23045000	chr1	23065000	23070000	11	6.14561e-07	5.02807	9.32974e-07	0.00852301	0.0142113	0.744027
chr1	23060000	23065000	chr1	23195000	23200000	5	1.45577e-07	1.76799	3.28056e-07	0.024569	0.0341372	0.874709
chr1	23065000	23070000	chr1	23155000	23160000	6	2.05861e-07	1.53144	2.84164e-07	0.00387413	0.00491646	0.381554
chr1	23320000	23325000	chr1	23515000	23520000	5	1.03347e-07	1.48346	2.75261e-07	0.0135812	0.0178081	0.852367
chr1	23335000	23340000	chr1	23520000	23525000	5	1.08169e-07	1.59356	2.9569e-07	0.0174015	0.023329	0.874709
chr1	23420000	23425000	chr1	23495000	23500000	10	2.39693e-07	2.94775	5.46965e-07	0.000716069	0.000968576	0.12036
chr1	23425000	23430000	chr1	23495000	23500000	13	2.53071e-07	3.5656	6.61609e-07	6.83793e-05	9.10973e-05	0.0192464
chr1	23450000	23455000	chr1	23495000	23500000	8	3.66035e-07	3.66377	6.79824e-07	0.0206419	0.0335806	0.874709
chr1	23495000	23500000	chr1	23520000	23525000	17	6.14561e-07	5.93876	1.10196e-06	0.000105338	0.000155424	0.029533
chr1	23510000	23515000	chr1	23670000	23675000	7	1.24492e-07	2.36923	4.39618e-07	0.00777816	0.0108702	0.633714
chr1	23515000	23520000	chr1	23585000	23590000	6	2.53071e-07	2.48168	4.60484e-07	0.0271246	0.0408085	0.874709
chr1	23520000	23525000	chr1	23595000	23600000	8	2.39693e-07	3.07495	5.70566e-07	0.00915686	0.013606	0.724203
chr1	23605000	23610000	chr1	23670000	23675000	7	2.6854e-07	3.16503	5.87282e-07	0.0266477	0.0425258	0.874709
chr1	23650000	23655000	chr1	23725000	23730000	7	2.39693e-07	2.81215	5.21803e-07	0.0165782	0.0249085	0.874709
chr1	23660000	23665000	chr1	23885000	23890000	7	8.81636e-08	1.98047	3.67483e-07	0.00327223	0.00430345	0.348488
chr1	23665000	23670000	chr1	23700000	23705000	19	4.48618e-07	4.32514	8.02543e-07	1.3198e-07	1.67821e-07	9.20188e-05
chr1	23665000	23670000	chr1	23725000	23730000	8	2.86836e-07	2.5313	4.6969e-07	0.0033258	0.00456667	0.362678
chr1	23665000	23670000	chr1	23730000	23735000	7	2.6854e-07	1.77106	3.28627e-07	0.00184521	0.00235101	0.228262
chr1	23670000	23675000	chr1	23690000	23695000	9	7.62463e-07	4.11317	7.63211e-07	0.0151879	0.0249265	0.874709
chr1	23670000	23675000	chr1	23695000	23700000	20	6.14561e-07	7.48005	1.38795e-06	6.97293e-05	0.000106971	0.0219282
chr1	23670000	23675000	chr1	23700000	23705000	27	5.14544e-07	6.76655	1.25556e-06	2.78129e-09	3.65539e-09	3.05037e-06
chr1	23670000	23675000	chr1	23705000	23710000	16	4.48618e-07	7.16629	1.32973e-06	0.0017857	0.003012	0.272087
chr1	23670000	23675000	chr1	23720000	23725000	8	3.34849e-07	2.66076	4.93712e-07	0.00435479	0.00609066	0.439604
chr1	23670000	23675000	chr1	23725000	23730000	17	3.08694e-07	3.4276	6.36002e-07	1.13546e-07	1.39866e-07	7.83113e-05
chr1	23670000	23675000	chr1	23730000	23735000	7	2.86836e-07	2.32921	4.32191e-07	0.00718558	0.00997821	0.600973
chr1	23670000	23675000	chr1	23765000	23770000	7	1.96107e-07	2.70379	5.01698e-07	0.0140327	0.020707	0.874709
chr1	23670000	23675000	chr1	23870000	23875000	8	1.00962e-07	2.12557	3.94407e-07	0.00123357	0.00160133	0.173754
chr1	23670000	23675000	chr1	23885000	23890000	8	9.3259e-08	1.93936	3.59855e-07	0.000713665	0.000903528	0.114382
chr1	23695000	23700000	chr1	23720000	23725000	9	6.14561e-07	3.64451	6.7625e-07	0.00816951	0.0125457	0.690472
chr1	23695000	23700000	chr1	23725000	23730000	13	5.14544e-07	4.70558	8.73135e-07	0.000805523	0.00119549	0.140506
chr1	23695000	23700000	chr1	24125000	24130000	4	4.11568e-08	1.36061	2.52466e-07	0.0366286	0.0493835	0.874709
chr1	23700000	23705000	chr1	23720000	23725000	10	7.62463e-07	4.77005	8.85098e-07	0.0142515	0.0242344	0.874709
chr1	23700000	23705000	chr1	23725000	23730000	15	6.14561e-07	5.96325	1.1065e-06	0.00084321	0.00132044	0.150996
chr1	23700000	23705000	chr1	23730000	23735000	11	5.14544e-07	3.26669	6.06145e-07	0.000431842	0.000587712	0.0825749
chr1	23700000	23705000	chr1	23775000	23780000	7	2.39693e-07	3.02883	5.62009e-07	0.0224434	0.0349828	0.874709
chr1	23700000	23705000	chr1	23785000	23790000	6	2.16412e-07	2.55272	4.73665e-07	0.0299262	0.0456356	0.874709
chr1	23700000	23705000	chr1	23805000	23810000	6	1.79302e-07	2.46151	4.56741e-07	0.0263546	0.0394992	0.874709
chr1	23700000	23705000	chr1	24015000	24020000	6	6.11882e-08	1.51793	2.81658e-07	0.00372353	0.00471455	0.370684
chr1	23700000	23705000	chr1	24185000	24190000	4	3.52145e-08	1.3515	2.50775e-07	0.0359835	0.0484075	0.874709
chr1	23700000	23705000	chr1	24370000	24375000	4	2.19237e-08	1.19395	2.21541e-07	0.0256569	0.0332463	0.874709
chr1	23720000	23725000	chr1	23880000	23885000	5	1.24492e-07	1.63768	3.03878e-07	0.0190867	0.0258189	0.874709
chr1	23855000	23860000	chr1	23960000	23965000	6	1.79302e-07	2.11446	3.92345e-07	0.0149819	0.0210578	0.874709
chr1	23865000	23870000	chr1	23960000	23965000	6	1.96107e-07	2.19389	4.07084e-07	0.0172649	0.0246203	0.874709
chr1	23865000	23870000	chr1	24015000	24020000	7	1.32606e-07	2.20137	4.08471e-07	0.00550018	0.00748526	0.501813
chr1	23870000	23875000	chr1	23960000	23965000	11	2.05861e-07	2.31567	4.2968e-07	2.53865e-05	3.13284e-05	0.00805503
chr1	23870000	23875000	chr1	24015000	24020000	9	1.36856e-07	2.28975	4.24871e-07	0.000482953	0.000621871	0.0862673
chr1	23880000	23885000	chr1	23900000	23905000	18	7.62463e-07	7.84786	1.4562e-06	0.000777854	0.00129758	0.149118
chr1	23880000	23885000	chr1	23910000	23915000	28	5.14544e-07	5.17021	9.59349e-07	1.77288e-12	2.15424e-12	3.45074e-09
chr1	23880000	23885000	chr1	23925000	23930000	8	3.66035e-07	2.76864	5.1373e-07	0.00537286	0.00763209	0.508172
chr1	23880000	23885000	chr1	23945000	23950000	13	2.6854e-07	3.66917	6.80825e-07	8.94527e-05	0.000120302	0.0241136
chr1	23880000	23885000	chr1	23960000	23965000	25	2.27673e-07	2.25374	4.18188e-07	4.4991e-18	4.92448e-18	1.83774e-14
chr1	23880000	23885000	chr1	23965000	23970000	14	2.16412e-07	2.77746	5.15366e-07	1.15989e-06	1.41913e-06	0.000589889
chr1	23880000	23885000	chr1	23970000	23975000	8	2.05861e-07	2.77254	5.14454e-07	0.00541257	0.00769282	0.510532
chr1	23880000	23885000	chr1	23975000	23980000	7	1.96107e-07	2.58209	4.79115e-07	0.011481	0.0166059	0.817899
chr1	23880000	23885000	chr1	23985000	23990000	7	1.79302e-07	2.28814	4.24572e-07	0.00661029	0.00911976	0.568126
chr1	23880000	23885000	chr1	23990000	23995000	9	1.72223e-07	2.48188	4.60521e-07	0.000822999	0.00108508	0.130794
chr1	23880000	23885000	chr1	24015000	24020000	8	1.45577e-07	2.22254	4.12399e-07	0.00159968	0.00210421	0.211365
chr1	23880000	23885000	chr1	24105000	24110000	5	8.81636e-08	1.60877	2.98512e-07	0.0179724	0.0241688	0.874709
chr1	23880000	23885000	chr1	24115000	24120000	5	8.36324e-08	1.77477	3.29315e-07	0.0248747	0.0346107	0.874709
chr1	23885000	23890000	chr1	23910000	23915000	16	6.14561e-07	6.08974	1.12997e-06	0.00038745	0.000594658	0.083337
chr1	23885000	23890000	chr1	23915000	23920000	19	5.14544e-07	7.51214	1.3939e-06	0.000195853	0.000308957	0.0504973
chr1	23885000	23890000	chr1	23920000	23925000	12	4.48618e-07	5.81284	1.07859e-06	0.00928619	0.0161945	0.805746
chr1	23885000	23890000	chr1	23925000	23930000	11	4.02988e-07	2.9713	5.51334e-07	0.000204564	0.000269846	0.045526
chr1	23885000	23890000	chr1	23940000	23945000	9	3.08694e-07	3.54828	6.58395e-07	0.00706969	0.0107135	0.628012
chr1	23885000	23890000	chr1	23945000	23950000	13	2.86836e-07	3.88118	7.20165e-07	0.000150199	0.000205984	0.036881
chr1	23885000	23890000	chr1	23950000	23955000	13	2.6854e-07	3.05256	5.66413e-07	1.51582e-05	1.92919e-05	0.00541213
chr1	23885000	23890000	chr1	23960000	23965000	20	2.39693e-07	2.31939	4.30369e-07	8.20402e-13	9.21631e-13	1.58141e-09
chr1	23885000	23890000	chr1	23965000	23970000	11	2.27673e-07	2.87085	5.32695e-07	0.000154939	0.000202261	0.0363364
chr1	23885000	23890000	chr1	23970000	23975000	11	2.16412e-07	2.86131	5.30925e-07	0.000150801	0.000196665	0.0355412
chr1	23885000	23890000	chr1	23975000	23980000	8	2.05861e-07	2.6563	4.92884e-07	0.00431595	0.00603248	0.436711
chr1	23885000	23890000	chr1	23990000	23995000	7	1.79302e-07	2.541	4.7149e-07	0.0106919	0.0153614	0.780013
chr1	23885000	23890000	chr1	24100000	24105000	5	9.3259e-08	1.66959	3.09797e-07	0.0203597	0.0277209	0.874709
chr1	23900000	23905000	chr1	23925000	23930000	11	6.14561e-07	3.04904	5.65759e-07	0.000251451	0.000334407	0.0536151
chr1	23925000	23930000	chr1	24015000	24020000	5	2.05861e-07	1.77348	3.29075e-07	0.0248164	0.0345204	0.874709
chr1	24015000	24020000	chr1	24070000	24075000	7	3.08694e-07	2.44482	4.53643e-07	0.00898508	0.0127099	0.695874
chr1	24070000	24075000	chr1	24115000	24120000	7	3.66035e-07	2.93148	5.43946e-07	0.0196813	0.030172	0.874709
chr1	24100000	24105000	chr1	24125000	24130000	18	6.14561e-07	5.09843	9.4603e-07	5.16764e-06	7.0191e-06	0.00231216
chr1	24100000	24105000	chr1	24240000	24245000	6	1.41183e-07	1.88096	3.49019e-07	0.00937684	0.0126407	0.693658
chr1	24100000	24105000	chr1	24245000	24250000	5	1.36856e-07	1.77925	3.30145e-07	0.0250773	0.0349251	0.874709
chr1	24100000	24105000	chr1	24370000	24375000	5	7.34708e-08	1.44439	2.68012e-07	0.0123581	0.0160786	0.802189
chr1	24105000	24110000	chr1	24125000	24130000	14	7.62463e-07	5.90619	1.09591e-06	0.00196276	0.00316674	0.281613
chr1	24110000	24115000	chr1	24375000	24380000	5	7.48341e-08	1.85959	3.45054e-07	0.0288601	0.040873	0.874709
chr1	24115000	24120000	chr1	24135000	24140000	18	7.62463e-07	9.38778	1.74193e-06	0.00419498	0.00798372	0.522747
chr1	24115000	24120000	chr1	24170000	24175000	9	3.08694e-07	4.08535	7.5805e-07	0.0146912	0.0240143	0.874709
chr1	24115000	24120000	chr1	24240000	24245000	8	1.54951e-07	2.29333	4.25535e-07	0.00191529	0.00254399	0.241017
chr1	24125000	24130000	chr1	24150000	24155000	14	6.14561e-07	4.40277	8.16948e-07	0.000144428	0.000202464	0.0363654
chr1	24125000	24130000	chr1	24170000	24175000	11	3.66035e-07	4.76347	8.83878e-07	0.00612709	0.00988952	0.59749
chr1	24125000	24130000	chr1	24185000	24190000	8	2.86836e-07	3.57081	6.62574e-07	0.0184428	0.0295659	0.874709
chr1	24125000	24130000	chr1	24200000	24205000	7	2.39693e-07	2.96879	5.50868e-07	0.0207155	0.0319597	0.874709
chr1	24125000	24130000	chr1	24225000	24230000	6	1.87236e-07	2.39353	4.44128e-07	0.0238455	0.0352847	0.874709
chr1	24125000	24130000	chr1	24230000	24235000	9	1.79302e-07	2.5769	4.78152e-07	0.00104949	0.00140019	0.157615
chr1	24125000	24130000	chr1	24240000	24245000	7	1.65882e-07	2.37469	4.40631e-07	0.00786143	0.0109961	0.638406
chr1	24125000	24130000	chr1	24375000	24380000	5	7.86889e-08	1.74285	3.23392e-07	0.0234537	0.0324185	0.874709
chr1	24370000	24375000	chr1	24720000	24725000	7	5.40035e-08	1.52445	2.82866e-07	0.000826596	0.0010155	0.124658
chr1	24375000	24380000	chr1	24405000	24410000	13	5.14544e-07	5.22973	9.70393e-07	0.00188236	0.00294527	0.267555
chr1	24375000	24380000	chr1	24435000	24440000	6	2.86836e-07	2.16759	4.02202e-07	0.0164875	0.0233989	0.874709
chr1	24375000	24380000	chr1	24450000	24455000	10	2.39693e-07	3.15772	5.85925e-07	0.00115502	0.00160106	0.17375
chr1	24375000	24380000	chr1	24510000	24515000	10	1.45577e-07	2.50176	4.6421e-07	0.000216866	0.000278873	0.0467268
chr1	24375000	24380000	chr1	24520000	24525000	6	1.36856e-07	2.28649	4.24265e-07	0.0201684	0.0292548	0.874709
chr1	24375000	24380000	chr1	24535000	24540000	5	1.24492e-07	1.94896	3.61637e-07	0.0333744	0.0481658	0.874709
chr1	24375000	24380000	chr1	24690000	24695000	6	6.11882e-08	1.6631	3.08594e-07	0.0055706	0.00723001	0.49093
chr1	24375000	24380000	chr1	24735000	24740000	8	5.22617e-08	1.70471	3.16314e-07	0.000321615	0.000394789	0.0609356
chr1	24375000	24380000	chr1	25145000	25150000	4	1.76671e-08	1.1894	2.20697e-07	0.0253835	0.0328568	0.874709
chr1	24385000	24390000	chr1	24515000	24520000	7	1.50127e-07	2.07952	3.85862e-07	0.0041705	0.00556903	0.413952
chr1	24395000	24400000	chr1	24515000	24520000	6	1.60164e-07	2.07348	3.8474e-07	0.0138792	0.0193638	0.874709
chr1	24465000	24470000	chr1	24760000	24765000	5	6.63735e-08	1.55375	2.88303e-07	0.0159564	0.0212201	0.874709
chr1	24470000	24475000	chr1	24515000	24520000	9	3.66035e-07	3.2128	5.96145e-07	0.00404471	0.00585776	0.428064
chr1	24475000	24480000	chr1	24515000	24520000	9	4.02988e-07	2.37558	4.40797e-07	0.000617251	0.000803196	0.104681
chr1	24485000	24490000	chr1	24515000	24520000	13	5.14544e-07	4.97579	9.23274e-07	0.00127047	0.00193709	0.199304
chr1	24505000	24510000	chr1	24965000	24970000	4	3.78822e-08	1.31136	2.43328e-07	0.0332019	0.0442378	0.874709
chr1	24515000	24520000	chr1	24710000	24715000	5	1.03347e-07	1.34878	2.5027e-07	0.00965508	0.0123264	0.683367
chr1	24515000	24520000	chr1	24715000	24720000	5	1.00962e-07	1.80729	3.35348e-07	0.0263671	0.0369361	0.874709
chr1	24515000	24520000	chr1	24720000	24725000	8	9.84623e-08	1.88224	3.49255e-07	0.000594878	0.000747447	0.0992195
chr1	24515000	24520000	chr1	24860000	24865000	4	5.48979e-08	1.30505	2.42157e-07	0.0327736	0.0436014	0.874709
chr1	24515000	24520000	chr1	25095000	25100000	4	2.71129e-08	1.30687	2.42494e-07	0.0328967	0.0437841	0.874709
chr1	24525000	24530000	chr1	24620000	24625000	6	1.96107e-07	2.5834	4.79359e-07	0.0311791	0.047826	0.874709
chr1	24525000	24530000	chr1	24740000	24745000	5	9.3259e-08	1.69219	3.13991e-07	0.021289	0.0291208	0.874709
chr1	24535000	24540000	chr1	24620000	24625000	6	2.16412e-07	2.14907	3.98766e-07	0.0159529	0.022564	0.874709
chr1	24560000	24565000	chr1	24590000	24595000	6	5.14544e-07	1.86765	3.46549e-07	0.00910608	0.0122469	0.681122
chr1	24560000	24565000	chr1	24710000	24715000	4	1.32606e-07	1.1472	2.12867e-07	0.0229151	0.0293698	0.874709
chr1	24590000	24595000	chr1	24620000	24625000	7	5.14544e-07	2.8648	5.31573e-07	0.0179087	0.0271466	0.874709
chr1	24590000	24595000	chr1	24965000	24970000	5	4.96392e-08	1.2357	2.29288e-07	0.0069779	0.008714	0.55225
chr1	24620000	24625000	chr1	24680000	24685000	7	2.86836e-07	2.99966	5.56596e-07	0.0215941	0.0334912	0.874709
chr1	24620000	24625000	chr1	24720000	24725000	6	1.87236e-07	2.6097	4.84238e-07	0.0322725	0.0497536	0.874709
chr1	24680000	24685000	chr1	24760000	24765000	6	2.27673e-07	2.59328	4.81192e-07	0.0315878	0.0485448	0.874709
chr1	24720000	24725000	chr1	24965000	24970000	5	8.00965e-08	1.75748	3.26106e-07	0.0240994	0.0334119	0.874709
chr1	24735000	24740000	chr1	24885000	24890000	5	1.32606e-07	1.96532	3.64671e-07	0.0342339	0.0495782	0.874709
chr1	24735000	24740000	chr1	24965000	24970000	8	8.5799e-08	1.98596	3.68502e-07	0.000823678	0.00104932	0.127639
chr1	24740000	24745000	chr1	24830000	24835000	5	2.05861e-07	1.56539	2.90464e-07	0.0163717	0.0218236	0.874709
chr1	24740000	24745000	chr1	24860000	24865000	6	1.60164e-07	1.6201	3.00614e-07	0.0049695	0.00640245	0.45389
chr1	24740000	24745000	chr1	24965000	24970000	10	8.81636e-08	1.51271	2.80688e-07	3.80917e-06	4.40765e-06	0.00155745
chr1	24740000	24745000	chr1	24970000	24975000	4	8.5799e-08	1.32299	2.45485e-07	0.0339975	0.0454241	0.874709
chr1	24760000	24765000	chr1	24860000	24865000	7	1.87236e-07	1.87579	3.48058e-07	0.00248433	0.00321561	0.284529
chr1	24760000	24765000	chr1	24870000	24875000	6	1.72223e-07	1.75548	3.25735e-07	0.00702504	0.0092645	0.574008
chr1	24760000	24765000	chr1	24890000	24895000	6	1.50127e-07	2.2129	4.1061e-07	0.0178396	0.0255286	0.874709
chr1	24760000	24765000	chr1	24965000	24970000	5	9.84623e-08	1.6657	3.09076e-07	0.0202022	0.0274846	0.874709
chr1	24785000	24790000	chr1	24825000	24830000	9	4.02988e-07	3.85326	7.14985e-07	0.0109457	0.0173075	0.838049
chr1	24825000	24830000	chr1	24860000	24865000	9	4.48618e-07	2.80467	5.20415e-07	0.00179109	0.00245949	0.235314
chr1	24825000	24830000	chr1	24945000	24950000	6	1.60164e-07	1.50506	2.79268e-07	0.00358382	0.00452779	0.360704
chr1	24825000	24830000	chr1	24965000	24970000	6	1.41183e-07	1.79591	3.33237e-07	0.00773429	0.0102719	0.611774
chr1	24830000	24835000	chr1	24870000	24875000	5	4.02988e-07	1.93223	3.58532e-07	0.0325056	0.0467459	0.874709
chr1	24870000	24875000	chr1	24965000	24970000	5	1.96107e-07	1.93397	3.58854e-07	0.0325952	0.046892	0.874709
chr1	24870000	24875000	chr1	25005000	25010000	7	1.45577e-07	1.54695	2.87041e-07	0.000895496	0.00110377	0.132397
chr1	24885000	24890000	chr1	24960000	24965000	5	2.39693e-07	1.86723	3.4647e-07	0.0292334	0.0414679	0.874709
chr1	24895000	24900000	chr1	24965000	24970000	7	2.53071e-07	3.12711	5.80246e-07	0.0254382	0.0403288	0.874709
chr1	24900000	24905000	chr1	24965000	24970000	7	2.6854e-07	3.25158	6.0334e-07	0.0295179	0.0478253	0.874709
chr1	24945000	24950000	chr1	24965000	24970000	10	7.62463e-07	4.43754	8.234e-07	0.00964853	0.0156905	0.790122
chr1	24965000	24970000	chr1	25010000	25015000	8	3.66035e-07	2.96872	5.50855e-07	0.00768658	0.0112427	0.646997
chr1	24965000	24970000	chr1	25160000	25165000	5	1.03347e-07	1.90614	3.5369e-07	0.031172	0.0445815	0.874709
chr1	24965000	24970000	chr1	25170000	25175000	6	9.84623e-08	1.93268	3.58615e-07	0.0104779	0.0142549	0.745221
chr1	24970000	24975000	chr1	25070000	25075000	9	1.87236e-07	2.00887	3.72752e-07	0.000196951	0.000245169	0.0422286
chr1	25000000	25005000	chr1	25070000	25075000	10	2.53071e-07	3.48495	6.46645e-07	0.00223208	0.00321742	0.28466
chr1	25000000	25005000	chr1	25155000	25160000	9	1.28473e-07	1.82387	3.38424e-07	9.93292e-05	0.000120979	0.0242167
chr1	25005000	25010000	chr1	25070000	25075000	10	2.6854e-07	2.71685	5.0412e-07	0.000399005	0.00052563	0.0757851
chr1	25005000	25010000	chr1	25105000	25110000	5	1.87236e-07	1.83494	3.40478e-07	0.0276708	0.0389867	0.874709
chr1	25005000	25010000	chr1	25120000	25125000	8	1.65882e-07	2.27457	4.22054e-07	0.00182744	0.00242104	0.232843
chr1	25005000	25010000	chr1	25125000	25130000	5	1.60164e-07	1.44053	2.67295e-07	0.012241	0.0159139	0.797103
chr1	25005000	25010000	chr1	25150000	25155000	11	1.36856e-07	2.11323	3.92117e-07	1.1363e-05	1.37463e-05	0.00408144
chr1	25005000	25010000	chr1	25155000	25160000	8	1.32606e-07	1.51828	2.81721e-07	0.00015343	0.000183863	0.0336784
chr1	25005000	25010000	chr1	25160000	25165000	6	1.28473e-07	1.91796	3.55883e-07	0.0101564	0.0137815	0.730071
chr1	25005000	25010000	chr1	25165000	25170000	6	1.24492e-07	1.8168	3.37113e-07	0.00811859	0.0108218	0.631919
chr1	25010000	25015000	chr1	25040000	25045000	12	5.14544e-07	4.31797	8.01214e-07	0.00116883	0.00172366	0.18324
chr1	25010000	25015000	chr1	25070000	25075000	11	2.86836e-07	2.75829	5.11809e-07	0.000111677	0.000144105	0.0278613
chr1	25010000	25015000	chr1	25085000	25090000	10	2.39693e-07	2.39418	4.44247e-07	0.000155603	0.000197724	0.0356828
chr1	25010000	25015000	chr1	25145000	25150000	5	1.45577e-07	1.91207	3.54791e-07	0.031473	0.0450685	0.874709
chr1	25010000	25015000	chr1	25155000	25160000	8	1.36856e-07	1.50296	2.78879e-07	0.000143658	0.000171817	0.0318898
chr1	25010000	25015000	chr1	25160000	25165000	7	1.32606e-07	1.90713	3.53874e-07	0.00270381	0.00351637	0.302764
chr1	25010000	25015000	chr1	25165000	25170000	5	1.28473e-07	1.80484	3.34894e-07	0.0262531	0.0367577	0.874709
chr1	25015000	25020000	chr1	25085000	25090000	9	2.53071e-07	3.54357	6.57522e-07	0.00701868	0.0106293	0.625125
chr1	25015000	25020000	chr1	25155000	25160000	7	1.41183e-07	1.95791	3.63297e-07	0.00308897	0.00404845	0.333775
chr1	25020000	25025000	chr1	25070000	25075000	9	3.34849e-07	3.89788	7.23264e-07	0.0116109	0.0184759	0.870984
chr1	25025000	25030000	chr1	25070000	25075000	15	3.66035e-07	4.96733	9.21704e-07	0.000147251	0.000211286	0.0376125
chr1	25030000	25035000	chr1	25070000	25075000	14	4.02988e-07	4.07829	7.5674e-07	6.84074e-05	9.32113e-05	0.0196025
chr1	25030000	25035000	chr1	25085000	25090000	15	3.08694e-07	3.14498	5.83561e-07	9.59214e-07	1.18993e-06	0.000506381
chr1	25030000	25035000	chr1	25090000	25095000	10	2.86836e-07	4.59632	8.52861e-07	0.0116999	0.0194332	0.874709
chr1	25030000	25035000	chr1	25140000	25145000	8	1.72223e-07	2.48239	4.60615e-07	0.00298778	0.00407436	0.335307
chr1	25030000	25035000	chr1	25155000	25160000	9	1.54951e-07	1.68098	3.1191e-07	5.49855e-05	6.58678e-05	0.0148215
chr1	25035000	25040000	chr1	25070000	25075000	18	4.48618e-07	8.39081	1.55694e-06	0.00150675	0.00262903	0.246817
chr1	25040000	25045000	chr1	25070000	25075000	24	5.14544e-07	6.19826	1.15011e-06	3.38755e-08	4.48651e-08	2.88147e-05
chr1	25040000	25045000	chr1	25085000	25090000	20	3.66035e-07	4.24635	7.87923e-07	2.13801e-08	2.67246e-08	1.81217e-05
chr1	25040000	25045000	chr1	25105000	25110000	8	2.6854e-07	2.68244	4.97736e-07	0.0045473	0.0063797	0.453001
chr1	25040000	25045000	chr1	25150000	25155000	8	1.72223e-07	2.8441	5.27731e-07	0.00617814	0.00887266	0.558606
chr1	25040000	25045000	chr1	25165000	25170000	6	1.54951e-07	2.33254	4.3281e-07	0.0217086	0.031759	0.874709
chr1	25050000	25055000	chr1	25070000	25075000	28	7.62463e-07	14.9861	2.78072e-06	0.000844794	0.00169368	0.180954
chr1	25070000	25075000	chr1	25105000	25110000	10	4.48618e-07	4.15394	7.70777e-07	0.00661921	0.0103731	0.61571
chr1	25070000	25075000	chr1	25155000	25160000	8	2.16412e-07	2.21264	4.10563e-07	0.00155895	0.00204785	0.20743
chr1	25070000	25075000	chr1	25165000	25170000	9	1.96107e-07	2.74126	5.0865e-07	0.00155337	0.00211588	0.212186
chr1	25085000	25090000	chr1	25105000	25110000	17	7.62463e-07	6.47719	1.20186e-06	0.000268838	0.000413874	0.0631934
chr1	25175000	25180000	chr1	25345000	25350000	5	1.1714e-07	1.94014	3.59998e-07	0.0329146	0.0474134	0.874709
chr1	25235000	25240000	chr1	25295000	25300000	6	2.86836e-07	2.53387	4.70168e-07	0.0291694	0.0443219	0.874709
chr1	25235000	25240000	chr1	25335000	25340000	6	1.87236e-07	2.41389	4.47905e-07	0.0245828	0.0365148	0.874709
chr1	25235000	25240000	chr1	25340000	25345000	6	1.79302e-07	2.47006	4.58327e-07	0.0266795	0.0400507	0.874709
chr1	25235000	25240000	chr1	25345000	25350000	6	1.72223e-07	2.1224	3.93818e-07	0.0152014	0.0213972	0.874709
chr1	25235000	25240000	chr1	25410000	25415000	5	1.13843e-07	1.54505	2.86689e-07	0.0156504	0.0207766	0.874709
chr1	25235000	25240000	chr1	25525000	25530000	5	6.77805e-08	1.36923	2.54064e-07	0.0101988	0.013073	0.707472
chr1	25235000	25240000	chr1	25555000	25560000	4	6.00174e-08	1.36479	2.53242e-07	0.0369261	0.0498348	0.874709
chr1	25245000	25250000	chr1	25345000	25350000	6	1.87236e-07	2.55295	4.73708e-07	0.0299357	0.0456521	0.874709
chr1	25255000	25260000	chr1	25295000	25300000	8	4.02988e-07	3.21646	5.96825e-07	0.0113924	0.0172918	0.837647
chr1	25255000	25260000	chr1	25355000	25360000	6	1.87236e-07	2.16257	4.01272e-07	0.0163417	0.0231708	0.874709
chr1	25255000	25260000	chr1	25490000	25495000	5	8.36324e-08	1.19663	2.22038e-07	0.00617909	0.00765837	0.509247
chr1	25255000	25260000	chr1	25525000	25530000	5	7.34708e-08	1.38904	2.57741e-07	0.0107434	0.0138251	0.731511
chr1	25260000	25265000	chr1	25345000	25350000	7	2.16412e-07	2.68597	4.98389e-07	0.0136387	0.0200662	0.874709
chr1	25295000	25300000	chr1	25430000	25435000	5	1.45577e-07	1.94442	3.60794e-07	0.0331375	0.0477779	0.874709
chr1	25425000	25430000	chr1	25525000	25530000	7	1.87236e-07	2.1084	3.9122e-07	0.00446245	0.00598559	0.434495
chr1	25455000	25460000	chr1	25555000	25560000	5	1.87236e-07	1.87262	3.47471e-07	0.0294986	0.0418915	0.874709
chr1	25460000	25465000	chr1	25525000	25530000	6	2.6854e-07	2.36513	4.38857e-07	0.0228367	0.0336129	0.874709
chr1	25460000	25465000	chr1	25555000	25560000	7	1.96107e-07	2.11673	3.92767e-07	0.00454931	0.00611	0.440628
chr1	25485000	25490000	chr1	25525000	25530000	8	4.02988e-07	3.30063	6.12442e-07	0.0128768	0.0197967	0.874709
chr1	25570000	25575000	chr1	25665000	25670000	8	1.96107e-07	1.96158	3.63978e-07	0.000764587	0.000970869	0.120569
chr1	25570000	25575000	chr1	26105000	26110000	4	3.06243e-08	1.23499	2.29156e-07	0.0281898	0.0368838	0.874709
chr1	25575000	25580000	chr1	25660000	25665000	6	2.16412e-07	1.74341	3.23495e-07	0.00682193	0.0089778	0.562691
chr1	25580000	25585000	chr1	25665000	25670000	11	2.16412e-07	2.87327	5.33145e-07	0.000156005	0.000203704	0.036549
chr1	25580000	25585000	chr1	26145000	26150000	5	2.81668e-08	1.36557	2.53385e-07	0.0101001	0.0129372	0.703166
chr1	25585000	25590000	chr1	25665000	25670000	8	2.27673e-07	1.61132	2.98986e-07	0.000224981	0.000272847	0.04594
chr1	25665000	25670000	chr1	26120000	26125000	5	3.83968e-08	1.29465	2.40226e-07	0.00830463	0.0104905	0.620135
chr1	25790000	25795000	chr1	26145000	26150000	7	5.31294e-08	1.55555	2.88637e-07	0.000922976	0.00113907	0.13558
chr1	25850000	25855000	chr1	25895000	25900000	9	3.66035e-07	3.94954	7.3285e-07	0.0124134	0.0198988	0.874709
chr1	25870000	25875000	chr1	25895000	25900000	8	6.14561e-07	3.87249	7.18554e-07	0.0260977	0.043902	0.874709
chr1	25870000	25875000	chr1	26150000	26155000	4	7.06431e-08	1.25734	2.33304e-07	0.0296174	0.0389574	0.874709
chr1	25875000	25880000	chr1	25895000	25900000	10	7.62463e-07	4.67719	8.67867e-07	0.0128472	0.0215726	0.874709
chr1	25890000	25895000	chr1	26145000	26150000	7	7.7403e-08	1.95285	3.62357e-07	0.00304883	0.00399276	0.330599
chr1	25895000	25900000	chr1	25935000	25940000	9	4.02988e-07	4.57576	8.49048e-07	0.0249563	0.0438714	0.874709
chr1	25895000	25900000	chr1	26060000	26065000	6	1.20702e-07	1.92856	3.57851e-07	0.0103874	0.0141214	0.741164
chr1	25895000	25900000	chr1	26115000	26120000	5	9.06693e-08	1.639	3.04122e-07	0.0191385	0.0258958	0.874709
chr1	25895000	25900000	chr1	26120000	26125000	5	8.81636e-08	1.83651	3.4077e-07	0.0277459	0.0391053	0.874709
chr1	25895000	25900000	chr1	26125000	26130000	9	8.5799e-08	1.83256	3.40037e-07	0.000102773	0.000125302	0.0248924
chr1	25895000	25900000	chr1	26130000	26135000	6	8.36324e-08	1.75888	3.26366e-07	0.00708293	0.00934637	0.57694
chr1	25895000	25900000	chr1	26145000	26150000	11	7.86889e-08	1.65879	3.07794e-07	1.24782e-06	1.44525e-06	0.0005988
chr1	25910000	25915000	chr1	26145000	26150000	6	8.36324e-08	1.64529	3.05289e-07	0.00531594	0.00687842	0.474768
chr1	25935000	25940000	chr1	26145000	26150000	6	9.58757e-08	1.83832	3.41106e-07	0.00852753	0.0114099	0.652537
chr1	25945000	25950000	chr1	26145000	26150000	5	1.00962e-07	1.8592	3.4498e-07	0.0288408	0.0408422	0.874709
chr1	26030000	26035000	chr1	26070000	26075000	8	4.02988e-07	3.55675	6.59966e-07	0.0181229	0.0289889	0.874709
chr1	26035000	26040000	chr1	26120000	26125000	10	2.16412e-07	2.50276	4.64396e-07	0.000217518	0.000279743	0.0468392
chr1	26145000	26150000	chr1	26180000	26185000	12	4.48618e-07	6.66764	1.2372e-06	0.0204932	0.039731	0.874709
chr1	26145000	26150000	chr1	26185000	26190000	10	4.02988e-07	3.84987	7.14356e-07	0.00419491	0.00632484	0.450639
chr1	26145000	26150000	chr1	26320000	26325000	5	1.13843e-07	1.51433	2.80988e-07	0.0145967	0.0192584	0.874709
chr1	26150000	26155000	chr1	26185000	26190000	10	4.48618e-07	3.25577	6.04119e-07	0.00142171	0.00199373	0.203497
chr1	26150000	26155000	chr1	26350000	26355000	7	1.00962e-07	2.5756	4.77911e-07	0.0113541	0.0164049	0.811914
chr1	26185000	26190000	chr1	26320000	26325000	5	1.45577e-07	1.45658	2.70273e-07	0.0127323	0.0166057	0.817898
chr1	26185000	26190000	chr1	26350000	26355000	12	1.20702e-07	2.98762	5.54363e-07	5.3218e-05	6.86957e-05	0.0153238
chr1	26200000	26205000	chr1	26320000	26325000	4	1.60164e-07	1.12406	2.08573e-07	0.021616	0.0275556	0.874709
chr1	26200000	26205000	chr1	26350000	26355000	9	1.32606e-07	2.47115	4.5853e-07	0.000800056	0.00105343	0.128006
chr1	26220000	26225000	chr1	26320000	26325000	8	1.87236e-07	2.06098	3.82422e-07	0.00102801	0.00132289	0.151208
chr1	26220000	26225000	chr1	26495000	26500000	5	7.20688e-08	1.65829	3.07702e-07	0.0199039	0.0270378	0.874709
chr1	26230000	26235000	chr1	26320000	26325000	5	2.05861e-07	1.44128	2.67434e-07	0.0122636	0.0159457	0.797994
chr1	26230000	26235000	chr1	26345000	26350000	8	1.65882e-07	2.85626	5.29988e-07	0.00631541	0.0090859	0.566819
chr1	26230000	26235000	chr1	26350000	26355000	8	1.60164e-07	3.39578	6.30097e-07	0.0146969	0.0229273	0.874709
chr1	26230000	26235000	chr1	26355000	26360000	6	1.54951e-07	1.50628	2.79496e-07	0.00359696	0.00454533	0.361574
chr1	26320000	26325000	chr1	26465000	26470000	5	1.36856e-07	1.62691	3.01879e-07	0.0186672	0.025196	0.874709
chr1	26345000	26350000	chr1	26420000	26425000	9	2.39693e-07	3.36803	6.24948e-07	0.00529543	0.00783026	0.516414
chr1	26345000	26350000	chr1	26600000	26605000	7	7.7403e-08	2.18729	4.05859e-07	0.00533316	0.00724198	0.491375
chr1	26350000	26355000	chr1	26420000	26425000	10	2.53071e-07	4.56329	8.46733e-07	0.0112514	0.0186058	0.874709
chr1	26350000	26355000	chr1	26605000	26610000	7	7.7403e-08	2.4953	4.63011e-07	0.00985676	0.0140569	0.739117
chr1	26355000	26360000	chr1	26435000	26440000	7	2.27673e-07	2.21225	4.1049e-07	0.00563173	0.00767737	0.509836
chr1	26355000	26360000	chr1	26475000	26480000	5	1.60164e-07	1.87472	3.47861e-07	0.029602	0.042057	0.874709
chr1	26355000	26360000	chr1	26720000	26725000	4	5.13895e-08	1.31263	2.43562e-07	0.0332878	0.0443657	0.874709
chr1	26360000	26365000	chr1	26495000	26500000	4	1.45577e-07	1.31407	2.43829e-07	0.0333861	0.044512	0.874709
chr1	26365000	26370000	chr1	26435000	26440000	7	2.53071e-07	3.01871	5.60131e-07	0.0221466	0.0344603	0.874709
chr1	26370000	26375000	chr1	26605000	26610000	6	8.36324e-08	1.70181	3.15777e-07	0.0061525	0.00803871	0.524974
chr1	26420000	26425000	chr1	26560000	26565000	6	1.41183e-07	1.57085	2.91475e-07	0.00433769	0.00554169	0.412563
chr1	26420000	26425000	chr1	26605000	26610000	5	1.08169e-07	1.60402	2.97631e-07	0.017793	0.0239045	0.874709
chr1	26425000	26430000	chr1	26630000	26635000	5	9.84623e-08	1.66332	3.08635e-07	0.0201062	0.0273406	0.874709
chr1	26435000	26440000	chr1	26470000	26475000	18	4.48618e-07	5.06532	9.39886e-07	4.75045e-06	6.43778e-06	0.0021494
chr1	26435000	26440000	chr1	26475000	26480000	12	4.02988e-07	4.51502	8.37777e-07	0.00163957	0.00246902	0.235962
chr1	26435000	26440000	chr1	26495000	26500000	9	2.86836e-07	2.94906	5.47207e-07	0.0024357	0.00340745	0.296431
chr1	26435000	26440000	chr1	26500000	26505000	8	2.6854e-07	3.4931	6.48156e-07	0.0167161	0.0264739	0.874709
chr1	26435000	26440000	chr1	26560000	26565000	7	1.54951e-07	2.15666	4.00175e-07	0.00498212	0.006733	0.468419
chr1	26435000	26440000	chr1	26600000	26605000	6	1.20702e-07	2.08844	3.87516e-07	0.0142757	0.019971	0.874709
chr1	26435000	26440000	chr1	26605000	26610000	7	1.1714e-07	2.08989	3.87787e-07	0.00427375	0.00571607	0.421274
chr1	26435000	26440000	chr1	26630000	26635000	5	1.03347e-07	1.65711	3.07483e-07	0.0198566	0.026967	0.874709
chr1	26435000	26440000	chr1	26635000	26640000	5	1.00962e-07	1.89492	3.51609e-07	0.0306071	0.0436703	0.874709
chr1	26495000	26500000	chr1	26600000	26605000	7	1.79302e-07	2.37201	4.40134e-07	0.00782045	0.0109341	0.636116
chr1	26495000	26500000	chr1	26605000	26610000	10	1.72223e-07	2.36154	4.38191e-07	0.000140147	0.000177446	0.0327207
chr1	26560000	26565000	chr1	26600000	26605000	10	4.02988e-07	4.66597	8.65786e-07	0.0126839	0.0212661	0.874709
chr1	26560000	26565000	chr1	26605000	26610000	19	3.66035e-07	4.3641	8.09773e-07	1.50521e-07	1.91859e-07	0.000103556
chr1	26560000	26565000	chr1	26630000	26635000	6	2.53071e-07	2.36823	4.39432e-07	0.0229456	0.0337926	0.874709
chr1	26565000	26570000	chr1	26605000	26610000	14	4.02988e-07	5.41166	1.00415e-06	0.000946155	0.00145505	0.161991
chr1	26575000	26580000	chr1	26600000	26605000	15	6.14561e-07	9.19249	1.7057e-06	0.0220166	0.0480383	0.874709
chr1	26580000	26585000	chr1	26855000	26860000	5	7.20688e-08	1.54878	2.87381e-07	0.0157812	0.0209661	0.874709
chr1	26600000	26605000	chr1	26630000	26635000	14	5.14544e-07	4.86856	9.03377e-07	0.000370517	0.000541638	0.0775631
chr1	26600000	26605000	chr1	26635000	26640000	14	4.48618e-07	6.04183	1.12108e-06	0.00235513	0.00385132	0.322594
chr1	26600000	26605000	chr1	26640000	26645000	12	4.02988e-07	5.1608	9.57602e-07	0.0042752	0.00691201	0.476387
chr1	26600000	26605000	chr1	26645000	26650000	13	3.66035e-07	4.73232	8.78097e-07	0.000844228	0.00125625	0.145598
chr1	26600000	26605000	chr1	26650000	26655000	10	3.34849e-07	3.51306	6.51859e-07	0.00235172	0.00340145	0.296051
chr1	26600000	26605000	chr1	26710000	26715000	7	1.72223e-07	2.70528	5.01973e-07	0.0140658	0.0207608	0.874709
chr1	26605000	26610000	chr1	26630000	26635000	26	6.14561e-07	5.91641	1.09781e-06	7.9143e-10	1.01079e-09	9.58316e-07
chr1	26605000	26610000	chr1	26635000	26640000	13	5.14544e-07	7.19546	1.33514e-06	0.0166929	0.032518	0.874709
chr1	26605000	26610000	chr1	26640000	26645000	16	4.48618e-07	5.96535	1.10689e-06	0.000315378	0.000479001	0.0706696
chr1	26605000	26610000	chr1	26645000	26650000	14	4.02988e-07	5.37813	9.97929e-07	0.000896876	0.00137488	0.155561
chr1	26605000	26610000	chr1	26690000	26695000	10	2.16412e-07	2.93681	5.44934e-07	0.000697513	0.000942283	0.117958
chr1	26605000	26610000	chr1	26695000	26700000	11	2.05861e-07	2.83173	5.25436e-07	0.00013855	0.000180136	0.0331198
chr1	26605000	26610000	chr1	26715000	26720000	9	1.72223e-07	2.33323	4.32938e-07	0.000547696	0.000708994	0.0953597
chr1	26605000	26610000	chr1	26720000	26725000	6	1.65882e-07	2.50627	4.65046e-07	0.0280784	0.0424409	0.874709
chr1	26605000	26610000	chr1	26725000	26730000	7	1.60164e-07	2.43409	4.51653e-07	0.00880669	0.0124361	0.687061
chr1	26605000	26610000	chr1	26740000	26745000	6	1.45577e-07	2.2618	4.19685e-07	0.019369	0.0279675	0.874709
chr1	26710000	26715000	chr1	26945000	26950000	6	8.36324e-08	1.83384	3.40275e-07	0.00844126	0.0112855	0.648321
chr1	26800000	26805000	chr1	26825000	26830000	8	6.14561e-07	3.71845	6.8997e-07	0.0220024	0.0361068	0.874709
chr1	26800000	26805000	chr1	26880000	26885000	6	2.27673e-07	2.01259	3.73443e-07	0.0123352	0.0170224	0.829873
chr1	26825000	26830000	chr1	26850000	26855000	17	6.14561e-07	4.29649	7.97228e-07	2.21779e-06	2.8991e-06	0.00108872
chr1	26825000	26830000	chr1	26855000	26860000	22	5.14544e-07	5.19783	9.64475e-07	2.75375e-08	3.5458e-08	2.32388e-05
chr1	26825000	26830000	chr1	26880000	26885000	18	3.08694e-07	3.71595	6.89506e-07	6.93574e-08	8.59779e-08	5.1146e-05
chr1	26825000	26830000	chr1	26915000	26920000	7	2.05861e-07	2.82764	5.24678e-07	0.0169633	0.0255534	0.874709
chr1	26825000	26830000	chr1	26935000	26940000	6	1.72223e-07	2.53127	4.69685e-07	0.0290657	0.0441425	0.874709
chr1	26825000	26830000	chr1	27115000	27120000	5	6.77805e-08	1.43161	2.65639e-07	0.0119729	0.0155378	0.785591
chr1	26825000	26830000	chr1	27185000	27190000	6	5.22617e-08	1.59287	2.95562e-07	0.00461292	0.00591547	0.430973
chr1	26855000	26860000	chr1	26880000	26885000	19	6.14561e-07	6.52853	1.21139e-06	3.63991e-05	5.34958e-05	0.0124964
chr1	26880000	26885000	chr1	26905000	26910000	22	6.14561e-07	6.11503	1.13466e-06	3.92892e-07	5.32449e-07	0.000251929
chr1	26880000	26885000	chr1	26945000	26950000	9	2.6854e-07	3.60974	6.69798e-07	0.0077594	0.0118587	0.667685
chr1	26880000	26885000	chr1	27185000	27190000	5	6.36805e-08	1.75084	3.24874e-07	0.0238052	0.0329587	0.874709
chr1	26880000	26885000	chr1	27190000	27195000	5	6.24092e-08	1.55296	2.88156e-07	0.0159285	0.0211796	0.874709
chr1	26880000	26885000	chr1	27325000	27330000	5	3.94316e-08	1.51069	2.80313e-07	0.0144746	0.0190833	0.874709
chr1	26900000	26905000	chr1	27115000	27120000	5	9.3259e-08	1.68896	3.13392e-07	0.0211549	0.0289182	0.874709
chr1	26905000	26910000	chr1	27015000	27020000	7	1.72223e-07	2.20779	4.09662e-07	0.00557752	0.00759815	0.50672
chr1	26905000	26910000	chr1	27100000	27105000	8	1.03347e-07	1.9562	3.6298e-07	0.00075201	0.000954214	0.119046
chr1	26905000	26910000	chr1	27110000	27115000	6	9.84623e-08	1.51192	2.80541e-07	0.00365779	0.00462661	0.365945
chr1	26915000	26920000	chr1	27115000	27120000	6	1.00962e-07	1.68518	3.12691e-07	0.00589772	0.00768373	0.510111
chr1	26920000	26925000	chr1	27095000	27100000	5	1.13843e-07	1.9463	3.61141e-07	0.0332351	0.0479376	0.874709
chr1	26925000	26930000	chr1	27115000	27120000	7	1.05709e-07	1.65847	3.07734e-07	0.00130392	0.00163375	0.176256
chr1	26930000	26935000	chr1	27015000	27020000	11	2.16412e-07	3.04328	5.6469e-07	0.000247699	0.000329217	0.0529686
chr1	26930000	26935000	chr1	27110000	27115000	8	1.10849e-07	1.79135	3.32392e-07	0.000438485	0.000544381	0.0778521
chr1	26930000	26935000	chr1	27115000	27120000	7	1.08169e-07	1.76042	3.26652e-07	0.0017879	0.00227438	0.223102
chr1	26935000	26940000	chr1	27015000	27020000	7	2.27673e-07	3.06005	5.67802e-07	0.0233725	0.0366269	0.874709
chr1	26935000	26940000	chr1	27020000	27025000	7	2.16412e-07	3.21738	5.96995e-07	0.0283659	0.0456837	0.874709
chr1	26935000	26940000	chr1	27095000	27100000	10	1.24492e-07	2.15051	3.99034e-07	6.78732e-05	8.39842e-05	0.0180081
chr1	26935000	26940000	chr1	27110000	27115000	5	1.13843e-07	1.77326	3.29034e-07	0.0248064	0.0345049	0.874709
chr1	26940000	26945000	chr1	27015000	27020000	7	2.39693e-07	3.18174	5.90381e-07	0.0271899	0.0435176	0.874709
chr1	26940000	26945000	chr1	27020000	27025000	11	2.27673e-07	3.34326	6.20352e-07	0.000516121	0.000708204	0.0952905
chr1	26940000	26945000	chr1	27175000	27180000	7	8.36324e-08	1.62655	3.01811e-07	0.00117499	0.00146529	0.162888
chr1	26945000	26950000	chr1	26990000	26995000	9	3.66035e-07	4.27302	7.92873e-07	0.0182433	0.0306495	0.874709
chr1	26945000	26950000	chr1	26995000	27000000	10	3.34849e-07	4.39768	8.16003e-07	0.00917451	0.0148414	0.763961
chr1	26945000	26950000	chr1	27000000	27005000	13	3.08694e-07	3.93286	7.29754e-07	0.000169396	0.00023343	0.0406631
chr1	26945000	26950000	chr1	27005000	27010000	9	2.86836e-07	4.05425	7.52279e-07	0.014148	0.0230227	0.874709
chr1	26945000	26950000	chr1	27010000	27015000	9	2.6854e-07	3.61504	6.70782e-07	0.007821	0.0119616	0.670963
chr1	26945000	26950000	chr1	27015000	27020000	34	2.53071e-07	3.34725	6.21093e-07	8.232e-23	9.09973e-23	5.73662e-19
chr1	26945000	26950000	chr1	27020000	27025000	30	2.39693e-07	3.51063	6.51409e-07	2.58952e-18	2.91876e-18	1.11681e-14
chr1	26945000	26950000	chr1	27030000	27035000	8	2.16412e-07	3.45174	6.40481e-07	0.0158384	0.024923	0.874709
chr1	26945000	26950000	chr1	27035000	27040000	8	2.05861e-07	3.09143	5.73625e-07	0.0094008	0.0140029	0.737344
chr1	26945000	26950000	chr1	27045000	27050000	7	1.87236e-07	2.97682	5.52358e-07	0.0209421	0.0323535	0.874709
chr1	26945000	26950000	chr1	27050000	27055000	7	1.79302e-07	3.05389	5.66659e-07	0.0231875	0.0362986	0.874709
chr1	26945000	26950000	chr1	27060000	27065000	7	1.65882e-07	2.85429	5.29623e-07	0.0176382	0.0266894	0.874709
chr1	26945000	26950000	chr1	27070000	27075000	7	1.54951e-07	2.57204	4.77249e-07	0.0112846	0.0162951	0.80864
chr1	26945000	26950000	chr1	27090000	27095000	8	1.36856e-07	2.5251	4.6854e-07	0.00328147	0.00450186	0.359239
chr1	26945000	26950000	chr1	27095000	27100000	6	1.32606e-07	2.23343	4.14421e-07	0.018473	0.0265348	0.874709
chr1	26945000	26950000	chr1	27110000	27115000	11	1.20702e-07	1.82393	3.38436e-07	3.00471e-06	3.53498e-06	0.00129253
chr1	26945000	26950000	chr1	27115000	27120000	11	1.1714e-07	1.78771	3.31716e-07	2.49875e-06	2.92961e-06	0.00109797
chr1	26945000	26950000	chr1	27120000	27125000	6	1.13843e-07	2.27463	4.22066e-07	0.0197823	0.0286319	0.874709
chr1	26945000	26950000	chr1	27125000	27130000	6	1.10849e-07	2.12106	3.9357e-07	0.0151643	0.0213397	0.874709
chr1	26945000	26950000	chr1	27160000	27165000	6	9.3259e-08	1.98866	3.69003e-07	0.0117589	0.0161579	0.80466
chr1	26945000	26950000	chr1	27175000	27180000	5	8.5799e-08	1.64942	3.06056e-07	0.0195498	0.0265087	0.874709
chr1	26945000	26950000	chr1	27190000	27195000	7	8.00965e-08	1.71927	3.19017e-07	0.00157875	0.00199603	0.203671
chr1	26945000	26950000	chr1	27215000	27220000	5	7.34708e-08	1.44645	2.68393e-07	0.0124207	0.0161666	0.804868
chr1	26945000	26950000	chr1	27245000	27250000	5	6.50027e-08	1.59422	2.95813e-07	0.017426	0.023365	0.874709
chr1	26950000	26955000	chr1	27020000	27025000	9	2.53071e-07	3.55004	6.58721e-07	0.00708877	0.010745	0.62923
chr1	26950000	26955000	chr1	27095000	27100000	7	1.36856e-07	2.21804	4.11565e-07	0.00570262	0.00778109	0.514249
chr1	26955000	26960000	chr1	27015000	27020000	9	2.86836e-07	3.14917	5.84339e-07	0.00360027	0.00517032	0.394562
chr1	26960000	26965000	chr1	26980000	26985000	11	7.62463e-07	6.15325	1.14176e-06	0.0255078	0.049278	0.874709
chr1	26960000	26965000	chr1	27015000	27020000	10	3.08694e-07	2.69705	5.00446e-07	0.000378279	0.000497211	0.0726867
chr1	26960000	26965000	chr1	27095000	27100000	6	1.45577e-07	1.83846	3.41132e-07	0.0085302	0.0114137	0.652696
chr1	27015000	27020000	chr1	27060000	27065000	10	3.66035e-07	5.16932	9.59185e-07	0.0213582	0.0383925	0.874709
chr1	27015000	27020000	chr1	27110000	27115000	7	1.96107e-07	2.16464	4.01656e-07	0.005072	0.00686301	0.47403
chr1	27015000	27020000	chr1	27190000	27195000	5	1.13843e-07	1.92927	3.57982e-07	0.0323527	0.0464968	0.874709
chr1	27020000	27025000	chr1	27095000	27100000	18	2.39693e-07	3.34383	6.20458e-07	1.50604e-08	1.82371e-08	1.28819e-05
chr1	27020000	27025000	chr1	27105000	27110000	7	2.16412e-07	3.13934	5.82515e-07	0.025825	0.0410291	0.874709
chr1	27020000	27025000	chr1	27110000	27115000	8	2.05861e-07	2.40899	4.46996e-07	0.002529	0.00341348	0.296724
chr1	27020000	27025000	chr1	27115000	27120000	9	1.96107e-07	2.3181	4.30131e-07	0.000524427	0.000677616	0.0921923
chr1	27020000	27025000	chr1	27120000	27125000	7	1.87236e-07	3.195	5.92842e-07	0.0276244	0.0443156	0.874709
chr1	27030000	27035000	chr1	27095000	27100000	8	2.6854e-07	3.93609	7.30355e-07	0.0278984	0.0474194	0.874709
chr1	27040000	27045000	chr1	27095000	27100000	10	3.08694e-07	3.97345	7.37286e-07	0.0050847	0.00778671	0.51454
chr1	27050000	27055000	chr1	27095000	27100000	11	3.66035e-07	5.3785	9.97998e-07	0.0125969	0.0219546	0.874709
chr1	27070000	27075000	chr1	27320000	27325000	5	7.86889e-08	1.93336	3.58741e-07	0.0325638	0.0468407	0.874709
chr1	27095000	27100000	chr1	27115000	27120000	13	7.62463e-07	6.21382	1.15299e-06	0.00661841	0.0115058	0.655627
chr1	27130000	27135000	chr1	27190000	27195000	7	2.86836e-07	2.60798	4.83919e-07	0.0119968	0.0174257	0.841685
chr1	27150000	27155000	chr1	27175000	27180000	10	6.14561e-07	3.84864	7.14128e-07	0.00418667	0.00631144	0.450055
chr1	27150000	27155000	chr1	27190000	27195000	9	4.02988e-07	3.31861	6.15778e-07	0.00487065	0.00715438	0.487476
chr1	27175000	27180000	chr1	27225000	27230000	7	3.34849e-07	2.51827	4.67274e-07	0.0102711	0.0147025	0.759639
chr1	27175000	27180000	chr1	27230000	27235000	6	3.08694e-07	2.56088	4.7518e-07	0.0302571	0.0462123	0.874709
chr1	27185000	27190000	chr1	27325000	27330000	11	1.41183e-07	3.19494	5.9283e-07	0.000363398	0.000490794	0.0720116
chr1	27190000	27195000	chr1	27230000	27235000	10	4.02988e-07	3.71437	6.89213e-07	0.00335702	0.00497684	0.38455
chr1	27215000	27220000	chr1	27320000	27325000	6	1.79302e-07	2.25383	4.18206e-07	0.0191148	0.0275598	0.874709
chr1	27225000	27230000	chr1	27245000	27250000	15	7.62463e-07	5.91592	1.09772e-06	0.00078448	0.00122321	0.142731
chr1	27225000	27230000	chr1	27325000	27330000	8	1.87236e-07	2.79627	5.18857e-07	0.00565859	0.00807019	0.526309
chr1	27230000	27235000	chr1	27320000	27325000	7	2.05861e-07	2.87746	5.33922e-07	0.0182377	0.0277045	0.874709
chr1	27230000	27235000	chr1	27425000	27430000	5	1.03347e-07	1.6892	3.13437e-07	0.0211649	0.0289334	0.874709
chr1	27230000	27235000	chr1	27480000	27485000	4	7.86889e-08	1.2633	2.34409e-07	0.0300032	0.0395206	0.874709
chr1	27235000	27240000	chr1	27325000	27330000	8	2.05861e-07	3.81242	7.07407e-07	0.0244553	0.0407414	0.874709
chr1	27240000	27245000	chr1	27325000	27330000	9	2.16412e-07	3.8461	7.13656e-07	0.0108413	0.0171251	0.832826
chr1	27245000	27250000	chr1	27320000	27325000	9	2.39693e-07	3.52364	6.53823e-07	0.00680555	0.0102784	0.611944
chr1	27245000	27250000	chr1	27380000	27385000	6	1.45577e-07	2.33426	4.33129e-07	0.0217673	0.031855	0.874709
chr1	27245000	27250000	chr1	27410000	27415000	6	1.20702e-07	2.09551	3.88828e-07	0.0144655	0.0202623	0.874709
chr1	27285000	27290000	chr1	27320000	27325000	16	4.48618e-07	7.55268	1.40142e-06	0.00281132	0.004914	0.381426
chr1	27290000	27295000	chr1	27320000	27325000	19	5.14544e-07	9.55409	1.77279e-06	0.00245025	0.00454167	0.36136
chr1	27290000	27295000	chr1	27325000	27330000	18	4.48618e-07	9.27233	1.72051e-06	0.00376819	0.00709756	0.484768
chr1	27315000	27320000	chr1	27380000	27385000	9	2.6854e-07	4.63663	8.60342e-07	0.0264482	0.0469276	0.874709
chr1	27320000	27325000	chr1	27370000	27375000	10	3.34849e-07	3.8677	7.17664e-07	0.00431561	0.00652138	0.45908
chr1	27320000	27325000	chr1	27380000	27385000	14	2.86836e-07	4.91048	9.11155e-07	0.000400615	0.000587891	0.0825923
chr1	27320000	27325000	chr1	27390000	27395000	15	2.53071e-07	4.46309	8.2814e-07	4.89477e-05	6.73423e-05	0.0150946
chr1	27320000	27325000	chr1	27400000	27405000	10	2.27673e-07	3.58933	6.66011e-07	0.0027011	0.00394329	0.32782
chr1	27320000	27325000	chr1	27410000	27415000	22	2.05861e-07	3.58127	6.64516e-07	3.82564e-11	4.52495e-11	5.69096e-08
chr1	27320000	27325000	chr1	27415000	27420000	13	1.96107e-07	3.33778	6.19336e-07	3.63992e-05	4.75079e-05	0.011342
chr1	27320000	27325000	chr1	27420000	27425000	13	1.87236e-07	4.02905	7.47604e-07	0.00021065	0.000292904	0.0485058
chr1	27320000	27325000	chr1	27425000	27430000	8	1.79302e-07	2.87204	5.32916e-07	0.00649665	0.00936822	0.577753
chr1	27320000	27325000	chr1	27575000	27580000	5	7.7403e-08	1.78869	3.31897e-07	0.025508	0.0355947	0.874709
chr1	27320000	27325000	chr1	27630000	27635000	5	6.24092e-08	1.54893	2.87409e-07	0.0157866	0.0209738	0.874709
chr1	27320000	27325000	chr1	27690000	27695000	7	5.05139e-08	1.55715	2.88935e-07	0.000928162	0.00114574	0.136133
chr1	27320000	27325000	chr1	27910000	27915000	6	2.64546e-08	1.30091	2.41388e-07	0.00183303	0.00223827	0.220649
chr1	27325000	27330000	chr1	27350000	27355000	20	6.14561e-07	13.0232	2.41649e-06	0.0178781	0.0433017	0.874709
chr1	27325000	27330000	chr1	27365000	27370000	17	4.02988e-07	6.44392	1.19569e-06	0.000254636	0.000390966	0.0604872
chr1	27325000	27330000	chr1	27370000	27375000	19	3.66035e-07	4.70903	8.73776e-07	4.52369e-07	5.89175e-07	0.000275136
chr1	27325000	27330000	chr1	27380000	27385000	27	3.08694e-07	5.89293	1.09345e-06	1.59469e-10	2.01502e-10	2.21215e-07
chr1	27325000	27330000	chr1	27385000	27390000	20	2.86836e-07	4.92334	9.13542e-07	2.09356e-07	2.72373e-07	0.00013994
chr1	27325000	27330000	chr1	27390000	27395000	21	2.6854e-07	5.22349	9.69235e-07	1.25976e-07	1.64544e-07	9.04615e-05
chr1	27325000	27330000	chr1	27400000	27405000	21	2.39693e-07	4.10964	7.62557e-07	2.49305e-09	3.05899e-09	2.6026e-06
chr1	27325000	27330000	chr1	27405000	27410000	10	2.27673e-07	4.73445	8.78493e-07	0.0137021	0.0231876	0.874709
chr1	27325000	27330000	chr1	27410000	27415000	23	2.16412e-07	4.0601	7.53364e-07	6.61529e-11	7.94952e-11	9.50606e-08
chr1	27325000	27330000	chr1	27415000	27420000	20	2.05861e-07	3.7618	6.98014e-07	3.07646e-09	3.74004e-09	3.11217e-06
chr1	27325000	27330000	chr1	27420000	27425000	12	1.96107e-07	4.544	8.43153e-07	0.00171983	0.00259795	0.244616
chr1	27325000	27330000	chr1	27425000	27430000	19	1.87236e-07	3.20234	5.94204e-07	1.34281e-09	1.59614e-09	1.44709e-06
chr1	27325000	27330000	chr1	27460000	27465000	7	1.45577e-07	2.87075	5.32677e-07	0.0180629	0.0274079	0.874709
chr1	27325000	27330000	chr1	27480000	27485000	5	1.28473e-07	1.89098	3.50878e-07	0.0304097	0.0433526	0.874709
chr1	27325000	27330000	chr1	27555000	27560000	6	8.5799e-08	1.95186	3.62173e-07	0.0109062	0.0148881	0.765387
chr1	27325000	27330000	chr1	27580000	27585000	5	7.7403e-08	1.85112	3.43482e-07	0.0284487	0.0402187	0.874709
chr1	27325000	27330000	chr1	27590000	27595000	5	7.48341e-08	1.88643	3.50033e-07	0.0301825	0.0429875	0.874709
chr1	27325000	27330000	chr1	27645000	27650000	5	6.00174e-08	1.5991	2.96718e-07	0.0176082	0.0236326	0.874709
chr1	27325000	27330000	chr1	27650000	27655000	5	5.88961e-08	1.86687	3.46403e-07	0.0292157	0.0414398	0.874709
chr1	27325000	27330000	chr1	27675000	27680000	5	5.40035e-08	1.75305	3.25283e-07	0.0239027	0.0331088	0.874709
chr1	27325000	27330000	chr1	27690000	27695000	9	5.13895e-08	1.62272	3.01101e-07	4.24314e-05	5.04893e-05	0.0119117
chr1	27325000	27330000	chr1	27715000	27720000	5	4.70624e-08	1.48101	2.74807e-07	0.0135026	0.0176963	0.849034
chr1	27325000	27330000	chr1	27720000	27725000	7	4.62332e-08	1.56655	2.90679e-07	0.000959047	0.00118549	0.13963
chr1	27330000	27335000	chr1	27415000	27420000	10	2.16412e-07	3.70809	6.88048e-07	0.00332151	0.00492037	0.381735
chr1	27335000	27340000	chr1	27385000	27390000	7	3.34849e-07	3.07489	5.70555e-07	0.0238214	0.037426	0.874709
chr1	27335000	27340000	chr1	27410000	27415000	12	2.39693e-07	2.64272	4.90365e-07	1.72406e-05	2.15463e-05	0.00593195
chr1	27335000	27340000	chr1	27415000	27420000	7	2.27673e-07	2.46673	4.5771e-07	0.00935699	0.0132828	0.714072
chr1	27340000	27345000	chr1	27380000	27385000	10	4.02988e-07	4.26858	7.92049e-07	0.00774907	0.0123253	0.683367
chr1	27340000	27345000	chr1	27385000	27390000	8	3.66035e-07	3.4772	6.45206e-07	0.0163753	0.02587	0.874709
chr1	27340000	27345000	chr1	27390000	27395000	12	3.34849e-07	3.72342	6.90893e-07	0.00035802	0.000496614	0.0726236
chr1	27340000	27345000	chr1	27410000	27415000	7	2.53071e-07	2.85791	5.30294e-07	0.017731	0.0268461	0.874709
chr1	27340000	27345000	chr1	27415000	27420000	10	2.39693e-07	2.65161	4.92014e-07	0.000334	0.000436765	0.0658653
chr1	27340000	27345000	chr1	27420000	27425000	7	2.27673e-07	3.27592	6.07857e-07	0.030352	0.0493881	0.874709
chr1	27340000	27345000	chr1	27425000	27430000	6	2.16412e-07	2.26555	4.2038e-07	0.0194892	0.0281604	0.874709
chr1	27355000	27360000	chr1	27410000	27415000	9	3.08694e-07	4.33113	8.03654e-07	0.0194384	0.032939	0.874709
chr1	27370000	27375000	chr1	27390000	27395000	20	7.62463e-07	7.77729	1.4431e-06	0.000112929	0.000176871	0.03263
chr1	27370000	27375000	chr1	27410000	27415000	16	4.02988e-07	4.00104	7.42406e-07	3.77151e-06	4.90825e-06	0.00170698
chr1	27370000	27375000	chr1	27415000	27420000	20	3.66035e-07	3.49303	6.48144e-07	9.13937e-10	1.09438e-09	1.03063e-06
chr1	27370000	27375000	chr1	27420000	27425000	30	3.34849e-07	4.39277	8.15093e-07	8.92725e-16	1.03924e-15	2.89283e-12
chr1	27370000	27375000	chr1	27425000	27430000	20	3.08694e-07	2.71552	5.03873e-07	1.29297e-11	1.48355e-11	2.04512e-08
chr1	27375000	27380000	chr1	27410000	27415000	23	4.48618e-07	7.22205	1.34008e-06	1.5856e-06	2.25261e-06	0.000877738
chr1	27375000	27380000	chr1	27415000	27420000	15	4.02988e-07	6.05393	1.12333e-06	0.00096576	0.00152491	0.167806
chr1	27380000	27385000	chr1	27400000	27405000	39	7.62463e-07	11.0195	2.04471e-06	3.54018e-11	4.86981e-11	6.08001e-08
chr1	27380000	27385000	chr1	27410000	27415000	35	5.14544e-07	8.19381	1.52039e-06	2.50736e-12	3.23887e-12	5.02371e-09
chr1	27380000	27385000	chr1	27415000	27420000	46	4.48618e-07	6.67663	1.23887e-06	1.94711e-23	2.26823e-23	1.5025e-19
chr1	27380000	27385000	chr1	27420000	27425000	27	4.02988e-07	8.25019	1.53085e-06	1.33205e-07	1.87787e-07	0.000101701
chr1	27380000	27385000	chr1	27425000	27430000	28	3.66035e-07	4.68533	8.69379e-07	1.82708e-13	2.17653e-13	4.15051e-10
chr1	27380000	27385000	chr1	27605000	27610000	5	8.81636e-08	1.9257	3.57319e-07	0.0321691	0.0461981	0.874709
chr1	27380000	27385000	chr1	27610000	27615000	5	8.5799e-08	1.75476	3.25602e-07	0.0239788	0.0332261	0.874709
chr1	27380000	27385000	chr1	27715000	27720000	6	5.68011e-08	1.47501	2.73693e-07	0.00327227	0.0041133	0.337511
chr1	27380000	27385000	chr1	27930000	27935000	4	2.93452e-08	1.2023	2.23091e-07	0.0261632	0.0339691	0.874709
chr1	27385000	27390000	chr1	27410000	27415000	34	6.14561e-07	8.60125	1.59599e-06	3.71048e-11	4.90551e-11	6.11562e-08
chr1	27385000	27390000	chr1	27415000	27420000	26	5.14544e-07	6.78006	1.25806e-06	1.15319e-08	1.53402e-08	1.10686e-05
chr1	27385000	27390000	chr1	27420000	27425000	15	4.48618e-07	8.36457	1.55207e-06	0.0122311	0.0243169	0.874709
chr1	27385000	27390000	chr1	27425000	27430000	13	4.02988e-07	4.58355	8.50493e-07	0.000646746	0.000948392	0.118512
chr1	27390000	27395000	chr1	27410000	27415000	56	7.62463e-07	13.1322	2.43671e-06	1.17936e-18	1.5301e-18	6.09968e-15
chr1	27390000	27395000	chr1	27415000	27420000	33	6.14561e-07	9.72133	1.80382e-06	2.71844e-09	3.7904e-09	3.14961e-06
chr1	27390000	27395000	chr1	27420000	27425000	28	5.14544e-07	11.6665	2.16476e-06	2.10623e-05	3.47643e-05	0.00879283
chr1	27390000	27395000	chr1	27425000	27430000	15	4.48618e-07	6.01367	1.11586e-06	0.000909675	0.00143107	0.160058
chr1	27390000	27395000	chr1	27860000	27865000	5	3.68222e-08	1.44276	2.67709e-07	0.0123086	0.0160089	0.79994
chr1	27395000	27400000	chr1	27425000	27430000	14	5.14544e-07	8.00892	1.48608e-06	0.0170371	0.0344456	0.874709
chr1	27410000	27415000	chr1	27560000	27565000	5	1.32606e-07	1.82295	3.38254e-07	0.0271016	0.0380892	0.874709
chr1	27410000	27415000	chr1	27610000	27615000	5	1.00962e-07	1.86752	3.46524e-07	0.0292477	0.0414908	0.874709
chr1	27410000	27415000	chr1	27645000	27650000	5	8.36324e-08	1.63575	3.03518e-07	0.0190109	0.0257061	0.874709
chr1	27410000	27415000	chr1	27865000	27870000	5	3.83968e-08	1.44854	2.68782e-07	0.0124848	0.0162567	0.807528
chr1	27415000	27420000	chr1	27865000	27870000	5	3.89094e-08	1.43818	2.66859e-07	0.01217	0.0158143	0.794023
chr1	27425000	27430000	chr1	27575000	27580000	5	1.32606e-07	1.96458	3.64534e-07	0.0341948	0.0495137	0.874709
chr1	27425000	27430000	chr1	27580000	27585000	5	1.28473e-07	1.90996	3.54399e-07	0.0313656	0.0448946	0.874709
chr1	27425000	27430000	chr1	27600000	27605000	10	1.13843e-07	1.92038	3.56333e-07	2.75485e-05	3.32591e-05	0.0084662
chr1	27425000	27430000	chr1	27605000	27610000	8	1.10849e-07	1.96359	3.64351e-07	0.000769332	0.000977157	0.121115
chr1	27425000	27430000	chr1	27610000	27615000	8	1.08169e-07	1.76563	3.27618e-07	0.000400746	0.000495853	0.0725394
chr1	27425000	27430000	chr1	27620000	27625000	6	1.03347e-07	1.80937	3.35734e-07	0.00798046	0.0106238	0.624979
chr1	27425000	27430000	chr1	27625000	27630000	5	1.00962e-07	1.88871	3.50457e-07	0.0302963	0.0431703	0.874709
chr1	27425000	27430000	chr1	27650000	27655000	5	8.81636e-08	1.91489	3.55313e-07	0.0316161	0.0453002	0.874709
chr1	27560000	27565000	chr1	27600000	27605000	8	4.02988e-07	3.1125	5.77535e-07	0.00971882	0.0145224	0.753881
chr1	27645000	27650000	chr1	27690000	27695000	7	3.66035e-07	3.23065	5.99457e-07	0.02881	0.046507	0.874709
chr1	27660000	27665000	chr1	27975000	27980000	4	6.11882e-08	1.25342	2.32576e-07	0.0293644	0.0385887	0.874709
chr1	27675000	27680000	chr1	27715000	27720000	11	4.02988e-07	4.4822	8.31686e-07	0.00415575	0.00648506	0.457402
chr1	27690000	27695000	chr1	27715000	27720000	19	6.14561e-07	5.28029	9.79774e-07	2.25006e-06	3.03984e-06	0.00113348
chr1	27715000	27720000	chr1	27925000	27930000	5	9.58757e-08	1.82916	3.39407e-07	0.0273958	0.0385527	0.874709
chr1	27715000	27720000	chr1	27985000	27990000	7	7.34708e-08	1.34728	2.49992e-07	0.000415579	0.000497649	0.0727388
chr1	27725000	27730000	chr1	27985000	27990000	5	7.61437e-08	1.48149	2.74895e-07	0.0135178	0.0177179	0.849771
chr1	27735000	27740000	chr1	27865000	27870000	7	1.50127e-07	2.50623	4.65039e-07	0.0100525	0.0143615	0.74873
chr1	27740000	27745000	chr1	27760000	27765000	7	7.62463e-07	2.46232	4.5689e-07	0.00928121	0.0131658	0.710396
chr1	27740000	27745000	chr1	27865000	27870000	7	1.54951e-07	1.77538	3.29427e-07	0.00186883	0.00238265	0.230377
chr1	27745000	27750000	chr1	27800000	27805000	8	3.08694e-07	3.94125	7.31312e-07	0.0280472	0.0477125	0.874709
chr1	27745000	27750000	chr1	27805000	27810000	8	2.86836e-07	3.78918	7.03095e-07	0.0238354	0.0395604	0.874709
chr1	27745000	27750000	chr1	27815000	27820000	10	2.53071e-07	2.7955	5.18714e-07	0.000490636	0.000652146	0.0895475
chr1	27745000	27750000	chr1	27855000	27860000	8	1.72223e-07	2.44441	4.53568e-07	0.00274332	0.00372113	0.315081
chr1	27745000	27750000	chr1	27865000	27870000	10	1.60164e-07	2.67924	4.97142e-07	0.000360391	0.000472747	0.0699725
chr1	27745000	27750000	chr1	27905000	27910000	9	1.24492e-07	2.3183	4.30168e-07	0.000524733	0.000678028	0.0922332
chr1	27745000	27750000	chr1	27925000	27930000	9	1.10849e-07	2.25779	4.18939e-07	0.000439375	0.00056356	0.0799688
chr1	27745000	27750000	chr1	27930000	27935000	9	1.08169e-07	1.57399	2.92059e-07	3.38593e-05	4.0065e-05	0.00985758
chr1	27745000	27750000	chr1	27970000	27975000	6	8.81636e-08	1.6122	2.9915e-07	0.00486425	0.00625839	0.447658
chr1	27745000	27750000	chr1	27995000	28000000	7	7.86889e-08	1.55258	2.88086e-07	0.000913416	0.00112678	0.134476
chr1	27750000	27755000	chr1	27865000	27870000	8	1.65882e-07	3.1339	5.81505e-07	0.010049	0.0150641	0.771064
chr1	27750000	27755000	chr1	27930000	27935000	5	1.10849e-07	1.75778	3.26163e-07	0.024113	0.0334329	0.874709
chr1	27755000	27760000	chr1	27815000	27820000	10	2.86836e-07	3.81848	7.08531e-07	0.00398838	0.00598989	0.434654
chr1	27760000	27765000	chr1	27825000	27830000	6	2.6854e-07	2.59881	4.82217e-07	0.0318173	0.0489493	0.874709
chr1	27760000	27765000	chr1	27865000	27870000	6	1.79302e-07	2.08675	3.87203e-07	0.0142307	0.0199019	0.874709
chr1	27765000	27770000	chr1	27865000	27870000	11	1.87236e-07	3.06395	5.68525e-07	0.000261385	0.000348163	0.0553248
chr1	27775000	27780000	chr1	27865000	27870000	9	2.05861e-07	3.26698	6.06199e-07	0.00445376	0.00649693	0.457935
chr1	27815000	27820000	chr1	27930000	27935000	5	1.65882e-07	1.5381	2.85399e-07	0.0154082	0.0204264	0.874709
chr1	27825000	27830000	chr1	27865000	27870000	12	4.02988e-07	6.3938	1.18639e-06	0.0162921	0.0305063	0.874709
chr1	27835000	27840000	chr1	27865000	27870000	14	5.14544e-07	6.92465	1.28489e-06	0.00657389	0.0117763	0.665158
chr1	27840000	27845000	chr1	27865000	27870000	15	6.14561e-07	8.41574	1.56157e-06	0.0127343	0.0254587	0.874709
chr1	27865000	27870000	chr1	27925000	27930000	11	2.86836e-07	4.79999	8.90653e-07	0.00642506	0.0104166	0.617262
chr1	27865000	27870000	chr1	27930000	27935000	12	2.6854e-07	2.47781	4.59766e-07	9.38387e-06	1.15507e-05	0.00351938
chr1	27865000	27870000	chr1	27940000	27945000	8	2.39693e-07	3.08105	5.71698e-07	0.00924666	0.013752	0.729159
chr1	27865000	27870000	chr1	27975000	27980000	5	1.72223e-07	1.83357	3.40224e-07	0.0276055	0.0388836	0.874709
chr1	27865000	27870000	chr1	27990000	27995000	8	1.54951e-07	2.75386	5.10987e-07	0.00522427	0.00740517	0.498289
chr1	27865000	27870000	chr1	28095000	28100000	5	8.5799e-08	1.68198	3.12097e-07	0.0208666	0.0284833	0.874709
chr1	27865000	27870000	chr1	28105000	28110000	6	8.17211e-08	1.93359	3.58785e-07	0.0104981	0.0142846	0.746277
chr1	27905000	27910000	chr1	28050000	28055000	7	1.36856e-07	2.4405	4.52842e-07	0.008913	0.0125991	0.692254
chr1	27930000	27935000	chr1	27985000	27990000	8	3.08694e-07	1.77903	3.30106e-07	0.000420076	0.000520684	0.0752752
chr1	27930000	27935000	chr1	28155000	28160000	4	8.81636e-08	1.27781	2.37102e-07	0.0309536	0.0409136	0.874709
chr1	27940000	27945000	chr1	27985000	27990000	7	3.66035e-07	2.78492	5.1675e-07	0.015914	0.023802	0.874709
chr1	27950000	27955000	chr1	27985000	27990000	11	4.48618e-07	3.09707	5.74671e-07	0.000284619	0.000380436	0.0591854
chr1	27995000	28000000	chr1	28015000	28020000	8	7.62463e-07	3.77088	6.99698e-07	0.0233532	0.0386463	0.874709
chr1	27995000	28000000	chr1	28050000	28055000	11	3.08694e-07	3.03584	5.6331e-07	0.000242918	0.000322611	0.0521629
chr1	27995000	28000000	chr1	28095000	28100000	5	1.87236e-07	1.81755	3.37252e-07	0.0268471	0.037689	0.874709
chr1	27995000	28000000	chr1	28155000	28160000	5	1.24492e-07	1.53461	2.84752e-07	0.0152876	0.0202523	0.874709
chr1	28000000	28005000	chr1	28050000	28055000	10	3.34849e-07	4.51363	8.37519e-07	0.0105987	0.0174106	0.841305
chr1	28015000	28020000	chr1	28050000	28055000	8	4.48618e-07	3.65775	6.78707e-07	0.0204951	0.03331	0.874709
chr1	28015000	28020000	chr1	28095000	28100000	5	2.27673e-07	1.8017	3.34312e-07	0.0261075	0.0365299	0.874709
chr1	28030000	28035000	chr1	28050000	28055000	22	7.62463e-07	9.79674	1.81782e-06	0.000315031	0.000538016	0.0771541
chr1	28050000	28055000	chr1	28095000	28100000	8	3.66035e-07	3.60965	6.69782e-07	0.0193441	0.031201	0.874709
chr1	28155000	28160000	chr1	28310000	28315000	5	1.28473e-07	1.88937	3.50579e-07	0.0303294	0.0432234	0.874709
chr1	28185000	28190000	chr1	28305000	28310000	7	1.60164e-07	2.06054	3.82341e-07	0.00398621	0.00530735	0.401177
chr1	28190000	28195000	chr1	28305000	28310000	8	1.65882e-07	2.28031	4.2312e-07	0.00185399	0.00245816	0.235219
chr1	28200000	28205000	chr1	28240000	28245000	10	4.02988e-07	2.54615	4.72447e-07	0.000247342	0.000319641	0.0518336
chr1	28370000	28375000	chr1	28390000	28395000	10	7.62463e-07	4.61494	8.56316e-07	0.0119578	0.0199114	0.874709
chr1	28370000	28375000	chr1	28415000	28420000	6	3.66035e-07	2.32508	4.31426e-07	0.0214548	0.0313442	0.874709
chr1	28390000	28395000	chr1	28410000	28415000	14	7.62463e-07	5.59483	1.03814e-06	0.00125545	0.0019649	0.201425
chr1	28390000	28395000	chr1	28510000	28515000	6	1.60164e-07	2.19986	4.08192e-07	0.0174443	0.0249032	0.874709
chr1	28410000	28415000	chr1	28510000	28515000	6	1.87236e-07	2.35549	4.37069e-07	0.0224999	0.0330577	0.874709
chr1	28415000	28420000	chr1	28435000	28440000	18	7.62463e-07	9.09068	1.6868e-06	0.00316489	0.00586579	0.42841
chr1	28415000	28420000	chr1	28555000	28560000	8	1.41183e-07	1.53995	2.85742e-07	0.000168163	0.000202078	0.0363128
chr1	28445000	28450000	chr1	28555000	28560000	6	1.72223e-07	2.02678	3.76076e-07	0.012685	0.0175497	0.84485
chr1	28560000	28565000	chr1	28655000	28660000	9	1.96107e-07	2.47527	4.59294e-07	0.000808803	0.00106549	0.12912
chr1	28560000	28565000	chr1	28830000	28835000	6	7.34708e-08	1.71321	3.17891e-07	0.00633127	0.00828859	0.535113
chr1	28565000	28570000	chr1	28830000	28835000	6	7.48341e-08	1.85499	3.442e-07	0.00885338	0.0118806	0.668458
chr1	28570000	28575000	chr1	28655000	28660000	6	2.16412e-07	2.20262	4.08703e-07	0.0175275	0.0250347	0.874709
chr1	28570000	28575000	chr1	28830000	28835000	6	7.61437e-08	1.58918	2.94877e-07	0.00456593	0.00585153	0.42775
chr1	28570000	28575000	chr1	28835000	28840000	6	7.48341e-08	1.98117	3.67613e-07	0.0115822	0.0158937	0.796447
chr1	28580000	28585000	chr1	28830000	28835000	8	7.86889e-08	1.99193	3.69609e-07	0.000838663	0.00106926	0.12939
chr1	28585000	28590000	chr1	28655000	28660000	7	2.53071e-07	2.8133	5.22017e-07	0.0166066	0.024956	0.874709
chr1	28585000	28590000	chr1	28670000	28675000	7	2.16412e-07	2.02571	3.75876e-07	0.00366312	0.00485107	0.377948
chr1	28585000	28590000	chr1	28675000	28680000	6	2.05861e-07	2.36101	4.38094e-07	0.0226926	0.0333751	0.874709
chr1	28585000	28590000	chr1	28695000	28700000	5	1.72223e-07	1.86653	3.46341e-07	0.0291992	0.0414134	0.874709
chr1	28585000	28590000	chr1	28830000	28835000	6	8.00965e-08	1.74319	3.23455e-07	0.00681839	0.0089728	0.562611
chr1	28590000	28595000	chr1	28655000	28660000	9	2.6854e-07	3.95777	7.34377e-07	0.0125445	0.0201326	0.874709
chr1	28630000	28635000	chr1	28655000	28660000	16	6.14561e-07	9.12734	1.69361e-06	0.0120485	0.0246167	0.874709
chr1	28635000	28640000	chr1	28655000	28660000	18	7.62463e-07	11.5321	2.13982e-06	0.0199379	0.0467414	0.874709
chr1	28635000	28640000	chr1	28830000	28835000	7	1.03347e-07	2.29	4.24917e-07	0.00663563	0.00915742	0.569656
chr1	28650000	28655000	chr1	28835000	28840000	7	1.08169e-07	2.45268	4.55102e-07	0.00911732	0.0129133	0.702372
chr1	28650000	28655000	chr1	28840000	28845000	5	1.05709e-07	1.57721	2.92657e-07	0.0167995	0.0224475	0.874709
chr1	28655000	28660000	chr1	28675000	28680000	28	7.62463e-07	10.4033	1.93037e-06	3.01003e-06	4.64926e-06	0.00163026
chr1	28655000	28660000	chr1	28695000	28700000	10	4.02988e-07	4.25813	7.9011e-07	0.00764089	0.0121368	0.677046
chr1	28655000	28660000	chr1	28800000	28805000	6	1.36856e-07	2.54127	4.71541e-07	0.0294654	0.0448349	0.874709
chr1	28655000	28660000	chr1	28830000	28835000	9	1.13843e-07	2.40477	4.46212e-07	0.000669138	0.000873848	0.111598
chr1	28665000	28670000	chr1	28830000	28835000	6	1.20702e-07	2.5773	4.78226e-07	0.0309278	0.0473852	0.874709
chr1	28670000	28675000	chr1	28760000	28765000	5	2.05861e-07	1.87523	3.47954e-07	0.0296269	0.0420969	0.874709
chr1	28670000	28675000	chr1	28830000	28835000	7	1.24492e-07	2.14306	3.97652e-07	0.00483159	0.00651574	0.458802
chr1	28670000	28675000	chr1	28835000	28840000	8	1.20702e-07	2.88304	5.34958e-07	0.00662518	0.00956895	0.58535
chr1	28670000	28675000	chr1	28840000	28845000	6	1.1714e-07	1.79584	3.33224e-07	0.00773308	0.0102702	0.611741
chr1	28675000	28680000	chr1	28845000	28850000	5	1.1714e-07	1.81342	3.36486e-07	0.0266535	0.037385	0.874709
chr1	28675000	28680000	chr1	28905000	28910000	8	8.5799e-08	1.78215	3.30684e-07	0.000424676	0.0005266	0.0758695
chr1	28680000	28685000	chr1	28830000	28835000	8	1.32606e-07	2.72675	5.05957e-07	0.00495939	0.00700228	0.480672
chr1	28695000	28700000	chr1	28715000	28720000	13	7.62463e-07	3.88023	7.1999e-07	0.000149867	0.00020551	0.0368149
chr1	28695000	28700000	chr1	28830000	28835000	7	1.45577e-07	2.36313	4.38485e-07	0.0076857	0.0107305	0.628692
chr1	28695000	28700000	chr1	28835000	28840000	7	1.41183e-07	3.25896	6.0471e-07	0.0297696	0.0482958	0.874709
chr1	28695000	28700000	chr1	28840000	28845000	6	1.36856e-07	1.93715	3.59445e-07	0.0105768	0.0144008	0.749972
chr1	28695000	28700000	chr1	28955000	28960000	5	7.61437e-08	1.61934	3.00473e-07	0.0183754	0.0247639	0.874709
chr1	28710000	28715000	chr1	28830000	28835000	7	1.60164e-07	2.92737	5.43182e-07	0.0195691	0.029979	0.874709
chr1	28720000	28725000	chr1	28830000	28835000	7	1.72223e-07	3.19573	5.92977e-07	0.0276484	0.0443598	0.874709
chr1	28725000	28730000	chr1	28830000	28835000	8	1.79302e-07	3.24517	6.02152e-07	0.0118856	0.0181191	0.861123
chr1	28730000	28735000	chr1	28830000	28835000	10	1.87236e-07	3.49565	6.48628e-07	0.00227704	0.00328648	0.289021
chr1	28735000	28740000	chr1	28830000	28835000	9	1.96107e-07	3.66238	6.79567e-07	0.00838603	0.0129101	0.702257
chr1	28740000	28745000	chr1	28770000	28775000	7	5.14544e-07	2.78154	5.16124e-07	0.0158329	0.0236673	0.874709
chr1	28740000	28745000	chr1	28830000	28835000	9	2.05861e-07	2.33128	4.32576e-07	0.000544653	0.000704886	0.094992
chr1	28740000	28745000	chr1	28835000	28840000	11	1.96107e-07	3.47148	6.44145e-07	0.00068685	0.000955637	0.119151
chr1	28755000	28760000	chr1	28830000	28835000	10	2.39693e-07	4.50343	8.35626e-07	0.0104678	0.0171723	0.834249
chr1	28760000	28765000	chr1	28830000	28835000	8	2.53071e-07	3.1255	5.79947e-07	0.00991854	0.0148497	0.764221
chr1	28760000	28765000	chr1	28835000	28840000	11	2.39693e-07	4.79932	8.9053e-07	0.00641954	0.0104068	0.616889
chr1	28765000	28770000	chr1	28830000	28835000	8	2.6854e-07	3.11127	5.77305e-07	0.00969998	0.0144915	0.752698
chr1	28770000	28775000	chr1	28830000	28835000	13	2.86836e-07	3.93016	7.29253e-07	0.000168345	0.000231923	0.0404877
chr1	28770000	28775000	chr1	28835000	28840000	13	2.6854e-07	6.1203	1.13564e-06	0.00596694	0.0102663	0.611602
chr1	28830000	28835000	chr1	28880000	28885000	8	3.34849e-07	3.484	6.46468e-07	0.0165205	0.0261271	0.874709
chr1	28830000	28835000	chr1	28905000	28910000	12	2.39693e-07	3.89268	7.223e-07	0.000515323	0.000727166	0.0971769
chr1	28830000	28835000	chr1	28955000	28960000	9	1.54951e-07	2.96672	5.50484e-07	0.00252519	0.00354074	0.304245
chr1	28830000	28835000	chr1	29380000	29385000	4	2.93452e-08	1.35374	2.51191e-07	0.0361418	0.0486467	0.874709
chr1	28840000	28845000	chr1	28880000	28885000	7	4.02988e-07	3.01944	5.60267e-07	0.022168	0.0344979	0.874709
chr1	28840000	28845000	chr1	28905000	28910000	15	2.6854e-07	3.37921	6.27024e-07	2.22922e-06	2.81494e-06	0.00106255
chr1	28840000	28845000	chr1	28930000	28935000	8	2.05861e-07	2.7287	5.06319e-07	0.00497813	0.00703071	0.481835
chr1	28840000	28845000	chr1	28995000	29000000	5	1.28473e-07	1.73122	3.21233e-07	0.0229466	0.0316414	0.874709
chr1	28845000	28850000	chr1	28880000	28885000	10	4.48618e-07	2.57426	4.77663e-07	0.000268396	0.00034794	0.0553043
chr1	28845000	28850000	chr1	28900000	28905000	12	3.08694e-07	3.983	7.39059e-07	0.000619999	0.000882993	0.112467
chr1	28845000	28850000	chr1	28965000	28970000	5	1.60164e-07	1.90562	3.53593e-07	0.0311456	0.0445388	0.874709
chr1	28875000	28880000	chr1	28895000	28900000	12	7.62463e-07	6.54197	1.21388e-06	0.0184937	0.0352829	0.874709
chr1	28880000	28885000	chr1	28905000	28910000	16	6.14561e-07	4.36273	8.09518e-07	1.04906e-05	1.40262e-05	0.00414948
chr1	28885000	28890000	chr1	28905000	28910000	21	7.62463e-07	11.1503	2.06897e-06	0.00276793	0.00540916	0.405956
chr1	28905000	28910000	chr1	28945000	28950000	11	4.02988e-07	4.10866	7.62374e-07	0.00231832	0.00346354	0.299742
chr1	28905000	28910000	chr1	28965000	28970000	12	2.86836e-07	3.20624	5.94928e-07	9.98066e-05	0.000131561	0.0258985
chr1	28905000	28910000	chr1	28975000	28980000	8	2.53071e-07	2.61347	4.84938e-07	0.00395551	0.005495	0.410231
chr1	28965000	28970000	chr1	29000000	29005000	7	4.48618e-07	3.26549	6.05922e-07	0.0299932	0.0487146	0.874709
chr1	28965000	28970000	chr1	29125000	29130000	5	1.24492e-07	1.89982	3.52518e-07	0.0308532	0.0440668	0.874709
chr1	28970000	28975000	chr1	29090000	29095000	8	1.60164e-07	2.27861	4.22804e-07	0.00184609	0.0024471	0.234498
chr1	28970000	28975000	chr1	29190000	29195000	7	9.06693e-08	1.75036	3.24786e-07	0.00173498	0.00220373	0.218306
chr1	28975000	28980000	chr1	29050000	29055000	6	2.39693e-07	2.52366	4.68274e-07	0.0287635	0.0436204	0.874709
chr1	28975000	28980000	chr1	29060000	29065000	7	2.16412e-07	1.91406	3.55161e-07	0.00275421	0.00358569	0.307055
chr1	29000000	29005000	chr1	29025000	29030000	10	6.14561e-07	4.89183	9.07694e-07	0.0162351	0.0280726	0.874709
chr1	29115000	29120000	chr1	29135000	29140000	13	7.62463e-07	4.07726	7.56548e-07	0.0002343	0.000327269	0.0527371
chr1	29115000	29120000	chr1	29185000	29190000	5	2.53071e-07	1.57846	2.92889e-07	0.0168451	0.0225141	0.874709
chr1	29115000	29120000	chr1	29200000	29205000	7	2.16412e-07	2.02208	3.75203e-07	0.0036306	0.00480532	0.375488
chr1	29115000	29120000	chr1	29505000	29510000	4	4.70624e-08	1.29752	2.40759e-07	0.0322657	0.0428485	0.874709
chr1	29125000	29130000	chr1	29185000	29190000	7	2.86836e-07	2.2578	4.18941e-07	0.00620601	0.00852107	0.544459
chr1	29135000	29140000	chr1	29200000	29205000	7	2.6854e-07	2.6028	4.82958e-07	0.0118926	0.0172596	0.836736
chr1	29140000	29145000	chr1	29170000	29175000	11	5.14544e-07	4.53702	8.41859e-07	0.00449698	0.00706341	0.483334
chr1	29210000	29215000	chr1	29320000	29325000	5	1.72223e-07	1.79932	3.3387e-07	0.0259974	0.0363578	0.874709
chr1	29210000	29215000	chr1	29350000	29355000	5	1.41183e-07	1.7598	3.26536e-07	0.0242027	0.0335712	0.874709
chr1	29210000	29215000	chr1	29360000	29365000	7	1.32606e-07	1.63982	3.04274e-07	0.00122738	0.00153362	0.168554
chr1	29505000	29510000	chr1	30040000	30045000	4	3.06243e-08	1.24954	2.31857e-07	0.0291155	0.0382264	0.874709
chr1	29505000	29510000	chr1	31185000	31190000	4	5.59339e-09	1.05605	1.95954e-07	0.0180258	0.0226194	0.874709
chr1	29550000	29555000	chr1	30180000	30185000	4	2.39802e-08	1.27032	2.35713e-07	0.0304615	0.0401914	0.874709
chr1	29555000	29560000	chr1	30180000	30185000	5	2.42641e-08	1.20636	2.23845e-07	0.00637227	0.00791264	0.519807
chr1	29560000	29565000	chr1	30180000	30185000	5	2.45579e-08	1.25924	2.33656e-07	0.00748999	0.00939634	0.578908
chr1	29565000	29570000	chr1	30180000	30185000	6	2.4862e-08	1.23109	2.28433e-07	0.00141175	0.00170419	0.181746
chr1	29570000	29575000	chr1	30180000	30185000	6	2.51743e-08	1.23893	2.29887e-07	0.00145507	0.00175874	0.186021
chr1	29665000	29670000	chr1	30180000	30185000	4	3.23631e-08	1.31086	2.43234e-07	0.0331677	0.044187	0.874709
chr1	29705000	29710000	chr1	30180000	30185000	5	3.62838e-08	1.33786	2.48244e-07	0.00937228	0.0119397	0.670324
chr1	29715000	29720000	chr1	30180000	30185000	5	3.73566e-08	1.39796	2.59396e-07	0.0109943	0.014173	0.742824
chr1	29730000	29735000	chr1	30180000	30185000	5	3.89094e-08	1.32436	2.4574e-07	0.00903006	0.0114733	0.65466
chr1	29790000	29795000	chr1	30180000	30185000	8	4.70624e-08	1.40397	2.6051e-07	9.19594e-05	0.000108609	0.0221934
chr1	29800000	29805000	chr1	30180000	30185000	5	4.87696e-08	1.44157	2.67488e-07	0.0122724	0.0159581	0.798398
chr1	29825000	29830000	chr1	30180000	30185000	5	5.31294e-08	1.47327	2.73369e-07	0.0132554	0.0173455	0.839219
chr1	29835000	29840000	chr1	30180000	30185000	5	5.48979e-08	1.4966	2.77699e-07	0.0140082	0.0184164	0.869475
chr1	29840000	29845000	chr1	30040000	30045000	5	1.00962e-07	1.37995	2.56054e-07	0.0104913	0.0134765	0.720245
chr1	29845000	29850000	chr1	30040000	30045000	6	1.03347e-07	1.67772	3.11307e-07	0.00578579	0.00752822	0.503725
chr1	29845000	29850000	chr1	30060000	30065000	5	9.3259e-08	1.72489	3.20059e-07	0.0226734	0.031224	0.874709
chr1	29845000	29850000	chr1	30180000	30185000	8	5.68011e-08	1.61038	2.98811e-07	0.000224143	0.000271798	0.0457895
chr1	29850000	29855000	chr1	30180000	30185000	14	5.78242e-08	1.51135	2.80436e-07	8.20963e-10	9.12251e-10	8.75014e-07
chr1	29860000	29865000	chr1	30180000	30185000	6	6.00174e-08	1.55082	2.8776e-07	0.00409756	0.00521713	0.396791
chr1	29870000	29875000	chr1	30180000	30185000	10	6.24092e-08	1.55538	2.88607e-07	4.82079e-06	5.60267e-06	0.00191096
chr1	30035000	30040000	chr1	30060000	30065000	11	6.14561e-07	6.06462	1.12531e-06	0.0237603	0.0453475	0.874709
chr1	30040000	30045000	chr1	30060000	30065000	16	7.62463e-07	6.64138	1.23233e-06	0.000893712	0.00143839	0.160602
chr1	30040000	30045000	chr1	30180000	30185000	10	1.41183e-07	2.28953	4.2483e-07	0.000110502	0.000138811	0.0270546
chr1	30045000	30050000	chr1	30180000	30185000	6	1.45577e-07	2.14714	3.9841e-07	0.015898	0.0224784	0.874709
chr1	30050000	30055000	chr1	30180000	30185000	11	1.50127e-07	2.73351	5.07212e-07	0.000103664	0.000133425	0.026199
chr1	30060000	30065000	chr1	30095000	30100000	8	4.48618e-07	3.94493	7.31995e-07	0.0281535	0.0479223	0.874709
chr1	30060000	30065000	chr1	30135000	30140000	7	2.39693e-07	2.55025	4.73206e-07	0.0108664	0.0156356	0.788636
chr1	30060000	30065000	chr1	30150000	30155000	6	2.05861e-07	2.23429	4.14581e-07	0.0184999	0.0265775	0.874709
chr1	30060000	30065000	chr1	30165000	30170000	7	1.79302e-07	2.16368	4.01478e-07	0.0050611	0.00684722	0.473391
chr1	30060000	30065000	chr1	30180000	30185000	10	1.60164e-07	2.72376	5.05402e-07	0.000406453	0.000535861	0.0769233
chr1	30075000	30080000	chr1	30180000	30185000	7	1.79302e-07	2.69145	4.99407e-07	0.0137592	0.0202619	0.874709
chr1	30080000	30085000	chr1	30180000	30185000	6	1.87236e-07	2.52409	4.68353e-07	0.0287804	0.0436495	0.874709
chr1	30115000	30120000	chr1	30180000	30185000	8	2.6854e-07	3.45556	6.41191e-07	0.0159184	0.0250638	0.874709
chr1	30120000	30125000	chr1	30180000	30185000	13	2.86836e-07	5.06772	9.40333e-07	0.00147029	0.00226271	0.222337
chr1	30180000	30185000	chr1	30205000	30210000	14	6.14561e-07	7.27733	1.35033e-06	0.00926176	0.0172375	0.836013
chr1	30180000	30185000	chr1	30215000	30220000	12	4.48618e-07	5.19941	9.64767e-07	0.00449816	0.00730433	0.493978
chr1	30180000	30185000	chr1	30220000	30225000	13	4.02988e-07	4.8256	8.95406e-07	0.000991189	0.00148867	0.164822
chr1	30180000	30185000	chr1	30255000	30260000	8	2.39693e-07	3.10097	5.75394e-07	0.00954381	0.0142362	0.744622
chr1	30180000	30185000	chr1	30315000	30320000	11	1.45577e-07	2.28129	4.233e-07	2.22881e-05	2.74114e-05	0.00723802
chr1	30180000	30185000	chr1	30320000	30325000	5	1.41183e-07	1.96764	3.65102e-07	0.0343569	0.0497808	0.874709
chr1	30180000	30185000	chr1	30340000	30345000	8	1.24492e-07	2.04664	3.79761e-07	0.000986214	0.00126665	0.146462
chr1	30180000	30185000	chr1	30530000	30535000	5	5.40035e-08	1.42555	2.64515e-07	0.0117929	0.0152858	0.777616
chr1	30180000	30185000	chr1	30535000	30540000	5	5.31294e-08	1.60415	2.97656e-07	0.017798	0.0239119	0.874709
chr1	30180000	30185000	chr1	30555000	30560000	5	4.96392e-08	1.39252	2.58386e-07	0.0108408	0.0139601	0.735926
chr1	30180000	30185000	chr1	30560000	30565000	6	4.87696e-08	1.44832	2.6874e-07	0.00301199	0.00376917	0.317889
chr1	30180000	30185000	chr1	30585000	30590000	7	4.4644e-08	1.3702	2.54244e-07	0.000457064	0.000549128	0.0783555
chr1	30180000	30185000	chr1	30680000	30685000	4	3.37029e-08	1.20479	2.23553e-07	0.0263148	0.034186	0.874709
chr1	30180000	30185000	chr1	30880000	30885000	5	2.04756e-08	1.21113	2.2473e-07	0.0064683	0.0080393	0.525003
chr1	30180000	30185000	chr1	31170000	31175000	5	1.20835e-08	1.14596	2.12636e-07	0.00523574	0.00642625	0.454965
chr1	30180000	30185000	chr1	31185000	31190000	6	1.18119e-08	1.13281	2.10196e-07	0.000945427	0.00112316	0.134142
chr1	30180000	30185000	chr1	31230000	31235000	4	1.10329e-08	1.09706	2.03562e-07	0.0201492	0.025525	0.874709
chr1	30180000	30185000	chr1	31250000	31255000	4	1.06882e-08	1.12969	2.09618e-07	0.0219286	0.0279908	0.874709
chr1	31190000	31195000	chr1	31220000	31225000	7	5.14544e-07	2.41831	4.48725e-07	0.00854859	0.012041	0.673637
chr1	31190000	31195000	chr1	31240000	31245000	7	3.34849e-07	3.16808	5.87847e-07	0.0267462	0.0427057	0.874709
chr1	31190000	31195000	chr1	31245000	31250000	6	3.08694e-07	2.53123	4.69677e-07	0.029064	0.0441396	0.874709
chr1	31190000	31195000	chr1	31250000	31255000	15	2.86836e-07	2.86986	5.32511e-07	3.19915e-07	3.888e-07	0.000191736
chr1	31190000	31195000	chr1	31255000	31260000	17	2.6854e-07	4.87327	9.04251e-07	1.06033e-05	1.44431e-05	0.0042546
chr1	31190000	31195000	chr1	31260000	31265000	13	2.53071e-07	2.4342	4.51674e-07	1.48318e-06	1.79033e-06	0.00072172
chr1	31190000	31195000	chr1	31270000	31275000	6	2.27673e-07	2.27639	4.22392e-07	0.0198393	0.0287237	0.874709
chr1	31190000	31195000	chr1	31380000	31385000	9	1.05709e-07	1.54026	2.85801e-07	2.88178e-05	3.39683e-05	0.00861439
chr1	31190000	31195000	chr1	31385000	31390000	5	1.03347e-07	1.85321	3.43869e-07	0.0285497	0.0403792	0.874709
chr1	31190000	31195000	chr1	31390000	31395000	5	1.00962e-07	1.65578	3.07235e-07	0.0198033	0.0268873	0.874709
chr1	31190000	31195000	chr1	31400000	31405000	5	9.58757e-08	1.53049	2.83988e-07	0.0151458	0.0200479	0.874709
chr1	31195000	31200000	chr1	31270000	31275000	6	2.39693e-07	2.4456	4.53788e-07	0.0257554	0.0384854	0.874709
chr1	31195000	31200000	chr1	31380000	31385000	8	1.08169e-07	1.59344	2.95668e-07	0.000209482	0.000253465	0.0433602
chr1	31205000	31210000	chr1	31230000	31235000	6	6.14561e-07	2.05939	3.82126e-07	0.0135118	0.0188035	0.874709
chr1	31205000	31210000	chr1	31270000	31275000	6	2.6854e-07	1.80376	3.34693e-07	0.00787724	0.0104762	0.619659
chr1	31205000	31210000	chr1	31285000	31290000	5	2.27673e-07	1.88288	3.49374e-07	0.0300059	0.0427041	0.874709
chr1	31205000	31210000	chr1	31400000	31405000	4	1.03347e-07	1.30069	2.41348e-07	0.032479	0.0431645	0.874709
chr1	31220000	31225000	chr1	31255000	31260000	14	4.48618e-07	5.62303	1.04337e-06	0.00130955	0.00205517	0.207986
chr1	31220000	31225000	chr1	31295000	31300000	6	2.39693e-07	1.68009	3.11745e-07	0.0058211	0.00757725	0.505796
chr1	31220000	31225000	chr1	31380000	31385000	4	1.24492e-07	1.29852	2.40945e-07	0.0323329	0.0429481	0.874709
chr1	31230000	31235000	chr1	31255000	31260000	17	6.14561e-07	9.31892	1.72916e-06	0.00760307	0.0150481	0.770531
chr1	31235000	31240000	chr1	31400000	31405000	5	1.20702e-07	1.69454	3.14427e-07	0.0213869	0.0292689	0.874709
chr1	31240000	31245000	chr1	31380000	31385000	5	1.41183e-07	1.83194	3.39922e-07	0.0275278	0.0387609	0.874709
chr1	31250000	31255000	chr1	31380000	31385000	7	1.50127e-07	1.90045	3.52634e-07	0.00265586	0.0034505	0.298918
chr1	31250000	31255000	chr1	31400000	31405000	6	1.32606e-07	1.8565	3.4448e-07	0.00888327	0.0119239	0.669837
chr1	31255000	31260000	chr1	31295000	31300000	14	4.02988e-07	8.04025	1.49189e-06	0.0174393	0.0353878	0.874709
chr1	31255000	31260000	chr1	31380000	31385000	25	1.54951e-07	2.93694	5.44959e-07	1.703e-15	1.91873e-15	5.16158e-12
chr1	31255000	31260000	chr1	31400000	31405000	13	1.36856e-07	2.77374	5.14677e-07	5.76712e-06	7.16469e-06	0.00235362
chr1	31260000	31265000	chr1	31285000	31290000	12	6.14561e-07	6.15935	1.14289e-06	0.0131556	0.0239261	0.874709
chr1	31260000	31265000	chr1	31290000	31295000	8	5.14544e-07	3.74678	6.95227e-07	0.0227268	0.0374649	0.874709
chr1	31260000	31265000	chr1	31320000	31325000	8	2.86836e-07	2.12927	3.95093e-07	0.00124622	0.00161857	0.17503
chr1	31260000	31265000	chr1	31325000	31330000	7	2.6854e-07	3.12531	5.79911e-07	0.0253814	0.0402263	0.874709
chr1	31260000	31265000	chr1	31370000	31375000	6	1.72223e-07	2.37857	4.4135e-07	0.023311	0.0343972	0.874709
chr1	31260000	31265000	chr1	31380000	31385000	11	1.60164e-07	1.84006	3.41429e-07	3.25733e-06	3.83808e-06	0.00138695
chr1	31260000	31265000	chr1	31385000	31390000	13	1.54951e-07	2.32876	4.32108e-07	9.26756e-07	1.10888e-06	0.00047711
chr1	31260000	31265000	chr1	31395000	31400000	7	1.45577e-07	2.14211	3.97475e-07	0.00482117	0.00650072	0.458122
chr1	31260000	31265000	chr1	31400000	31405000	6	1.41183e-07	1.80085	3.34153e-07	0.007824	0.0104001	0.616628
chr1	31265000	31270000	chr1	31380000	31385000	9	1.65882e-07	2.19031	4.06418e-07	0.000357717	0.000455084	0.0679575
chr1	31270000	31275000	chr1	31290000	31295000	11	7.62463e-07	5.20233	9.65309e-07	0.0104154	0.0177501	0.850745
chr1	31270000	31275000	chr1	31295000	31300000	11	6.14561e-07	5.07803	9.42245e-07	0.00903926	0.0151663	0.774156
chr1	31270000	31275000	chr1	31300000	31305000	11	5.14544e-07	5.5149	1.02331e-06	0.0144766	0.0256788	0.874709
chr1	31270000	31275000	chr1	31330000	31335000	8	2.86836e-07	3.24889	6.02843e-07	0.0119505	0.0182284	0.86408
chr1	31270000	31275000	chr1	31350000	31355000	6	2.27673e-07	2.15331	3.99553e-07	0.0160743	0.0227532	0.874709
chr1	31270000	31275000	chr1	31355000	31360000	7	2.16412e-07	2.33605	4.33461e-07	0.00728465	0.0101268	0.606378
chr1	31270000	31275000	chr1	31370000	31375000	7	1.87236e-07	2.48174	4.60495e-07	0.0096174	0.0136855	0.726894
chr1	31270000	31275000	chr1	31375000	31380000	10	1.79302e-07	2.10784	3.91116e-07	5.79677e-05	7.13984e-05	0.0158161
chr1	31270000	31275000	chr1	31380000	31385000	7	1.72223e-07	1.88844	3.50406e-07	0.0025713	0.00333457	0.291953
chr1	31270000	31275000	chr1	31385000	31390000	11	1.65882e-07	2.41599	4.48295e-07	3.66135e-05	4.56362e-05	0.0109717
chr1	31270000	31275000	chr1	31390000	31395000	6	1.60164e-07	2.05957	3.8216e-07	0.0135165	0.0188107	0.874709
chr1	31270000	31275000	chr1	31395000	31400000	7	1.54951e-07	2.20794	4.09691e-07	0.00557937	0.00760086	0.506805
chr1	31270000	31275000	chr1	31400000	31405000	11	1.50127e-07	1.83949	3.41324e-07	3.24816e-06	3.82706e-06	0.00138382
chr1	31270000	31275000	chr1	31405000	31410000	7	1.45577e-07	2.04105	3.78723e-07	0.00380298	0.00504819	0.388259
chr1	31275000	31280000	chr1	31380000	31385000	10	1.79302e-07	2.30613	4.27911e-07	0.000116826	0.000147022	0.0282831
chr1	31280000	31285000	chr1	31380000	31385000	5	1.87236e-07	1.84351	3.4207e-07	0.0280816	0.0396365	0.874709
chr1	31280000	31285000	chr1	31430000	31435000	6	1.32606e-07	2.00372	3.71797e-07	0.0121195	0.0166982	0.820642
chr1	31285000	31290000	chr1	31320000	31325000	11	4.48618e-07	3.29085	6.10628e-07	0.000457124	0.00062373	0.0864818
chr1	31285000	31290000	chr1	31325000	31330000	10	4.02988e-07	5.08706	9.4392e-07	0.0197525	0.0350962	0.874709
chr1	31285000	31290000	chr1	31380000	31385000	12	1.96107e-07	2.20717	4.09547e-07	3.06992e-06	3.68731e-06	0.0013392
chr1	31285000	31290000	chr1	31385000	31390000	7	1.87236e-07	2.86115	5.30896e-07	0.0178145	0.0269873	0.874709
chr1	31285000	31290000	chr1	31390000	31395000	6	1.79302e-07	2.39731	4.44828e-07	0.0239814	0.0355108	0.874709
chr1	31285000	31290000	chr1	31400000	31405000	9	1.65882e-07	2.10438	3.90474e-07	0.000271913	0.000342366	0.054603
chr1	31290000	31295000	chr1	31320000	31325000	7	5.14544e-07	2.63822	4.8953e-07	0.0126178	0.0184187	0.869512
chr1	31295000	31300000	chr1	31315000	31320000	18	7.62463e-07	8.42059	1.56247e-06	0.00155885	0.00272677	0.253408
chr1	31295000	31300000	chr1	31320000	31325000	9	6.14561e-07	3.5389	6.56654e-07	0.00696827	0.0105462	0.622215
chr1	31295000	31300000	chr1	31400000	31405000	7	1.79302e-07	1.98036	3.67462e-07	0.00327128	0.00430212	0.348412
chr1	31320000	31325000	chr1	31380000	31385000	7	2.86836e-07	1.89066	3.50817e-07	0.00258676	0.00335574	0.293231
chr1	31335000	31340000	chr1	31400000	31405000	6	2.6854e-07	2.46088	4.56625e-07	0.0263308	0.0394588	0.874709
chr1	31535000	31540000	chr1	31625000	31630000	6	2.05861e-07	2.13733	3.96588e-07	0.0156193	0.0220451	0.874709
chr1	31535000	31540000	chr1	31630000	31635000	7	1.96107e-07	2.68037	4.97352e-07	0.0135165	0.0198681	0.874709
chr1	31640000	31645000	chr1	31775000	31780000	6	1.45577e-07	2.371	4.39947e-07	0.0230433	0.0339541	0.874709
chr1	31640000	31645000	chr1	32030000	32035000	4	4.70624e-08	1.32434	2.45736e-07	0.0340907	0.0455633	0.874709
chr1	31765000	31770000	chr1	31905000	31910000	5	1.41183e-07	1.76517	3.27533e-07	0.0244427	0.033942	0.874709
chr1	31855000	31860000	chr1	31905000	31910000	7	3.34849e-07	3.06388	5.68513e-07	0.023488	0.0368324	0.874709
chr1	32110000	32115000	chr1	32155000	32160000	14	3.66035e-07	5.54281	1.02849e-06	0.00116037	0.00180702	0.189648
chr1	32110000	32115000	chr1	32160000	32165000	10	3.34849e-07	3.05756	5.6734e-07	0.000924923	0.00126714	0.146489
chr1	32110000	32115000	chr1	32170000	32175000	13	2.86836e-07	2.89381	5.36956e-07	8.87288e-06	1.11377e-05	0.00341449
chr1	32110000	32115000	chr1	32180000	32185000	7	2.53071e-07	2.08897	3.87616e-07	0.0042645	0.00570289	0.420756
chr1	32110000	32115000	chr1	32225000	32230000	6	1.65882e-07	2.22701	4.1323e-07	0.0182736	0.0262174	0.874709
chr1	32110000	32115000	chr1	32250000	32255000	5	1.41183e-07	1.72502	3.20083e-07	0.022679	0.0312325	0.874709
chr1	32110000	32115000	chr1	32260000	32265000	7	1.32606e-07	1.80825	3.35527e-07	0.00205621	0.00263451	0.247206
chr1	32120000	32125000	chr1	32165000	32170000	5	3.66035e-07	1.65579	3.07237e-07	0.0198036	0.0268878	0.874709
chr1	32120000	32125000	chr1	32260000	32265000	5	1.41183e-07	1.4198	2.63449e-07	0.0116237	0.0150493	0.770535
chr1	32130000	32135000	chr1	32260000	32265000	7	1.50127e-07	2.16719	4.02129e-07	0.00510089	0.00690485	0.476055
chr1	32140000	32145000	chr1	32160000	32165000	11	7.62463e-07	5.75633	1.0681e-06	0.0182181	0.0333563	0.874709
chr1	32160000	32165000	chr1	32180000	32185000	13	7.62463e-07	4.04643	7.50829e-07	0.000218935	0.000304921	0.0499907
chr1	32160000	32165000	chr1	32245000	32250000	7	2.16412e-07	2.36039	4.37977e-07	0.00764448	0.0106683	0.626515
chr1	32160000	32165000	chr1	32250000	32255000	5	2.05861e-07	1.86912	3.46821e-07	0.0293261	0.041616	0.874709
chr1	32160000	32165000	chr1	32490000	32495000	5	5.78242e-08	1.50602	2.79446e-07	0.014319	0.0188606	0.874709
chr1	32175000	32180000	chr1	32250000	32255000	9	2.39693e-07	3.38501	6.281e-07	0.00544735	0.0080734	0.526422
chr1	32175000	32180000	chr1	32420000	32425000	6	8.00965e-08	2.03926	3.78391e-07	0.0129976	0.0180225	0.858477
chr1	32180000	32185000	chr1	32475000	32480000	4	6.63735e-08	1.29357	2.40027e-07	0.0320008	0.0424568	0.874709
chr1	32185000	32190000	chr1	32260000	32265000	6	2.39693e-07	2.23283	4.14308e-07	0.0184541	0.0265046	0.874709
chr1	32245000	32250000	chr1	32420000	32425000	5	1.13843e-07	1.92093	3.56434e-07	0.0319246	0.0458008	0.874709
chr1	32260000	32265000	chr1	32395000	32400000	7	1.45577e-07	2.36308	4.38477e-07	0.007685	0.0107294	0.62864
chr1	32260000	32265000	chr1	32400000	32405000	10	1.41183e-07	2.04283	3.79053e-07	4.52231e-05	5.53138e-05	0.0128545
chr1	32260000	32265000	chr1	32405000	32410000	6	1.36856e-07	2.4279	4.50505e-07	0.0250976	0.0373777	0.874709
chr1	32260000	32265000	chr1	32420000	32425000	6	1.24492e-07	1.83397	3.40298e-07	0.00844373	0.0112891	0.648481
chr1	32260000	32265000	chr1	32430000	32435000	5	1.1714e-07	1.832	3.39933e-07	0.0275307	0.0387655	0.874709
chr1	32260000	32265000	chr1	32570000	32575000	4	6.24092e-08	1.3557	2.51554e-07	0.0362801	0.0488558	0.874709
chr1	32265000	32270000	chr1	32420000	32425000	6	1.28473e-07	2.20494	4.09134e-07	0.0175978	0.0251457	0.874709
chr1	32270000	32275000	chr1	32420000	32425000	5	1.32606e-07	1.96022	3.63726e-07	0.033965	0.0491355	0.874709
chr1	32285000	32290000	chr1	32400000	32405000	8	1.65882e-07	2.41866	4.48791e-07	0.00258625	0.00349547	0.301568
chr1	32360000	32365000	chr1	32420000	32425000	7	2.86836e-07	3.21859	5.97219e-07	0.0284061	0.0457582	0.874709
chr1	32370000	32375000	chr1	32400000	32405000	15	5.14544e-07	6.33228	1.17497e-06	0.00143491	0.00232471	0.226483
chr1	32375000	32380000	chr1	32420000	32425000	10	3.66035e-07	4.48007	8.31291e-07	0.0101722	0.0166356	0.818683
chr1	32385000	32390000	chr1	32425000	32430000	7	4.02988e-07	3.05353	5.66592e-07	0.0231767	0.0362794	0.874709
chr1	32400000	32405000	chr1	32420000	32425000	27	7.62463e-07	9.91949	1.84059e-06	3.63279e-06	5.57264e-06	0.00190218
chr1	32400000	32405000	chr1	32425000	32430000	14	6.14561e-07	7.64571	1.41869e-06	0.0127924	0.0248069	0.874709
chr1	32400000	32405000	chr1	32475000	32480000	10	2.39693e-07	2.83093	5.25288e-07	0.00053712	0.000716828	0.09616
chr1	32400000	32405000	chr1	32480000	32485000	8	2.27673e-07	2.65735	4.93079e-07	0.00432506	0.00604613	0.437403
chr1	32400000	32405000	chr1	32490000	32495000	7	2.05861e-07	3.27491	6.0767e-07	0.0303172	0.0493227	0.874709
chr1	32450000	32455000	chr1	32475000	32480000	10	6.14561e-07	3.15672	5.8574e-07	0.00115253	0.00159741	0.173472
chr1	32535000	32540000	chr1	32570000	32575000	8	4.48618e-07	3.26682	6.06168e-07	0.0122664	0.0187613	0.874709
chr1	32645000	32650000	chr1	32665000	32670000	18	7.62463e-07	4.92266	9.13415e-07	3.27614e-06	4.39674e-06	0.00155471
chr1	32645000	32650000	chr1	32670000	32675000	11	6.14561e-07	4.76357	8.83895e-07	0.00612786	0.00989087	0.597561
chr1	32665000	32670000	chr1	32790000	32795000	5	1.54951e-07	1.94362	3.60646e-07	0.033096	0.04771	0.874709
chr1	32665000	32670000	chr1	32800000	32805000	5	1.45577e-07	1.67927	3.11594e-07	0.020755	0.0283152	0.874709
chr1	32670000	32675000	chr1	32700000	32705000	10	5.14544e-07	4.39765	8.15998e-07	0.00917419	0.0148408	0.763961
chr1	32670000	32675000	chr1	32820000	32825000	5	1.32606e-07	1.9296	3.58044e-07	0.03237	0.046525	0.874709
chr1	32670000	32675000	chr1	32835000	32840000	7	1.20702e-07	1.88928	3.50561e-07	0.00257713	0.00334254	0.292405
chr1	32670000	32675000	chr1	32860000	32865000	6	1.05709e-07	1.52619	2.83189e-07	0.00381506	0.0048372	0.377265
chr1	32680000	32685000	chr1	32800000	32805000	6	1.60164e-07	2.45411	4.55368e-07	0.0260751	0.0390258	0.874709
chr1	32685000	32690000	chr1	32755000	32760000	11	2.53071e-07	2.69157	4.99429e-07	9.11949e-05	0.000116874	0.0235582
chr1	32685000	32690000	chr1	32765000	32770000	7	2.27673e-07	3.07254	5.7012e-07	0.0237502	0.0372991	0.874709
chr1	32685000	32690000	chr1	32770000	32775000	8	2.16412e-07	3.17791	5.89672e-07	0.0107514	0.016224	0.806563
chr1	32685000	32690000	chr1	32780000	32785000	6	1.96107e-07	2.52106	4.67791e-07	0.0286605	0.0434427	0.874709
chr1	32685000	32690000	chr1	32790000	32795000	6	1.79302e-07	2.55417	4.73935e-07	0.0299851	0.0457381	0.874709
chr1	32685000	32690000	chr1	32795000	32800000	6	1.72223e-07	2.30108	4.26973e-07	0.0206496	0.0300337	0.874709
chr1	32685000	32690000	chr1	32805000	32810000	6	1.60164e-07	2.60773	4.83873e-07	0.03219	0.0496077	0.874709
chr1	32685000	32690000	chr1	32815000	32820000	7	1.50127e-07	2.14046	3.9717e-07	0.00480323	0.00647488	0.456919
chr1	32685000	32690000	chr1	32875000	32880000	5	1.05709e-07	1.85465	3.44135e-07	0.0286194	0.04049	0.874709
chr1	32695000	32700000	chr1	32755000	32760000	9	2.86836e-07	4.20642	7.80515e-07	0.0169288	0.0281641	0.874709
chr1	32700000	32705000	chr1	32750000	32755000	14	3.34849e-07	4.15855	7.71632e-07	8.29352e-05	0.000113796	0.0230634
chr1	32700000	32705000	chr1	32755000	32760000	9	3.08694e-07	3.17351	5.88855e-07	0.00376582	0.0054255	0.406765
chr1	32700000	32705000	chr1	32775000	32780000	9	2.39693e-07	3.34782	6.21199e-07	0.00511866	0.00754828	0.504522
chr1	32700000	32705000	chr1	32810000	32815000	8	1.72223e-07	2.83652	5.26326e-07	0.00609371	0.00874175	0.553392
chr1	32700000	32705000	chr1	32860000	32865000	7	1.24492e-07	1.78217	3.30688e-07	0.00190647	0.00243311	0.233642
chr1	32720000	32725000	chr1	32800000	32805000	7	2.27673e-07	2.62337	4.86774e-07	0.0123103	0.0179262	0.855739
chr1	32755000	32760000	chr1	32780000	32785000	11	6.14561e-07	6.07968	1.1281e-06	0.0240526	0.046	0.874709
chr1	32815000	32820000	chr1	32835000	32840000	17	7.62463e-07	9.80097	1.8186e-06	0.0110662	0.022975	0.874709
chr1	32815000	32820000	chr1	32860000	32865000	8	3.66035e-07	3.31476	6.15065e-07	0.0131376	0.0202413	0.874709
chr1	32815000	32820000	chr1	32870000	32875000	8	3.08694e-07	3.90331	7.24271e-07	0.0269622	0.0455839	0.874709
chr1	32860000	32865000	chr1	33095000	33100000	5	8.36324e-08	1.62042	3.00675e-07	0.0184171	0.0248256	0.874709
chr1	32860000	32865000	chr1	33255000	33260000	4	4.62332e-08	1.21415	2.25289e-07	0.0268892	0.0350093	0.874709
chr1	32910000	32915000	chr1	33115000	33120000	5	9.84623e-08	1.7127	3.17796e-07	0.0221516	0.0304288	0.874709
chr1	32935000	32940000	chr1	32955000	32960000	14	7.62463e-07	6.84969	1.27098e-06	0.00608418	0.0108124	0.631609
chr1	32945000	32950000	chr1	33165000	33170000	5	9.06693e-08	1.76831	3.28116e-07	0.0245836	0.0341598	0.874709
chr1	32955000	32960000	chr1	33000000	33005000	7	3.66035e-07	2.27882	4.22842e-07	0.0064842	0.00893263	0.561042
chr1	32955000	32960000	chr1	33005000	33010000	8	3.34849e-07	2.12339	3.94001e-07	0.00122613	0.00159119	0.172999
chr1	32955000	32960000	chr1	33075000	33080000	5	1.60164e-07	1.69121	3.13809e-07	0.0212481	0.029059	0.874709
chr1	32955000	32960000	chr1	33115000	33120000	8	1.24492e-07	2.03671	3.77919e-07	0.000958045	0.00122883	0.143221
[truncated: 119,777 more rows]
