# Supplementary material for: Landscape of enhancer disruption and functional screen in melanoma cells
Source: Genome Biol. 2023 Oct 30;24:248. doi: 10.1186/s13059-023-03087-5 (PMC10614365; doi:10.1186/s13059-023-03087-5)
Supplement: Supplementary file 14 — Additional file 14: Table S13. Target gene annotation and supporting evidence functional enhancers in melanoma. [file 13059_2023_3087_MOESM14_ESM.xlsx]

## Sheet: Enhancer targets
Table S13 | Target gene annotation and supporting evidence functional enhancers in melanoma
Enhancer ID	Enhancer core region	CRISPRi P-value	CRISPRi FDR	Designed cancer gene	Target genes detected by HiChIP (A375)	Target-gene(WM)	Target-gene(COLO)	Melanoma essential genes	Genetic evidence	Functional evidence	Literature evidence	Other cancer driver
E_349	15:99982353-99983277	4.9177e-06	0.001068	IGF1R	LRRC28,MEF2A	AC022819.1,AC022819.2,HNRNPA1P62,HSP90B2P,LRRC28,RP11-20G13.1,RP11-20G13.2,RP11-20G13.3,RP11-616M17.1,TTC23	AC022819.1,AC022819.2,HSP90B2P,LRRC28,RP11-20G13.1,RP11-20G13.2,RP11-20G13.3,RP11-616M17.1,TTC23					MEF2A
E_156	10:89986509-89987396	4.9177e-06	0.001068	PTEN	ATAD1,KLLN,PTEN	ATAD1,CFL1P1,KLLN,PTEN,RP11-380G5.2,RP11-380G5.3,SNORD74		PTEN	TCGA. 2015,Hayward et al., 2017,IntOGen,NCG		CancerMine	KLLN
E_409	17:29645182-29645793	4.9177e-06	0.001068	NF1	NF1,OMG,EVI2B,EVI2A,RAB11FIP4	CTD-2370N5.3,DPRXP4,EVI2A,EVI2B,MIR4733,NF1,OMG,RNF135,RP11-271K11.5,RP11-848P1.2,RP11-848P1.3,RP11-848P1.4,RP11-848P1.5,RP11-848P1.9	CTD-2370N5.3,EVI2A,EVI2B,NF1,OMG	NF1	Mar et al., 2013,TCGA. 2015,Hayward et al., 2017,IntOGen,NCG		CancerMine	EVI2A
E_653	21:43104479-43105245	4.9177e-06	0.001068	TFF3		LINC00111	LINC00111
E_728	3:10641684-10643470	4.426e-05	0.007692	TADA3
E_459	19:782013-782915	8.3601e-05	0.011752	WDR18,MED16	PTBP1	AC006273.4,AC006273.5,AC006273.7,MISP,PTBP1						PTBP1
E_512	19:11877420-11878490	0.00014261	0.011752	SMARCA4	ZNF441,ZNF440,ZNF491,ZNF823	AC020947.2,ACP5,CNN1,CTC-398G3.1,CTC-398G3.2,CTC-499B15.1,CTC-499B15.4,CTC-499B15.6,CTD-2006C1.6,ECSIT,ELOF1,HNRNPA1P10,ZNF441,ZNF627,ZNF823,ZNF833P						ZNF823
E_387	17:16176649-16177825	0.00014261	0.011752	TNFRSF13B	TRPV2,CENPV,PIGL,NCOR1			TRPV2,CENPV,PIGL,NCOR1		Depmap
E_615	2:238581689-238582764	0.00016228	0.011752	UBE2F	LRRFIP1		AC104667.3,LRRFIP1,RAB17
E_624	2:239896254-239896930	0.00018196	0.012163	UBE2F		AC114788.1
E_296	13:114523655-114524802	0.00029015	0.014832	MCF2L	RASA3,GAS6,TMEM255B	ATP4B,GAS6,GAS6-AS1,GRK1,TMEM255B	GAS6,GAS6-AS1,TMEM255B					RASA3,GAS6
E_740	3:12525390-12526456	0.00029015	0.014832	RAF1,IQSEC1	PPARG,SYN2,TIMP4	AC026166.2,RNU6-404P,SYN2,TIMP4,TSEN2	AC091492.2					PPARG,SYN2,TIMP4
E_289	13:113676754-113677879	0.00029015	0.014832	MCF2L	PCID2,MCF2L,CUL4A	MCF2L,MCF2L-AS1,RP11-120K24.3,RP11-120K24.4,RP11-120K24.5	MCF2L	MCF2L		Depmap		CUL4A
E_611	2:238374165-238374684	0.00037866	0.01505	UBE2F	RAB17	AC112721.1,AC112721.2,MLPH						RAB17
E_358	16:10956165-10956839	0.0003885	0.01505	GRIN2A	NUBP1,TVP23A,EMP2,CIITA,DEXI,CLEC16A,TNP2,PRM1,PRM2,PRM3	CIITA,EMP2,NUBP1,RP11-27M24.2,RP11-876N24.1,RP11-876N24.2,TVP23A		CIITA		Depmap		NUBP1,EMP2
E_223	11:102123182-102123525	0.00039834	0.01505	YAP1	YAP1,BIRC2	RP11-732A21.2,RP11-864G5.3,YAP1		YAP1		Depmap	CancerMine	BIRC2
E_149	10:89430361-89431809	0.00033932	0.01505	PTEN	MINPP1
E_371	17:1665883-1666917	0.00031965	0.01505	CRK	WDR81,SERPINF2	MIR22HG,PRPF8,RILP,RP11-961A15.1,SCARF1,SERPINF1,SERPINF2,SMYD4,TLCD2,WDR81	MIR22HG,PRPF8,RP11-961A15.1,SERPINF1,SERPINF2,SMYD4,TLCD2,WDR81
E_501	19:9929384-9930760	0.00034916	0.01505	KEAP1,ICAM3	ZNF561,ZNF562,ZNF121	AC008752.1,AC008752.2,C19orf82,CTD-2529P6.4,CTD-2623N2.11,CTD-2623N2.5,FBXL12,HNRNPM,MBD3L1,OR7D2,OR7D4,OR7E16P,OR7E25P,PIN1,RN7SL94P,RPL10P15,RPS4XP22,SNORA70,TCEB1P29,UBE2L4,UBL5,ZNF121,ZNF177,ZNF317,ZNF558,ZNF559,ZNF559-ZNF177,ZNF561,ZNF562,ZNF699,ZNF846	AC008752.1,AC008752.2,C19orf82,CTD-2623N2.11,CTD-2623N2.5,FBXL12,PIN1,RN7SL94P,RPL10P15,RPS4XP22,SNORA70,UBE2L4,UBL5,ZNF121,ZNF317,ZNF561,ZNF562,ZNF846					ZNF121
E_367	17:1325981-1326684	0.00041801	0.015135	CRK	YWHAE,CRK,MYO1C	ABR,AC016292.1,RP11-818O24.3,YWHAE	RP11-818O24.3,YWHAE	CRK		Depmap		YWHAE
E_226	11:102444482-102445205	0.00047702	0.015943	YAP1	MMP20,BIRC2	BIRC2,MMP20,RP11-315O6.1,RP11-315O6.2,TMEM123	MMP20					BIRC2
E_629	2:241948806-241950232	0.00064422	0.017742	GPR35	SNED1							SNED1
E_16	1:11035643-11036337	0.00067373	0.017742	PGD	DFFA,PEX14,TARDBP,MASP2	AL713997.1,C1orf127,CFL1P6,DFFA,PEX14,Y_RNA	AL713997.1,C1orf127,CFL1P6,Y_RNA	TARDBP			CancerMine	DFFA
E_323	15:41877191-41878299	0.00065406	0.017742	TYRO3	MGA,MAPKBP1,RPAP1,TYRO3	RPAP1,TCEB1P2,TYRO3		TYRO3			CancerMine	MGA
E_257	12:50783874-50784588	0.00067373	0.017742	SMARCD1	COX14,CERS5,LIMA1,LARP4	CERS5,FAM186A,LARP4,LIMA1,MIR1293,RNU6-1093P,RP11-112N23.1,RP3-405J10.2,RP3-405J10.3,RP3-405J10.4	AC008147.1,AC008147.2,AC140061.1,AC140061.10,AC140061.11,AC140061.12,AC140061.2,AC140061.3,AC140061.4,AC140061.5,AC140061.6,AC140061.7,AC140061.8,AC140061.9,CERS5,COX14,FAM186A,GPD1,LARP4,LIMA1,MIR1293,RNU6-1093P,RP11-112N23.1,RP3-405J10.2,RP3-405J10.3,RP3-405J10.4,RP4-605O3.4,SMARCD1	LIMA1		Depmap		LARP4
E_301	14:52372326-52372993	0.00067373	0.017742	FRMD6	GNG2	FRMD6,GNG2,LINC00519,RNA5SP385,RP11-255G12.3,RP11-280K24.6,RP11-463J10.2	GNG2,RP11-463J10.2					GNG2
E_276	13:26306137-26306861	0.00085077	0.01938	CDK8
E_723	22:38636729-38637400	0.0008311	0.01938	PDXP	PLA2G6,TMEM184B,MAFF	AL021977.1,MAFF,RN7SL704P,RP1-5O6.5,TMEM184B		MAFF		Depmap
E_689	22:29739929-29740665	0.00093929	0.01938	NF2	AP1B1,RASL10A,GAS2L1		AC002059.10,GAS2L1,RASL10A					AP1B1,RASL10A
E_51	1:33190309-33191357	0.00094912	0.01938	LCK	AK2,SYNC,S100PBP	KIAA1522,RP11-114B7.6						AK2,S100PBP
E_623	2:239869895-239870793	0.00095896	0.01938	UBE2F
E_852	7:55766472-55767180	0.00095896	0.01938	EGFR		CDC42P2,FKBP9L,RNU6-389P,RP11-310H4.6,TUBBP6	CDC42P2,FKBP9L,RNU6-389P,RP11-310H4.6,TUBBP6
E_541	19:17586255-17586993	0.00095896	0.01938	PIK3R2	COLGALT1,UNC13A,FCHO1,MAP1S,SLC5A5,RPL18A,PGLS,SLC27A1,NXNL1,TMEM221,MVB12A,BST2,PLVAP,GTPBP3,ANO8,DDA1,MRPL34,ABHD8,OCEL1,JAK3,NR2F6	ABHD8,AC010319.1,ANO8,BST2,CTD-2278I10.1,CTD-2521M24.10,CTD-2521M24.11,CTD-2521M24.4,CTD-2521M24.5,CTD-2521M24.6,CTD-2521M24.8,CTD-2521M24.9,CTD-3131K8.2,DDA1,GTPBP3,MRPL34,MVB12A,NXNL1,PLVAP,SLC27A1,TMEM221	ABHD8,AC010319.1,ANO8,BST2,CTD-2521M24.10,CTD-2521M24.11,CTD-2521M24.4,CTD-2521M24.6,CTD-2521M24.8,CTD-2521M24.9,CTD-3131K8.2,DDA1,GTPBP3,MRPL34,MVB12A,NXNL1,SLC27A1,TMEM221	MRPL34,RPL18A		Depmap		MAP1S,BST2,JAK3,NR2F6
E_679	22:24198830-24200341	0.00085077	0.01938	SMARCB1		AP000349.1,AP000350.10,C22orf15,CHCHD10,DERL3,KB-1125A3.11,MMP11,SLC2A11,SMARCB1,VPREB3,ZNF70	AP000350.10,DERL3,KB-1125A3.11,RN7SL268P,SLC2A11
E_747	3:48288859-48289457	0.0012343	0.023837	ARIH2	SHISA5,TREX1,ATRIP,TMA7,CDC25A,CCDC51,PLXNB1	CAMP,CDC25A,MIR4443,MRPS18AP1,NDUFB1P1,RNU7-128P,ZNF589	CDC25A,MIR4443,MRPS18AP1,NDUFB1P1,RNU7-128P,RP11-1029M24.4,ZNF589	PLXNB1			CancerMine	SHISA5,CDC25A
E_318	15:39432057-39432853	0.0012639	0.023876	SPRED1	FSIP1,THBS1	RP11-265N7.2,RP11-624L4.1	RP11-265N7.2,RP11-624L4.1	FSIP1	Shain et al., 2015
	15:39432057-39432853	0.0012639	0.023876	SPRED1	FSIP1,THBS1			THBS1			CancerMine
E_603	2:102378677-102379788	0.0013917	0.024701	MAP4K4	MAP4K4	AC092570.2,AC092570.3,AC092570.4,MAP4K4,MIR5696,RFX8,RNF149	AC092570.3,AC092570.4,MAP4K4	MAP4K4		Depmap
E_293	13:114143916-114145661	0.0014114	0.024701	MCF2L	TMCO3,CUL4A,PCID2,RASA3							CUL4A,RASA3
E_814	5:179779036-179781004	0.0014212	0.024701	SQSTM1
E_546	19:18392009-18393369	0.0018048	0.026728	PIK3R2	UBA52,PGLS,MAST3,PIK3R2,IFI30,MPV17L2,RAB3A,PDE4C,LSM4,PGPEP1,GDF15,LRRC25,SSBP4,ISYNA1,ELL,SLC27A1,KXD1	AC007192.6,AC068499.10,CTB-52I2.3,CTB-52I2.4,IFI30,JUND,KIAA1683,MAST3,MIR3188,MPV17L2,PDE4C,PIK3R2,RAB3A,RPL39P38	AC007192.6,AC068499.10,IFI30,JUND,KIAA1683,MAST3,MIR3188,MPV17L2,PIK3R2,RAB3A,RPL39P38	ELL	IntOGen			IFI30,RAB3A,GDF15
E_546	19:18392009-18393369	0.0018048	0.026728	PIK3R2	UBA52,PGLS,MAST3,PIK3R2,IFI30,MPV17L2,RAB3A,PDE4C,LSM4,PGPEP1,GDF15,LRRC25,SSBP4,ISYNA1,ELL,SLC27A1,KXD1			MAST3,PIK3R2		Depmap		IFI30,RAB3A,GDF15
E_122	10:3137357-3138527	0.0018048	0.026728	KLF6	PITRM1,PFKP	PFKP,RP11-118K6.3	PFKP,RP11-118K6.3					PFKP
E_150	10:89482835-89483866	0.0018146	0.026728	PTEN	PAPSS2		PAPSS2,RP11-57C13.3	PAPSS2		Depmap
E_343	15:99725513-99726502	0.0018146	0.026728	IGF1R	TTC23	AC022819.3,RP11-654A16.3,RP11-6O2.3,RP11-6O2.4,SYNM,TTC23	AC022819.3,RP11-6O2.3,RP11-6O2.4,TTC23
E_113	1:229073491-229074602	0.0018146	0.026728	TAF5L	TMEM78,RHOU
E_427	17:43370582-43371608	0.0017458	0.026728	MAP3K14	HEXIM1,HEXIM2	AC002117.1,ACBD4,CTD-2020K17.4,FMNL1,HEXIM1,HEXIM2,MAP3K14,MAP3K14-AS1,PLCD3,RP13-890H12.2,SPATA32	MAP3K14	HEXIM1		Depmap	CancerMine
E_427	17:43370582-43371608	0.0017458	0.026728	MAP3K14	HEXIM1,HEXIM2			HEXIM2		Depmap
E_124	10:3365840-3366825	0.0017458	0.026728	KLF6	KLF6	RP11-195B3.1,RP11-298E9.5,RP11-298E9.6	RP11-195B3.1,RP11-298E9.6	KLF6			CancerMine
E_564	19:40596179-40597228	0.0017458	0.026728	SAMD4B,AKT2	ZNF780A,ZNF780B	AC005614.3,AC005614.5,AC007842.1,PSMC4,ZNF546,ZNF780A,ZNF780B	AC005614.3,AC005614.5,AC007842.1,PSMC4,ZNF546,ZNF780A,ZNF780B					ZNF780A
E_407	17:29596554-29597122	0.0020507	0.029214	NF1		NF1,OMG,RP11-271K11.5,RP11-848P1.7,RP11-848P1.9	MIR4733,NF1,OMG,RP11-848P1.5
E_392	17:16556399-16557403	0.0020507	0.029214	TNFRSF13B
E_483	19:4051592-4053261	0.0023949	0.033035	MAP2K2,GNA11	ANKRD24,EBI3,PIAS4,EEF2,DAPK3,CREB3L3	CTD-2622I13.3,PIAS4,ZBTB7A	CTD-2622I13.3,ZBTB7A	DAPK3		Depmap		ANKRD24,PIAS4,EEF2,CREB3L3
E_576	19:46792170-46793133	0.00269	0.035963	GPR4	PPP5C,HIF3A	AC007193.6,HIF3A,IGFL2,IGFL4,RNU6-924P,TGIF1P1	CTC-344H19.4,HIF3A,IGFL4,PGLYRP1,RNU6-924P					PPP5C
E_397	17:27466969-27467964	0.00269	0.035963	TAOK1	CRYBA1,NUFIP2,PIPOX,PHF12,SEZ6	MYO18A,RP11-321A17.4	MYO18A,RP11-321A17.4	CRYBA1		Depmap
E_127	10:3466315-3467188	0.0029064	0.036237	KLF6	KLF6			KLF6			CancerMine
E_770	3:124301768-124302427	0.0029457	0.036237	ITGB5	UMPS,KALRN	KALRN	KALRN					UMPS,KALRN
E_652	21:43032847-43033470	0.0029556	0.036237	TFF3	PRDM15,BACE2,RIPK4	AP001610.5,BACE2,BACE2-IT1,FAM3B,MIR3197,MX1,MX2,PLAC4,TMPRSS2	BACE2,BACE2-IT1,FAM3B,MIR3197,MX2,PLAC4,TMPRSS2					PRDM15,RIPK4
E_697	22:30736855-30737824	0.0030342	0.036237	NF2	OSM,SEC14L2,RNF215,CCDC157,LIF,MTFP1	CCDC157,CTA-85E5.7,GATSL3,LIF,OSM,RP1-102K2.6,RP1-102K2.8,RP1-130H16.18,RP3-438O4.4,SF3A1,TBC1D10A	CCDC157,OSM,RP3-438O4.4,SF3A1,TBC1D10A	LIF		Depmap	CancerMine	MTFP1
E_697	22:30736855-30737824	0.0030342	0.036237	NF2	OSM,SEC14L2,RNF215,CCDC157,LIF,MTFP1			OSM			CancerMine	MTFP1
E_224	11:102138772-102139758	0.0030342	0.036237	YAP1		RP11-864G5.3,YAP1
E_312	14:105131901-105133091	0.0030441	0.036237	GPR132,AKT1	SIVA1,INF2,TMEM179	MIR4710,RP11-982M15.6,RP11-982M15.7,RP11-982M15.8	MIR4710,RP11-982M15.6,RP11-982M15.8					SIVA1,TMEM179
E_65	1:155615490-155616503	0.0030441	0.036237	ARHGEF2	THBS3,MTX1,SCAMP3,DAP3,FAM189B,MUC1,CLK2,HCN3,PKLR,FDPS,RUSC1,ASH1L,MSTO1,YY1AP1	AL713999.1,ASH1L,ASH1L-AS1,CLK2,FAM189B,FDPS,GBA,GBAP1,HCN3,MSTO1,MSTO2P,MTX1,PKLR,RP11-263K19.4,RP11-263K19.6,RP11-29H23.4,RP11-29H23.5,RP11-29H23.6,RP11-29H23.7,RUSC1,RUSC1-AS1,SCAMP3,THBS3,YY1AP1	MSTO1,MSTO2P,RP11-29H23.4,RP11-29H23.5,YY1AP1	MUC1,SCAMP3			CancerMine	CLK2,FDPS,ASH1L,YY1AP1
E_815	5:180229100-180230321	0.0028965	0.036237	SQSTM1	TRIM7,ZFP62	LINC00847,MGAT1	LINC00847,MGAT1	TRIM7		Depmap
E_578	19:47538458-47539506	0.0031719	0.036269	CRX	AP2S1,SAE1,ZC3H4,SLC1A5	AP2S1,NPAS1,TMEM160						ZC3H4,SLC1A5
E_339	15:98825665-98826888	0.0031719	0.036269	IGF1R		AC144835.1,CTD-2544M6.1,RNU6-134P,RP11-167B3.1,RP11-753A21.1
E_567	19:41731338-41732682	0.0031719	0.036269	ARHGEF1,AKT2	MIA,BCKDHA,B9D2,TMEM91,CCDC97,HNRNPUL1,AXL,CYP2S1,CYP2A13,RAB4B,NUMBL,EGLN2	AXL,C19orf54,CTD-2195B23.3,CYP2S1,EGLN2,MIA,MIA-RAB4B,RAB4B,RAB4B-EGLN2,SNRPA	AXL,CTD-2195B23.3,CYP2S1	EGLN2		Depmap		AXL,CYP2S1,NUMBL
E_567	19:41731338-41732682	0.0031719	0.036269	ARHGEF1,AKT2	MIA,BCKDHA,B9D2,TMEM91,CCDC97,HNRNPUL1,AXL,CYP2S1,CYP2A13,RAB4B,NUMBL,EGLN2			MIA			CancerMine	AXL,CYP2S1,NUMBL
E_761	3:69413277-69413949	0.0037424	0.042236	MITF	FRMD4B,ARL6IP5,UBA3	ARL6IP5,UBA3						ARL6IP5
E_200	11:67499694-67500146	0.0038801	0.043228	PPP1CA
E_854	7:56077329-56077993	0.0041751	0.044743	EGFR	ZNF713,SUMF2,PSPH,MRPS17,CCT6A	CDC42P2,FKBP9L,GBAS,MRPS17,RN7SL64P,RNU6-1126P,RNU6-389P,RP11-310H4.1,RP11-310H4.6,TUBBP6,VOPP1,ZNF713	CDC42P2,FKBP9L,GBAS,MRPS17,RN7SL64P,RNU6-1126P,RNU6-389P,RP11-310H4.1,TUBBP6,VOPP1,ZNF713	MRPS17		Depmap		PSPH,CCT6A
