# Supplementary material for: Landscape of enhancer disruption and functional screen in melanoma cells
Source: Genome Biol. 2023 Oct 30;24:248. doi: 10.1186/s13059-023-03087-5 (PMC10614365; doi:10.1186/s13059-023-03087-5)
Supplement: Supplementary file 15 — Additional file 15: Table S14. Primers and oligonucleotide sequences used in the experiments. [file 13059_2023_3087_MOESM15_ESM.xlsx]

## Sheet: Sheet1
Table S14 | Primers used in the experiments
Primers used in CRISPR experiments
Name	Sequence (5´-3´)
CRISPR-screening-F	AGGGCCTATTTCCCATGATTC
CRISPR-screening-R	TCAAGTTGATAACGGACTAGCCT
Lenti-PTEN-sgRNA-E_155-F	CACCGCTGTCACATGATACACAGAG
Lenti-PTEN-sgRNA-E_155-R	AAACCCTCTCTGTGTATCATGTGACAGC
Lenti-PTEN-sgRNA-E_154-F	CACCGACTTACTGTCTATTTTGAGA
Lenti-PTEN-sgRNA-E_154-R	AAACTCTCAAAATAGACAGTAAGTC
Lenti-PTEN-sgRNA-E_156-F	CACCGTCACATGTTCATCTCTTAGA
Lenti-PTEN-sgRNA-E_156-R	AAACCCTTCTAAGAGATGAACATGTGAC
pGL3-MEF2A-sgRNA-E_349-F	ACCGGTAAACATTAATCAGCAATC
pGL3-MEF2A-sgRNA-E_349-R	AAACGATTGCTGATTAATGTTTAC
pGL3-MEF2A-sgRNA1-E_349-dKO-F	ACCGGAAACACTTGGATAGCCCCT
pGL3-MEF2A-sgRNA1-E_349-dKO-R	AAACAGGGGCTATCCAAGTGTTTC
pGL3-MEF2A-sgRNA2-E_349-dKO-F	ACCGGCTGTTAACCTTCGAGATGC
pGL3-MEF2A-sgRNA2-E_349-dKO-R	AAACGCATCTCGAAGGTTAACAGC
pGL3-PTEN-sgRNA1-E_156-dKO-F	ACCGTAAATCAGTTTCTAAAGAAG
pGL3-PTEN-sgRNA1-E_156-dKO-R	AAACCTTCTTTAGAAACTGATTTA
pGL3-PTEN-sgRNA2-E_156-dKO-F	ACCGAAGTAAAGTCATACCCAGAA
pGL3-PTEN-sgRNA2-E_156-dKO-R	AAACTTCTGGGTATGACTTTACTT
E349-dKO-identify-F	CATCTGCAGTTGCCTTTAGG
E349-dKO-identify-R	CTGCGCTGGTTATGAGGAC
E156-dKO-identify-F	CACCATCCTACAGGGTATG
E156-dKO-identify-R	TGGCAGCTGTCCATGTAG
Primers used in luciferase reporter study
Name	Sequence (5´-3´)
pGL3-Promoter-E_349-KpnI-F	CGGGATCCTGTATGCATTGATGAGGC
pGL3-Promoter-E_349-KpnI-R	GCGTCGACCTCATCACCCTTCAAGGG
pGL3-Promoter-E_155-BamHI-F	CGGGATCCGCCAGCGTATGTGTGTGTGT
pGL3-Promoter-E_155-SalI-R	GCGTCGACGGGGTTAAGAGACTCAAGG
pGL3-Promoter-E_154-BamHI-F	CGGGATCCTCCTGGATTCTTCCAACAAAT
pGL3-Promoter-E_154-SalI-R	GCGTCGACTAGTTCACCCAGGATGGAAAG
pGL3-Promoter-E_156-BamHI-F	CGGGATCCTTTTTTTTTTTTTTTGGCAGTGG
pGL3-Promoter-E_156-SalI-R	GCGTCGACTGCCACCCCCACTATTTCC
Primers used in RT-qPCR
Name	Sequence (5´-3´)
qPCR-ꞵ-actin-F	TTGTTACAGGAAGTCCCTTGCC
qPCR-ꞵ-actin-R	ATGCTATCACCTCCCCTGTGTG
qPCR-MEF2A-F	AGCTCCTCAGAGACCACCAA
qPCR-MEF2A-R	GGAGGGGGAGACTTTGTAGG
qPCR-PTEN-F	TGGATTCGACTTAGACTTGACCT
qPCR-PTEN-R	GGTGGGTTATGGTCTTCAAAAGG
qPCR-IGF1R-F	AACCCCAAGACTGAGGTGTG
qPCR-IGF1R-R	TGACATCTCTCCGCTTCCTT
qPCR-KLLN-F	TTACCGGGTTGAGTGGAAAG
qPCR-KLLN-R	TTCCCCAACTAGGGACACAC
qPCR-ATAD1-F	AAATTGGCTGCTGCTGTCTT
qPCR-ATAD1-R	CCTGGCAGCTGTGATCAGTA
Primers used in 4C and 3C assays
Name	Sequence (5´-3´)
MEF2A-promoter-4C-F	AATACTTACAAGGCCCCATG
MEF2A-promoter-4C-R	TTCCTGTGCCAGGTGATC
PTEN-promoter-4C-F	TTTAAGTAAGACGAAAGCTT
PTEN-promoter-4C-R	AAAATATCACCAGTTGCC
MEF2A-promoter-3C-F	AGATATCTCCTGTAAAATG
MEF2A-promoter-3C-R	ACGTATGGGTACTGGGCAG
MEF2A-promoter-3C-F1	CTAAGATGGTGGCTTCCTG
MEF2A-promoter-3C-R1	CTGGGATTTTTGGGAATATT
MEF2A-promoter-3C-F2	AATATTCCCAAAAATCCCAG
MEF2A-promoter-3C-R2	CATTGCATCTGCAGCGATC
MEF2A-promoter-3C-F3	GCGTGGGCGCATATGAAG
MEF2A-promoter-3C-R3	TACAGAGGCCCAGGGACG
MEF2A-promoter-3C-F4	TGCATTTCTGACAAACTCC
MEF2A-promoter-3C-R4	AAAAAAAAAGAAAATGTATATCCC
MEF2A-promoter-3C-F5	AAATTCCTTTTTGCAATAG
MEF2A-promoter-3C-R5	ACTGCCTGTGCCCAAAAC
MEF2A-promoter-3C-F6	GAACAGTTGGTCCAGATTG
MEF2A-promoter-3C-R6	TGGCATTAAAGGGAGCAAAAC
MEF2A-promoter-3C-F7	TTTGAACCCAAATTGTCTAG
MEF2A-promoter-3C-R7	GGTGGCCATTATTATTGTT
MEF2A-promoter-3C-F8	TCTGCCTTTAATTTCATGT
MEF2A-promoter-3C-R8	AAGTGTCTCTCCTCCAGATC
MEF2A-promoter-3C-F9	AACTCATCAGCCAAATGAC
MEF2A-promoter-3C-R9	CTTCTCTCCAGGGAAGCAG
MEF2A-promoter-3C-F10	TGTACACCAGCTAGCAAAG
MEF2A-promoter-3C-R10	GGCAAATAAAGTTGAATC
PTEN-promoter-3C-F	TTCCGGTTGCTTTCCATTTC
PTEN-promoter-3C-R	GTTCTTAGAGACCTCTGAGGCTCC
PTEN-promoter-3C-F1	CTGAAAGCATCTCAAACTTTG
PTEN-promoter-3C-R1	GCATTCATTTTGGGAAATAG
PTEN-promoter-3C-F2	CTGCCCTATCTCACTAGTTTGAC
PTEN-promoter-3C-R2	CGTTGAGTTACATTGGATCTG
PTEN-promoter-3C-F3	GATGGTTTCTATTTGGCCTG
PTEN-promoter-3C-R3	CAGATGGCTCCATGAAGAGA
PTEN-promoter-3C-F4	CTATCACACCAGACCTATCATAT
PTEN-promoter-3C-R4	GTACATAGGAGATCATTCTGAGC
PTEN-promoter-3C-F5	CAACTCGCATCATTTGCTC
PTEN-promoter-3C-R5	GCAGGATGCCTGAAATCTC
PTEN-promoter-3C-F6	CAGAAGCAACATATGACCG
PTEN-promoter-3C-R6	GTGCTGGTAAATTAACAATGG
PTEN-promoter-3C-F7	TCATTCATCTAAGGGCTCTG
PTEN-promoter-3C-R7	CACACCTTGTAGTGTGTGAGA
PTEN-promoter-3C-F8	TTTATAGTTTGCAATGCACTTT
PTEN-promoter-3C-R8	GCTTTCTTAGTACTTCTCTGTGC
PTEN-promoter-3C-F9	TTGGCTTTTGCCACTGTCAT
PTEN-promoter-3C-R9	CTTATATGGCAATTTATTTGCC
PTEN-promoter-3C-F10	CTTGCAGAGTTCTCACATGG
PTEN-promoter-3C-R10	GGAAACCATTCCTTCTAGTTTTC
PTEN-promoter-3C-F11	TGCTACTTCTGCCTTGGTT
PTEN-promoter-3C-R11	CTGAGCTACATGGACTCCC
PTEN-promoter-3C-F12	GTTAGACCCCTCTAATAGC
PTEN-promoter-3C-R12	GGTGACTTACATAATATGTAAAC
PTEN-promoter-3C-F13	CTGGACTGCAGTCTGCAAG
PTEN-promoter-3C-R13	GGGAGAATGAACATTCAGTG
Primers used in E_349 and E_156 identification in melanoma patients
Name	Sequence (5´-3´)
E_349-sequencing-F	GAACAGTTGGTCCAGATTGC
E_349-sequencing-R	CATGTTTTCTGATTGGGTGAC
E_156-sequencing-F (E_349 Control-F)	GGCAGTGGAGGAGGAATC
E_156-sequencing-R (E_349 Control-R)	TGCCACCCCCACTATTTC
