# Supplementary material for: Landscape of enhancer disruption and functional screen in melanoma cells
Source: Genome Biol. 2023 Oct 30;24:248. doi: 10.1186/s13059-023-03087-5 (PMC10614365; doi:10.1186/s13059-023-03087-5)
Supplement: Supplementary file 16 — Additional file 16. Source data including uncropped WB and gel images. [file 13059_2023_3087_MOESM16_ESM.xls]

## Sheet: Western blotting and DNA gel
	For Fig. 5h, i and Fig. S7c, d				For Fig.6f (the same blot)							For Fig.6g (the same blot)							For Additional file1: Fig.S9f (the same blot)
																			For Additional file1: Fig.S10d IGF1R
	For Additional file1: Fig.S9g (the same blot)						For Additional file1: Fig.S9h (the same blot)						For Additional file1: Fig.S9i
	For Additional file1: Fig.S10e KLLN				For Additional file1: Fig.S10f ATAD1
